# Supplementary material for: Target-oriented design of helical nanotube molecules for rolled incommensurate bilayers
Source: Commun Chem. 2022 Nov 19;5:152. doi: 10.1038/s42004-022-00777-2 (PMC9814558; doi:10.1038/s42004-022-00777-2)
Supplement: Supplementary file 8 — Supplementary Data 6 [file 42004_2022_777_MOESM8_ESM.cif]

 
data_cc_sq
 
_audit_creation_method            'SHELXL-2018/3'
_shelx_SHELXL_version_number      '2018/3'
_chemical_name_systematic         ?
_chemical_name_common             ?
_chemical_melting_point           ?
_chemical_formula_moiety          
 'C128 H136 N8 O8' 
_chemical_formula_sum
 'C128 H136 N8 O8' 
_chemical_formula_weight          1914.44

# start Validation Reply Form
_vrf_THETM01_cc_sq
;
PROBLEM: The value of sine(theta_max)/wavelength is less than 0.550
RESPONSE: Because of an empirical formula of C128 H136 N8 O8
with a high molecular weight as a small molecule,
a structural biology beamline (BL26B1) at SPring-8 was used.
Although several crystals were examined, the high-angle data
could not be located partly due to disordered structures.
The crystal contained many disordered solvent molecules
that were removed by SQUEEZE and disordered structures
at alkyl chains repelled symmetrizations of two independent molecules.
Among several crystals examined for the diffraction analyses,
the present data were the best in the quality to collect
82643 reflections with 25085 independent reflections
but were not fully sufficient to cover the two independent
molecules of C128 H136 N8 O8.
Inspections of structural details showed
that finalized structures were chemically reasonable.
;
_vrf_PLAT089_cc_sq
;
PROBLEM: Poor Data / Parameter Ratio (Zmax < 18) ........ 4.74 Note
RESPONSE: Because of an empirical formula of C128 H136 N8 O8
with a high molecular weight as a small molecule,
a structural biology beamline (BL26B1) at SPring-8 was used.
Although several crystals were examined, the high-angle data
could not be located partly due to disordered structures.
The crystal contained many disordered solvent molecules
that were removed by SQUEEZE and disordered structures
at alkyl chains repelled symmetrizations of two independent molecules.
Among several crystals examined for the diffraction analyses,
the present data were the best in the quality to collect
82643 reflections with 25085 independent reflections
but were not fully sufficient to cover the two independent
molecules of C128 H136 N8 O8.
Inspections of structural details showed
that finalized structures were chemically reasonable.
;
_vrf_PLAT340_cc_sq
;
PROBLEM: Low Bond Precision on C-C Bonds ............... 0.0449 Ang.
RESPONSE: Because of an empirical formula of C128 H136 N8 O8
with a high molecular weight as a small molecule,
a structural biology beamline (BL26B1) at SPring-8 was used.
Although several crystals were examined, the high-angle data
could not be located partly due to disordered structures.
The crystal contained many disordered solvent molecules
that were removed by SQUEEZE and disordered structures
at alkyl chains repelled symmetrizations of two independent molecules.
Among several crystals examined for the diffraction analyses,
the present data were the best in the quality to collect
82643 reflections with 25085 independent reflections
but were not fully sufficient to cover the two independent
molecules of C128 H136 N8 O8.
Inspections of structural details showed
that finalized structures were chemically reasonable.
;
# end Validation Reply Form

loop_
 _atom_type_symbol
 _atom_type_description
 _atom_type_scat_dispersion_real
 _atom_type_scat_dispersion_imag
 _atom_type_scat_source
 'C'  'C'   0.0043   0.0021
 'International Tables Vol C Tables 4.2.6.8 and 6.1.1.4'
 'H'  'H'   0.0000   0.0000
 'International Tables Vol C Tables 4.2.6.8 and 6.1.1.4'
 'N'  'N'   0.0082   0.0043
 'International Tables Vol C Tables 4.2.6.8 and 6.1.1.4'
 'O'  'O'   0.0142   0.0079
 'International Tables Vol C Tables 4.2.6.8 and 6.1.1.4'
 
_space_group_crystal_system       monoclinic
_space_group_IT_number            9
_space_group_name_H-M_alt         'C c'
_space_group_name_Hall            'C -2yc'
 
_shelx_space_group_comment
;
The symmetry employed for this shelxl refinement is uniquely defined
by the following loop, which should always be used as a source of
symmetry information in preference to the above space-group names.
They are only intended as comments.
;
 
loop_
 _space_group_symop_operation_xyz
 'x, y, z'
 'x, -y, z+1/2'
 'x+1/2, y+1/2, z'
 'x+1/2, -y+1/2, z+1/2'
 
_cell_length_a                    36.170(7)
_cell_length_b                    35.220(7)
_cell_length_c                    22.980(5)
_cell_angle_alpha                 90
_cell_angle_beta                  107.63(3)
_cell_angle_gamma                 90
_cell_volume                      27899(11)
_cell_formula_units_Z             8
_cell_measurement_temperature     100(2)
_cell_measurement_reflns_used     25085
_cell_measurement_theta_min       0.930
_cell_measurement_theta_max       22.391
 
_exptl_crystal_description        platelet
_exptl_crystal_colour             red
_exptl_crystal_density_meas       ?
_exptl_crystal_density_method     ?
_exptl_crystal_density_diffrn     0.912          
_exptl_crystal_F_000              8192
_exptl_transmission_factor_min    ?
_exptl_transmission_factor_max    ?
_exptl_crystal_size_max           0.100
_exptl_crystal_size_mid           0.100
_exptl_crystal_size_min           0.050
_exptl_absorpt_coefficient_mu     0.072
_shelx_estimated_absorpt_T_min    0.993
_shelx_estimated_absorpt_T_max    0.996
_exptl_absorpt_correction_type    multi-scan
_exptl_absorpt_correction_T_min   0.492
_exptl_absorpt_correction_T_max   1.000
_exptl_absorpt_process_details    'XDS (Kabsch, 1993)'
_exptl_absorpt_special_details    ?
_diffrn_ambient_temperature       100(2)
_diffrn_radiation_wavelength      0.8000
_diffrn_radiation_type            synchrotron
_diffrn_source                    'SPring-8 BL26B1 beamline'
_diffrn_measurement_device_type   'PAD Eiger X 4M (Dectris)'
_diffrn_measurement_method        'oscillation method, \w scans'
_diffrn_detector_area_resol_mean  ?
_diffrn_reflns_number             82643
_diffrn_reflns_av_unetI/netI      0.1129
_diffrn_reflns_av_R_equivalents   0.1172
_diffrn_reflns_limit_h_min        -34
_diffrn_reflns_limit_h_max        34
_diffrn_reflns_limit_k_min        -33
_diffrn_reflns_limit_k_max        33
_diffrn_reflns_limit_l_min        -21
_diffrn_reflns_limit_l_max        21
_diffrn_reflns_theta_min          0.930
_diffrn_reflns_theta_max          22.391
_diffrn_reflns_theta_full         22.391
_diffrn_measured_fraction_theta_max   0.998
_diffrn_measured_fraction_theta_full  0.998
_diffrn_reflns_Laue_measured_fraction_max    0.998
_diffrn_reflns_Laue_measured_fraction_full   0.998
_diffrn_reflns_point_group_measured_fraction_max   0.995
_diffrn_reflns_point_group_measured_fraction_full  0.995
_reflns_number_total              25085
_reflns_number_gt                 9974
_reflns_threshold_expression      'I > 2\s(I)'
_reflns_Friedel_coverage          0.993
_reflns_Friedel_fraction_max      0.992
_reflns_Friedel_fraction_full     0.992
 
_reflns_special_details
;
 Reflections were merged by SHELXL according to the crystal
 class for the calculation of statistics and refinement.
 
 Structure factors included contributions from the .fab file.
 
 _reflns_Friedel_fraction is defined as the number of unique
 Friedel pairs measured divided by the number that would be
 possible theoretically, ignoring centric projections and
 systematic absences.
;
 
_computing_data_collection        'SPring-8 BSS'
_computing_cell_refinement        'XDS (Kabsch, 2010)'
_computing_data_reduction         'XDS (Kabsch, 2010)'
_computing_structure_solution     'SHELXT-2014/7 (Sheldrick, 2014)'
_computing_structure_refinement 'SHELXL-2018/3 (Sheldrick, 2018)'
_computing_molecular_graphics     'Yadokari-XG 2009 (Wakita Nemoto et al., 2009)'
_computing_publication_material   'Yadokari-XG 2009 (Wakita Nemoto et al., 2009)'
_refine_special_details           ?
_refine_ls_structure_factor_coef  Fsqd
_refine_ls_matrix_type            full
_refine_ls_weighting_scheme       calc
_refine_ls_weighting_details
'w=1/[\s^2^(Fo^2^)+(0.2000P)^2^] where P=(Fo^2^+2Fc^2^)/3'
_atom_sites_solution_primary      direct
_atom_sites_solution_secondary    ?
_atom_sites_solution_hydrogens    geom
_refine_ls_hydrogen_treatment     constr
_refine_ls_extinction_method      none
_refine_ls_extinction_coef        .
_refine_ls_abs_structure_details
;
 Flack x determined using 3281 quotients [(I+)-(I-)]/[(I+)+(I-)]
 (Parsons, Flack and Wagner, Acta Cryst. B69 (2013) 249-259).
;
_refine_ls_abs_structure_Flack    -0.5(10)
_chemical_absolute_configuration  ?
_refine_ls_number_reflns          25085
_refine_ls_number_parameters      2658
_refine_ls_number_restraints      2113
_refine_ls_R_factor_all           0.2096
_refine_ls_R_factor_gt            0.1085
_refine_ls_wR_factor_ref          0.3516
_refine_ls_wR_factor_gt           0.2721
_refine_ls_goodness_of_fit_ref    0.973
_refine_ls_restrained_S_all       0.987
_refine_ls_shift/su_max           0.032
_refine_ls_shift/su_mean          0.005
 
loop_
 _atom_site_label
 _atom_site_type_symbol
 _atom_site_fract_x
 _atom_site_fract_y
 _atom_site_fract_z
 _atom_site_U_iso_or_equiv
 _atom_site_adp_type
 _atom_site_occupancy
 _atom_site_site_symmetry_order  
 _atom_site_calc_flag
 _atom_site_refinement_flags_posn
 _atom_site_refinement_flags_adp
 _atom_site_refinement_flags_occupancy
 _atom_site_disorder_assembly
 _atom_site_disorder_group
C1 C 0.3661(10) 0.5122(8) 0.5239(15) 0.132(9) Uani 1 1 d . U . . .
C2 C 0.4053(10) 0.5157(8) 0.5285(13) 0.139(9) Uani 1 1 d . U . . .
H2 H 0.424507 0.517888 0.567125 0.166 Uiso 1 1 calc R U . . .
C3 C 0.4152(9) 0.5159(7) 0.4745(13) 0.131(9) Uani 1 1 d . U . . .
H3 H 0.441048 0.522375 0.476280 0.157 Uiso 1 1 calc DR U . . .
C4 C 0.3907(10) 0.5077(7) 0.4220(13) 0.106(7) Uani 1 1 d . U . . .
N1 N 0.4054(7) 0.4976(6) 0.3654(10) 0.103(6) Uani 1 1 d D U . . .
C5 C 0.3799(10) 0.4778(7) 0.3232(14) 0.110(8) Uani 1 1 d . U . . .
C6 C 0.3939(9) 0.4560(6) 0.2801(10) 0.114(8) Uani 1 1 d . U . . .
H6 H 0.420639 0.455304 0.283001 0.137 Uiso 1 1 calc R U . . .
C7 C 0.3657(10) 0.4360(7) 0.2338(12) 0.117(8) Uani 1 1 d D U . . .
C8 C 0.3839(9) 0.4122(7) 0.1976(12) 0.103(8) Uani 1 1 d D U . . .
C9 C 0.3549(9) 0.3817(7) 0.1628(10) 0.104(7) Uani 1 1 d D U . . .
C10 C 0.3680(9) 0.3498(8) 0.1382(11) 0.130(9) Uani 1 1 d D U . . .
H10 H 0.395193 0.347749 0.144714 0.156 Uiso 1 1 calc R U . . .
C11 C 0.3453(11) 0.3219(7) 0.1060(14) 0.126(9) Uani 1 1 d D U . . .
C12 C 0.3065(12) 0.3308(6) 0.0896(12) 0.141(11) Uani 1 1 d . U . . .
H12 H 0.289403 0.313593 0.062740 0.169 Uiso 1 1 calc R U . . .
C13 C 0.2895(9) 0.3618(7) 0.1076(10) 0.137(10) Uani 1 1 d D U . . .
H13 H 0.262201 0.365199 0.093179 0.165 Uiso 1 1 calc R U . . .
C14 C 0.3145(9) 0.3896(6) 0.1499(11) 0.109(8) Uani 1 1 d D U . . .
N2 N 0.2960(8) 0.4197(5) 0.1771(9) 0.128(8) Uani 1 1 d D U . . .
C15 C 0.3230(9) 0.4395(6) 0.2207(10) 0.093(7) Uani 1 1 d D U . . .
C16 C 0.3122(9) 0.4628(7) 0.2609(14) 0.124(8) Uani 1 1 d . U . . .
H16 H 0.285369 0.467986 0.253433 0.149 Uiso 1 1 calc R U . . .
C17 C 0.3394(9) 0.4795(6) 0.3133(11) 0.103(7) Uani 1 1 d D U . . .
C18 C 0.3261(10) 0.5018(7) 0.3593(14) 0.103(8) Uani 1 1 d D U . . .
C19 C 0.3499(9) 0.5076(6) 0.4133(14) 0.101(7) Uani 1 1 d . U . . .
C20 C 0.3373(8) 0.5071(6) 0.4610(15) 0.116(8) Uani 1 1 d . U . . .
H20 H 0.310483 0.503549 0.456290 0.139 Uiso 1 1 calc R U . . .
O1 O 0.4180(8) 0.4101(6) 0.1995(9) 0.147(8) Uani 1 1 d . U . . .
O2 O 0.2884(6) 0.5059(4) 0.3466(7) 0.098(5) Uani 1 1 d . U . . .
C21 C 0.3574(11) 0.2816(8) 0.0994(13) 0.123(9) Uani 1 1 d D U . . .
C22 C 0.3970(11) 0.2776(9) 0.1063(13) 0.134(9) Uani 1 1 d . U . . .
H22 H 0.412292 0.299472 0.106401 0.161 Uiso 1 1 calc R U . . .
C23 C 0.4140(9) 0.2420(9) 0.1129(14) 0.135(9) Uani 1 1 d . U . . .
H23 H 0.440989 0.239320 0.118205 0.163 Uiso 1 1 calc R U . . .
C24 C 0.3912(11) 0.2104(9) 0.1117(13) 0.123(8) Uani 1 1 d . U . . .
N3 N 0.4036(8) 0.1739(7) 0.1250(12) 0.145(8) Uani 1 1 d D U . . .
C25 C 0.3810(11) 0.1421(7) 0.1320(13) 0.116(8) Uani 1 1 d . U . . .
C26 C 0.3946(9) 0.1081(9) 0.1689(14) 0.141(9) Uani 1 1 d . U . . .
H26 H 0.421123 0.106361 0.192325 0.169 Uiso 1 1 calc R U . . .
C27 C 0.3697(11) 0.0783(8) 0.1706(15) 0.128(9) Uani 1 1 d . U . . .
C28 C 0.3864(10) 0.0522(9) 0.2176(14) 0.117(9) Uani 1 1 d . U . . .
C29 C 0.3618(11) 0.0300(8) 0.2448(13) 0.122(9) Uani 1 1 d D U . . .
C30 C 0.3771(10) 0.0132(7) 0.2983(14) 0.141(10) Uani 1 1 d D U . . .
H30 H 0.404261 0.012076 0.318216 0.170 Uiso 1 1 calc R U . . .
C31 C 0.3482(11) -0.0034(7) 0.3241(12) 0.139(11) Uani 1 1 d D U . . .
C32 C 0.3119(9) -0.0037(8) 0.2885(14) 0.142(11) Uani 1 1 d D U . . .
H32 H 0.294189 -0.016800 0.304719 0.171 Uiso 1 1 calc R U . . .
C33 C 0.2953(10) 0.0123(8) 0.2303(12) 0.134(10) Uani 1 1 d D U . . .
H33 H 0.269002 0.008727 0.206485 0.160 Uiso 1 1 calc R U . . .
C34 C 0.3217(12) 0.0339(7) 0.2119(14) 0.142(10) Uani 1 1 d D U . . .
N4 N 0.3070(8) 0.0582(6) 0.1522(10) 0.115(7) Uani 1 1 d . U . . .
C35 C 0.3295(12) 0.0820(9) 0.1453(14) 0.131(9) Uani 1 1 d D U . . .
C36 C 0.3152(10) 0.1180(9) 0.1152(13) 0.156(11) Uani 1 1 d D U . . .
H36 H 0.287913 0.121542 0.099988 0.187 Uiso 1 1 calc R U . . .
C37 C 0.3401(10) 0.1486(9) 0.1072(13) 0.120(8) Uani 1 1 d . U . . .
C38 C 0.3242(11) 0.1805(8) 0.0825(14) 0.117(9) Uani 1 1 d D U . . .
C39 C 0.3495(10) 0.2151(8) 0.0908(12) 0.122(8) Uani 1 1 d D U . . .
C40 C 0.3357(9) 0.2547(7) 0.0889(10) 0.115(9) Uani 1 1 d . U . . .
H40 H 0.308628 0.259173 0.078970 0.138 Uiso 1 1 calc R U . . .
O3 O 0.4236(7) 0.0451(4) 0.2369(8) 0.122(6) Uani 1 1 d . U . . .
O4 O 0.2864(9) 0.1837(6) 0.0577(10) 0.169(9) Uani 1 1 d . U . . .
C41 C 0.3600(11) -0.0099(7) 0.3921(11) 0.136(10) Uani 1 1 d D U . . .
C42 C 0.4012(10) -0.0165(7) 0.4251(11) 0.135(10) Uani 1 1 d D U . . .
H42 H 0.420324 -0.022094 0.405686 0.163 Uiso 1 1 calc R U . . .
C43 C 0.4097(11) -0.0135(9) 0.4936(12) 0.158(11) Uani 1 1 d . U . . .
H43 H 0.435457 -0.017932 0.518747 0.189 Uiso 1 1 calc DR U . . .
C44 C 0.3822(14) -0.0047(8) 0.5210(15) 0.132(10) Uani 1 1 d . U . . .
N5 N 0.3989(9) 0.0053(7) 0.5833(12) 0.131(8) Uani 1 1 d . U . . .
C45 C 0.3698(13) 0.0248(7) 0.6087(15) 0.138(10) Uani 1 1 d . U . . .
C46 C 0.3883(10) 0.0426(6) 0.6727(12) 0.123(9) Uani 1 1 d . U . . .
H46 H 0.414358 0.038840 0.697318 0.147 Uiso 1 1 calc R U . . .
C47 C 0.3618(12) 0.0645(7) 0.6884(10) 0.108(8) Uani 1 1 d D U . . .
C48 C 0.3752(14) 0.0914(10) 0.7400(14) 0.164(14) Uani 1 1 d D U . . .
C49 C 0.3487(11) 0.1160(8) 0.7506(13) 0.115(9) Uani 1 1 d . U . . .
C50 C 0.3632(10) 0.1494(9) 0.7841(11) 0.133(9) Uani 1 1 d . U . . .
H50 H 0.390540 0.151374 0.800691 0.160 Uiso 1 1 calc R U . . .
C51 C 0.3413(11) 0.1797(8) 0.7955(11) 0.117(9) Uani 1 1 d . U . . .
C52 C 0.3025(10) 0.1734(8) 0.7771(12) 0.116(8) Uani 1 1 d . U . . .
H52 H 0.285573 0.192507 0.783426 0.139 Uiso 1 1 calc R U . . .
C53 C 0.2863(10) 0.1381(8) 0.7480(12) 0.137(9) Uani 1 1 d . U . . .
H53 H 0.259820 0.132457 0.742655 0.164 Uiso 1 1 calc R U . . .
C54 C 0.3105(11) 0.1104(7) 0.7263(13) 0.111(8) Uani 1 1 d . U . . .
N6 N 0.2927(9) 0.0847(7) 0.6820(12) 0.130(8) Uani 1 1 d . U . . .
C55 C 0.3208(12) 0.0636(7) 0.6611(14) 0.109(8) Uani 1 1 d . U . . .
C56 C 0.3037(9) 0.0442(6) 0.6071(13) 0.130(10) Uani 1 1 d . U . . .
H56 H 0.276245 0.043438 0.589907 0.157 Uiso 1 1 calc DR U . . .
C57 C 0.3292(13) 0.0249(8) 0.5772(16) 0.142(10) Uani 1 1 d . U . . .
C58 C 0.3195(12) 0.0068(8) 0.5194(16) 0.126(10) Uani 1 1 d . U . . .
C59 C 0.3471(13) 0.0004(8) 0.4861(16) 0.128(9) Uani 1 1 d . U . . .
C60 C 0.3336(10) -0.0039(5) 0.4253(14) 0.125(9) Uani 1 1 d . U . . .
H60 H 0.306506 -0.002974 0.404866 0.150 Uiso 1 1 calc R U . . .
O5 O 0.4092(8) 0.0913(6) 0.7698(9) 0.149(8) Uani 1 1 d . U . . .
O6 O 0.2811(9) 0.0065(5) 0.4955(9) 0.143(8) Uani 1 1 d . U . . .
C61 C 0.3607(11) 0.2161(8) 0.8193(12) 0.121(8) Uani 1 1 d . U . . .
C62 C 0.3999(11) 0.2220(8) 0.8478(13) 0.142(10) Uani 1 1 d . U . . .
H62 H 0.415835 0.200697 0.864001 0.170 Uiso 1 1 calc R U . . .
C63 C 0.4171(10) 0.2581(8) 0.8537(14) 0.145(10) Uani 1 1 d . U . . .
H63 H 0.444250 0.260491 0.872612 0.174 Uiso 1 1 calc R U . . .
C64 C 0.3942(11) 0.2920(9) 0.8316(13) 0.129(9) Uani 1 1 d . U . . .
N7 N 0.4104(7) 0.3274(6) 0.8330(9) 0.106(6) Uani 1 1 d D U . . .
C65 C 0.3862(11) 0.3559(8) 0.8046(13) 0.120(8) Uani 1 1 d . U . . .
C66 C 0.4048(10) 0.3907(8) 0.7900(12) 0.124(9) Uani 1 1 d . U . . .
H66 H 0.432126 0.394480 0.803453 0.149 Uiso 1 1 calc R U . . .
C67 C 0.3779(9) 0.4184(9) 0.7535(13) 0.117(8) Uani 1 1 d . U . . .
C68 C 0.3926(10) 0.4493(7) 0.7253(14) 0.116(9) Uani 1 1 d . U . . .
C69 C 0.3673(9) 0.4686(7) 0.6752(13) 0.110(8) Uani 1 1 d . U . . .
C70 C 0.3816(9) 0.4897(7) 0.6302(14) 0.115(8) Uani 1 1 d . U . . .
H70 H 0.408647 0.491548 0.635735 0.138 Uiso 1 1 calc R U . . .
C71 C 0.3562(9) 0.5059(7) 0.5821(13) 0.101(7) Uani 1 1 d . U . . .
C72 C 0.3152(7) 0.5081(6) 0.5752(11) 0.099(7) Uani 1 1 d . U . . .
H72 H 0.297651 0.519363 0.540061 0.118 Uiso 1 1 calc R U . . .
C73 C 0.3023(8) 0.4933(8) 0.6210(14) 0.128(9) Uani 1 1 d . U . . .
H73 H 0.277113 0.499710 0.622630 0.153 Uiso 1 1 calc R U . . .
C74 C 0.3270(11) 0.4678(8) 0.6675(14) 0.127(9) Uani 1 1 d . U . . .
N8 N 0.3127(6) 0.4437(6) 0.7075(10) 0.102(6) Uani 1 1 d . U . . .
C75 C 0.3380(10) 0.4173(9) 0.7417(13) 0.124(9) Uani 1 1 d . U . . .
C76 C 0.3214(9) 0.3832(7) 0.7596(12) 0.123(8) Uani 1 1 d . U . . .
H76 H 0.294079 0.380681 0.750480 0.148 Uiso 1 1 calc DR U . . .
C77 C 0.3445(10) 0.3557(7) 0.7887(13) 0.113(8) Uani 1 1 d . U . . .
C78 C 0.3252(9) 0.3193(7) 0.7995(11) 0.094(7) Uani 1 1 d . U . . .
C79 C 0.3514(9) 0.2886(8) 0.8099(12) 0.112(7) Uani 1 1 d . U . . .
C80 C 0.3382(10) 0.2482(7) 0.8070(12) 0.141(10) Uani 1 1 d . U . . .
H80 H 0.310977 0.244304 0.795313 0.169 Uiso 1 1 calc R U . . .
O7 O 0.4304(7) 0.4525(4) 0.7389(8) 0.114(6) Uani 1 1 d . U . . .
O8 O 0.2898(7) 0.3176(4) 0.7903(9) 0.120(6) Uani 1 1 d . U . . .
C101 C 0.6383(9) 0.5058(6) 0.4649(11) 0.103(7) Uani 1 1 d D U . . .
C102 C 0.6806(9) 0.5068(6) 0.4705(11) 0.132(9) Uani 1 1 d D U . . .
H102 H 0.698183 0.519625 0.503946 0.158 Uiso 1 1 calc R U . . .
C103 C 0.6939(9) 0.4900(5) 0.4290(10) 0.117(7) Uani 1 1 d D U . . .
H103 H 0.720639 0.491276 0.431947 0.140 Uiso 1 1 calc R U . . .
C104 C 0.6664(10) 0.4694(7) 0.3784(11) 0.118(7) Uani 1 1 d D U . . .
N9 N 0.6844(9) 0.4468(5) 0.3429(9) 0.123(7) Uani 1 1 d . U . . .
C105 C 0.6592(10) 0.4181(6) 0.3085(10) 0.105(6) Uani 1 1 d . U . . .
C106 C 0.6751(9) 0.3852(6) 0.2873(9) 0.113(7) Uani 1 1 d . U . . .
H106 H 0.702282 0.382973 0.293859 0.135 Uiso 1 1 calc R U . . .
C107 C 0.6494(10) 0.3563(7) 0.2565(12) 0.114(7) Uani 1 1 d . U . . .
C108 C 0.6648(12) 0.3163(8) 0.2475(12) 0.131(8) Uani 1 1 d . U . . .
C109 C 0.6431(11) 0.2844(7) 0.2296(11) 0.115(7) Uani 1 1 d . U . . .
C110 C 0.6633(9) 0.2516(6) 0.2461(11) 0.123(8) Uani 1 1 d . U . . .
H110 H 0.690373 0.250504 0.266404 0.148 Uiso 1 1 calc R U . . .
C111 C 0.6386(10) 0.2182(7) 0.2292(11) 0.120(7) Uani 1 1 d . U . . .
C112 C 0.5998(10) 0.2220(7) 0.2066(12) 0.122(8) Uani 1 1 d . U . . .
H112 H 0.584287 0.199792 0.197191 0.147 Uiso 1 1 calc R U . . .
C113 C 0.5804(10) 0.2595(7) 0.1957(12) 0.135(8) Uani 1 1 d . U . . .
H113 H 0.553153 0.261278 0.176892 0.162 Uiso 1 1 calc R U . . .
C114 C 0.6022(11) 0.2911(7) 0.2133(12) 0.120(7) Uani 1 1 d . U . . .
N10 N 0.5861(9) 0.3274(5) 0.2159(9) 0.127(7) Uani 1 1 d . U . . .
C115 C 0.6103(10) 0.3579(7) 0.2460(11) 0.111(7) Uani 1 1 d . U . . .
C116 C 0.5939(9) 0.3901(7) 0.2626(10) 0.121(7) Uani 1 1 d . U . . .
H116 H 0.566518 0.392856 0.250515 0.145 Uiso 1 1 calc R U . . .
C117 C 0.6179(9) 0.4189(6) 0.2975(10) 0.102(6) Uani 1 1 d D U . . .
C118 C 0.6014(10) 0.4511(6) 0.3252(12) 0.102(7) Uani 1 1 d D U . . .
C119 C 0.6254(10) 0.4708(6) 0.3695(13) 0.107(7) Uani 1 1 d . U . . .
C120 C 0.6148(8) 0.4879(5) 0.4177(10) 0.099(6) Uani 1 1 d . U . . .
H120 H 0.588269 0.486416 0.415978 0.119 Uiso 1 1 calc R U . . .
O9 O 0.7029(7) 0.3186(5) 0.2540(10) 0.146(7) Uani 1 1 d . U . . .
O10 O 0.5648(7) 0.4572(4) 0.3086(8) 0.127(7) Uani 1 1 d . U . . .
C121 C 0.6520(10) 0.1775(7) 0.2505(12) 0.129(8) Uani 1 1 d D U . . .
C122 C 0.6943(10) 0.1725(7) 0.2732(12) 0.136(9) Uani 1 1 d D U . . .
H122 H 0.710960 0.189837 0.261631 0.164 Uiso 1 1 calc R U . . .
C123 C 0.7095(10) 0.1429(7) 0.3106(11) 0.130(8) Uani 1 1 d . U . . .
H123 H 0.736568 0.139473 0.329578 0.157 Uiso 1 1 calc R U . . .
C124 C 0.6792(11) 0.1160(7) 0.3190(11) 0.120(8) Uani 1 1 d . U . . .
N11 N 0.6984(9) 0.0853(5) 0.3638(9) 0.122(6) Uani 1 1 d . U . . .
C125 C 0.6741(10) 0.0613(7) 0.3890(12) 0.118(7) Uani 1 1 d . U . . .
C126 C 0.6881(8) 0.0404(6) 0.4412(12) 0.110(7) Uani 1 1 d . U . . .
H126 H 0.715200 0.038638 0.460820 0.132 Uiso 1 1 calc R U . . .
C127 C 0.6613(8) 0.0210(6) 0.4664(10) 0.098(6) Uani 1 1 d D U . . .
C128 C 0.6798(10) 0.0068(7) 0.5302(11) 0.111(7) Uani 1 1 d D U . . .
C129 C 0.6500(8) -0.0020(6) 0.5580(13) 0.096(6) Uani 1 1 d . U . . .
C130 C 0.6615(8) -0.0043(7) 0.6245(15) 0.122(8) Uani 1 1 d . U . . .
H130 H 0.687931 -0.000576 0.647488 0.147 Uiso 1 1 calc R U . . .
C131 C 0.6337(8) -0.0121(7) 0.6554(13) 0.111(7) Uani 1 1 d . U . . .
C132 C 0.5966(9) -0.0189(7) 0.6194(13) 0.114(7) Uani 1 1 d . U . . .
H132 H 0.578983 -0.025766 0.640992 0.137 Uiso 1 1 calc R U . . .
C133 C 0.5814(8) -0.0175(6) 0.5591(12) 0.109(7) Uani 1 1 d . U . . .
H133 H 0.555298 -0.024877 0.539480 0.131 Uiso 1 1 calc R U . . .
C134 C 0.6077(8) -0.0034(6) 0.5225(13) 0.095(6) Uani 1 1 d . U . . .
N12 N 0.5966(7) 0.0034(5) 0.4632(10) 0.094(5) Uani 1 1 d . U . . .
C135 C 0.6204(9) 0.0212(6) 0.4377(10) 0.093(6) Uani 1 1 d . U . . .
C136 C 0.6065(9) 0.0442(7) 0.3825(12) 0.120(8) Uani 1 1 d . U . . .
H136 H 0.579484 0.045890 0.361682 0.144 Uiso 1 1 calc R U . . .
C137 C 0.6345(11) 0.0649(7) 0.3591(13) 0.128(8) Uani 1 1 d . U . . .
C138 C 0.6185(10) 0.0876(6) 0.3050(12) 0.106(7) Uani 1 1 d . U . . .
C139 C 0.6423(10) 0.1185(7) 0.2932(11) 0.113(7) Uani 1 1 d . U . . .
C140 C 0.6257(10) 0.1495(6) 0.2566(11) 0.129(8) Uani 1 1 d . U . . .
H140 H 0.598603 0.151517 0.237238 0.155 Uiso 1 1 calc R U . . .
O11 O 0.7147(5) 0.0049(4) 0.5584(8) 0.109(5) Uani 1 1 d . U . . .
O12 O 0.5801(8) 0.0860(5) 0.2737(8) 0.143(7) Uani 1 1 d . U . . .
C141 C 0.6452(8) -0.0026(7) 0.7218(12) 0.109(7) Uani 1 1 d D U . . .
C142 C 0.6866(7) -0.0063(5) 0.7567(11) 0.092(6) Uani 1 1 d D U . . .
H142 H 0.704453 -0.017821 0.739104 0.110 Uiso 1 1 calc R U . . .
C143 C 0.6981(7) 0.0070(5) 0.8134(10) 0.095(6) Uani 1 1 d . U . . .
H143 H 0.723310 -0.000013 0.838117 0.115 Uiso 1 1 calc DR U . . .
C144 C 0.6753(8) 0.0316(6) 0.8417(11) 0.095(6) Uani 1 1 d . U . . .
N13 N 0.6853(7) 0.0534(5) 0.8846(9) 0.105(6) Uani 1 1 d . U . . .
C145 C 0.6608(10) 0.0845(7) 0.8982(11) 0.111(7) Uani 1 1 d . U . . .
C146 C 0.6738(9) 0.1166(7) 0.9343(10) 0.118(8) Uani 1 1 d . U . . .
H146 H 0.700487 0.117673 0.956973 0.142 Uiso 1 1 calc R U . . .
C147 C 0.6527(11) 0.1444(8) 0.9390(12) 0.119(7) Uani 1 1 d . U . . .
C148 C 0.6676(13) 0.1829(10) 0.9627(15) 0.148(9) Uani 1 1 d . U . . .
C149 C 0.6476(11) 0.2122(8) 0.9533(12) 0.123(7) Uani 1 1 d . U . . .
C150 C 0.6616(10) 0.2481(7) 0.9629(12) 0.136(8) Uani 1 1 d . U . . .
H150 H 0.688993 0.250877 0.976503 0.163 Uiso 1 1 calc R U . . .
C151 C 0.6375(10) 0.2847(6) 0.9538(12) 0.119(7) Uani 1 1 d . U . . .
C152 C 0.5968(11) 0.2787(7) 0.9382(13) 0.137(9) Uani 1 1 d . U . . .
H152 H 0.579854 0.299889 0.932012 0.164 Uiso 1 1 calc R U . . .
C153 C 0.5811(10) 0.2410(7) 0.9316(13) 0.145(9) Uani 1 1 d . U . . .
H153 H 0.553968 0.237565 0.923965 0.174 Uiso 1 1 calc R U . . .
C154 C 0.6049(12) 0.2096(7) 0.9364(13) 0.139(8) Uani 1 1 d . U . . .
N14 N 0.5886(8) 0.1724(6) 0.9202(9) 0.135(7) Uani 1 1 d . U . . .
C155 C 0.6135(11) 0.1431(8) 0.9171(12) 0.130(8) Uani 1 1 d D U . . .
C156 C 0.5951(9) 0.1095(6) 0.8834(9) 0.121(7) Uani 1 1 d D U . . .
H156 H 0.567759 0.106343 0.870463 0.145 Uiso 1 1 calc R U . . .
C157 C 0.6214(11) 0.0802(7) 0.8703(12) 0.114(7) Uani 1 1 d . U . . .
C158 C 0.6034(11) 0.0490(7) 0.8333(15) 0.127(9) Uani 1 1 d . U . . .
C159 C 0.6328(10) 0.0300(6) 0.8125(12) 0.115(7) Uani 1 1 d . U . . .
C160 C 0.6192(8) 0.0124(6) 0.7472(12) 0.113(7) Uani 1 1 d . U . . .
H160 H 0.592408 0.012280 0.724873 0.135 Uiso 1 1 calc R U . . .
O13 O 0.7057(7) 0.1851(4) 0.9918(9) 0.138(7) Uani 1 1 d . U . . .
O14 O 0.5677(7) 0.0459(5) 0.8054(8) 0.133(7) Uani 1 1 d . U . . .
C161 C 0.6552(11) 0.3217(7) 0.9422(12) 0.126(7) Uani 1 1 d . U . . .
C162 C 0.6956(10) 0.3260(7) 0.9586(12) 0.128(8) Uani 1 1 d . U . . .
H162 H 0.712808 0.308258 0.984058 0.153 Uiso 1 1 calc R U . . .
C163 C 0.7097(9) 0.3597(6) 0.9341(11) 0.131(8) Uani 1 1 d . U . . .
H163 H 0.736696 0.362417 0.940149 0.157 Uiso 1 1 calc DR U . . .
C164 C 0.6848(11) 0.3873(8) 0.9027(13) 0.127(7) Uani 1 1 d . U . . .
N15 N 0.6925(8) 0.4192(6) 0.8706(10) 0.121(6) Uani 1 1 d . U . . .
C165 C 0.6658(10) 0.4403(7) 0.8273(12) 0.116(7) Uani 1 1 d . U . . .
C166 C 0.6826(9) 0.4625(6) 0.7860(10) 0.107(7) Uani 1 1 d . U . . .
H166 H 0.709657 0.463892 0.791252 0.128 Uiso 1 1 calc R U . . .
C167 C 0.6557(10) 0.4805(6) 0.7403(11) 0.101(7) Uani 1 1 d . U . . .
C168 C 0.6697(11) 0.5004(7) 0.6926(14) 0.120(8) Uani 1 1 d . U . . .
C169 C 0.6390(10) 0.5063(5) 0.6349(12) 0.106(7) Uani 1 1 d . U . . .
C170 C 0.6489(8) 0.5105(5) 0.5758(12) 0.105(7) Uani 1 1 d . U . . .
H170 H 0.675847 0.509403 0.580401 0.126 Uiso 1 1 calc R U . . .
C171 C 0.6281(9) 0.5153(5) 0.5225(10) 0.089(6) Uani 1 1 d D U . . .
C172 C 0.5882(9) 0.5203(4) 0.5182(10) 0.098(7) Uani 1 1 d . U . . .
H172 H 0.570518 0.526017 0.479322 0.117 Uiso 1 1 calc R U . . .
C173 C 0.5732(9) 0.5170(5) 0.5699(11) 0.116(7) Uani 1 1 d . U . . .
H173 H 0.546462 0.521794 0.563994 0.139 Uiso 1 1 calc R U . . .
C174 C 0.5977(10) 0.5068(6) 0.6298(12) 0.109(7) Uani 1 1 d . U . . .
N16 N 0.5905(8) 0.4963(4) 0.6785(10) 0.114(6) Uani 1 1 d . U . . .
C175 C 0.6137(11) 0.4808(7) 0.7286(13) 0.116(7) Uani 1 1 d . U . . .
C176 C 0.6048(9) 0.4594(6) 0.7753(11) 0.115(7) Uani 1 1 d . U . . .
H176 H 0.578597 0.460954 0.775108 0.138 Uiso 1 1 calc R U . . .
C177 C 0.6274(9) 0.4376(6) 0.8189(11) 0.093(6) Uani 1 1 d . U . . .
C178 C 0.6221(11) 0.4097(8) 0.8612(14) 0.133(8) Uani 1 1 d . U . . .
C179 C 0.6452(10) 0.3857(7) 0.8970(12) 0.122(7) Uani 1 1 d D U . . .
C180 C 0.6277(9) 0.3493(6) 0.9107(11) 0.130(8) Uani 1 1 d D U . . .
H180 H 0.600530 0.345166 0.899362 0.156 Uiso 1 1 calc R U . . .
O15 O 0.7072(8) 0.5080(6) 0.7031(10) 0.170(9) Uani 1 1 d . U . . .
O16 O 0.5801(7) 0.4096(4) 0.8540(9) 0.145(7) Uani 1 1 d . U . . .
C1A C 0.4455(7) 0.4943(5) 0.3762(10) 0.098(7) Uani 1 1 d D U . . .
H1A1 H 0.458485 0.514455 0.405310 0.117 Uiso 1 1 calc DR U . . .
H1A2 H 0.451237 0.499258 0.337349 0.117 Uiso 1 1 calc DR U . . .
C2A C 0.4640(7) 0.4551(7) 0.4020(12) 0.121(8) Uani 1 1 d D U . . .
H2A1 H 0.459222 0.450135 0.441505 0.145 Uiso 1 1 calc R U . . .
H2A2 H 0.451377 0.434676 0.373303 0.145 Uiso 1 1 calc R U . . .
C3A C 0.5072(8) 0.4544(9) 0.4112(17) 0.181(12) Uani 1 1 d D U . . .
H3A1 H 0.510609 0.459309 0.370651 0.217 Uiso 1 1 calc R U . . .
H3A2 H 0.518273 0.476655 0.436964 0.217 Uiso 1 1 calc R U . . .
C4A C 0.5320(10) 0.4223(9) 0.4371(17) 0.212(15) Uani 1 1 d D U . . .
H4A1 H 0.554252 0.422596 0.420346 0.255 Uiso 1 1 calc R U . . .
H4A2 H 0.542655 0.426481 0.481644 0.255 Uiso 1 1 calc R U . . .
C5A C 0.5156(12) 0.3851(10) 0.428(2) 0.27(2) Uani 1 1 d D U . . .
H5A1 H 0.506719 0.380220 0.383350 0.328 Uiso 1 1 calc R U . . .
H5A2 H 0.492187 0.385376 0.441732 0.328 Uiso 1 1 calc R U . . .
C6A C 0.5412(14) 0.3510(8) 0.459(2) 0.33(3) Uani 1 1 d D U . . .
H6A1 H 0.526199 0.327450 0.448946 0.499 Uiso 1 1 calc R U . . .
H6A2 H 0.564081 0.349422 0.444948 0.499 Uiso 1 1 calc R U . . .
H6A3 H 0.549479 0.354604 0.503614 0.499 Uiso 1 1 calc R U . . .
C1B C 0.2547(7) 0.4250(7) 0.1645(11) 0.106(8) Uani 1 1 d D U . . .
H1B1 H 0.241440 0.421577 0.120368 0.127 Uiso 1 1 calc R U . . .
H1B2 H 0.249394 0.451105 0.175967 0.127 Uiso 1 1 calc R U . . .
C2B C 0.2394(7) 0.3965(8) 0.2007(12) 0.140(9) Uani 1 1 d D U . . .
H2B1 H 0.244648 0.370577 0.188642 0.168 Uiso 1 1 calc R U . . .
H2B2 H 0.253406 0.399706 0.244644 0.168 Uiso 1 1 calc R U . . .
C3B C 0.1965(7) 0.4010(7) 0.1906(10) 0.129(8) Uani 1 1 d D U . . .
H3B1 H 0.191299 0.425097 0.208970 0.155 Uiso 0.505(19) 1 calc R U P A 1
H3B2 H 0.186730 0.379766 0.210074 0.155 Uiso 0.505(19) 1 calc R U P A 1
H3B3 H 0.183227 0.393583 0.147815 0.155 Uiso 0.495(19) 1 calc R U P A 2
H3B4 H 0.191549 0.428475 0.193770 0.155 Uiso 0.495(19) 1 calc R U P A 2
C4B C 0.1757(9) 0.4012(10) 0.1204(14) 0.108(14) Uani 0.505(19) 1 d D U P A 1
H4B1 H 0.181613 0.425087 0.102429 0.129 Uiso 0.505(19) 1 calc R U P A 1
H4B2 H 0.185253 0.379748 0.101067 0.129 Uiso 0.505(19) 1 calc R U P A 1
C5B C 0.1318(9) 0.3976(10) 0.1078(18) 0.107(14) Uani 0.505(19) 1 d D U P A 1
H5B1 H 0.126880 0.375697 0.131434 0.128 Uiso 0.505(19) 1 calc R U P A 1
H5B2 H 0.122537 0.420616 0.123645 0.128 Uiso 0.505(19) 1 calc R U P A 1
C6B C 0.1079(11) 0.3924(9) 0.0427(18) 0.101(15) Uani 0.505(19) 1 d D U P A 1
H6B1 H 0.080497 0.390476 0.040298 0.151 Uiso 0.505(19) 1 calc R U P A 1
H6B2 H 0.111655 0.414280 0.018624 0.151 Uiso 0.505(19) 1 calc R U P A 1
H6B3 H 0.116013 0.369197 0.026442 0.151 Uiso 0.505(19) 1 calc R U P A 1
C14B C 0.1759(16) 0.3804(13) 0.230(3) 0.18(2) Uani 0.495(19) 1 d D U P A 2
H4B3 H 0.189840 0.387372 0.273011 0.219 Uiso 0.495(19) 1 calc R U P A 2
H4B4 H 0.149748 0.391759 0.220701 0.219 Uiso 0.495(19) 1 calc R U P A 2
C15B C 0.170(2) 0.3378(13) 0.230(3) 0.23(2) Uani 0.495(19) 1 d D U P A 2
H5B3 H 0.196216 0.325658 0.239923 0.273 Uiso 0.495(19) 1 calc R U P A 2
H5B4 H 0.155851 0.330077 0.187381 0.273 Uiso 0.495(19) 1 calc R U P A 2
C16B C 0.1488(19) 0.3221(15) 0.273(3) 0.19(3) Uani 0.495(19) 1 d D U P A 2
H6B4 H 0.146747 0.294424 0.269147 0.284 Uiso 0.495(19) 1 calc R U P A 2
H6B5 H 0.163230 0.328752 0.315351 0.284 Uiso 0.495(19) 1 calc R U P A 2
H5B6 H 0.122745 0.333184 0.262652 0.284 Uiso 0.495(19) 1 calc R U P A 2
C1C C 0.4440(8) 0.1689(7) 0.1501(14) 0.148(9) Uani 1 1 d D U . . .
H1C1 H 0.456665 0.182102 0.123161 0.177 Uiso 1 1 calc R U . . .
H1C2 H 0.449618 0.141445 0.148215 0.177 Uiso 1 1 calc R U . . .
C2C C 0.4637(8) 0.1823(7) 0.2157(14) 0.161(8) Uani 1 1 d D U . . .
H2C1 H 0.455684 0.166023 0.244833 0.193 Uiso 1 1 calc R U . . .
H2C2 H 0.455936 0.208765 0.220726 0.193 Uiso 1 1 calc R U . . .
C3C C 0.5082(9) 0.1801(9) 0.2289(15) 0.207(9) Uani 1 1 d D U . . .
H3C1 H 0.515572 0.154226 0.220025 0.249 Uiso 1 1 calc R U . . .
H3C2 H 0.516361 0.198159 0.202130 0.249 Uiso 1 1 calc R U . . .
C4C C 0.5282(11) 0.1898(10) 0.2947(15) 0.237(10) Uani 1 1 d D U . . .
H4C1 H 0.555045 0.197774 0.298260 0.284 Uiso 1 1 calc R U . . .
H4C2 H 0.514845 0.211908 0.305693 0.284 Uiso 1 1 calc R U . . .
C5C C 0.5303(12) 0.1595(11) 0.3405(17) 0.258(12) Uani 1 1 d D U . . .
H5C1 H 0.527487 0.134473 0.319924 0.309 Uiso 1 1 calc R U . . .
H5C2 H 0.508271 0.162524 0.357294 0.309 Uiso 1 1 calc R U . . .
C6C C 0.5686(13) 0.1600(12) 0.3937(19) 0.286(17) Uani 1 1 d D U . . .
H6C1 H 0.568363 0.139459 0.422387 0.429 Uiso 1 1 calc R U . . .
H6C2 H 0.590553 0.156368 0.377556 0.429 Uiso 1 1 calc R U . . .
H6C3 H 0.571326 0.184436 0.414947 0.429 Uiso 1 1 calc R U . . .
C1D C 0.2676(9) 0.0586(6) 0.1219(12) 0.115(9) Uani 1 1 d D U . . .
H1D1 H 0.258331 0.031980 0.117873 0.139 Uiso 1 1 calc R U . . .
H1D2 H 0.263950 0.068350 0.080146 0.139 Uiso 1 1 calc R U . . .
C2D C 0.2420(8) 0.0814(7) 0.1500(15) 0.162(11) Uani 1 1 d D U . . .
H2D1 H 0.254104 0.106545 0.162369 0.195 Uiso 1 1 calc R U . . .
H2D2 H 0.240442 0.068293 0.187257 0.195 Uiso 1 1 calc R U . . .
C3D C 0.2001(8) 0.0873(7) 0.1059(15) 0.183(13) Uani 1 1 d D U . . .
H3D1 H 0.188784 0.062501 0.089616 0.219 Uiso 1 1 calc R U . . .
H3D2 H 0.201056 0.103411 0.071049 0.219 Uiso 1 1 calc R U . . .
C4D C 0.1738(9) 0.1069(9) 0.1406(18) 0.214(15) Uani 1 1 d D U . . .
H4D1 H 0.178965 0.095615 0.181717 0.257 Uiso 1 1 calc R U . . .
H4D2 H 0.179703 0.134362 0.145306 0.257 Uiso 1 1 calc R U . . .
C5D C 0.1315(9) 0.1010(9) 0.1040(19) 0.209(16) Uani 1 1 d D U . . .
H5D1 H 0.128799 0.109529 0.061805 0.251 Uiso 1 1 calc R U . . .
H5D2 H 0.126987 0.073257 0.101839 0.251 Uiso 1 1 calc R U . . .
C6D C 0.1005(11) 0.1176(9) 0.1206(16) 0.25(2) Uani 1 1 d D U . . .
H6D1 H 0.075810 0.110203 0.090988 0.379 Uiso 1 1 calc DR U . . .
H6D2 H 0.101206 0.108723 0.161347 0.379 Uiso 1 1 calc DR U . . .
H6D3 H 0.103033 0.145295 0.120982 0.379 Uiso 1 1 calc DR U . . .
C1E C 0.4421(10) 0.0028(6) 0.6212(11) 0.155(11) Uani 1 1 d D U . . .
H1E1 H 0.454261 -0.019455 0.607855 0.186 Uiso 1 1 calc DR U . . .
H1E2 H 0.444445 -0.000456 0.664922 0.186 Uiso 1 1 calc DR U . . .
C2E C 0.4631(10) 0.0399(7) 0.6118(14) 0.173(11) Uani 1 1 d D U . . .
H2E1 H 0.458290 0.044448 0.567659 0.208 Uiso 1 1 calc R U . . .
H2E2 H 0.452584 0.061712 0.628911 0.208 Uiso 1 1 calc R U . . .
C3E C 0.5060(10) 0.0368(8) 0.6429(16) 0.192(12) Uani 1 1 d D U . . .
H3E1 H 0.510247 0.033241 0.687157 0.230 Uiso 1 1 calc R U . . .
H3E2 H 0.515573 0.013658 0.627569 0.230 Uiso 1 1 calc R U . . .
C4E C 0.5297(11) 0.0697(9) 0.634(2) 0.255(14) Uani 1 1 d D U . . .
H4E1 H 0.555778 0.066804 0.664187 0.306 Uiso 1 1 calc R U . . .
H4E2 H 0.532885 0.067208 0.593229 0.306 Uiso 1 1 calc R U . . .
C5E C 0.5176(12) 0.1069(8) 0.640(2) 0.293(17) Uani 1 1 d D U . . .
H5E1 H 0.516827 0.110303 0.681888 0.351 Uiso 1 1 calc R U . . .
H5E2 H 0.490626 0.109297 0.612423 0.351 Uiso 1 1 calc R U . . .
C6E C 0.5412(17) 0.1410(12) 0.625(3) 0.41(3) Uani 1 1 d D U . . .
H6E1 H 0.529029 0.164941 0.630749 0.619 Uiso 1 1 calc R U . . .
H6E2 H 0.567883 0.140157 0.652406 0.619 Uiso 1 1 calc R U . . .
H6E3 H 0.541528 0.139145 0.582532 0.619 Uiso 1 1 calc R U . . .
C1F C 0.2498(10) 0.0815(6) 0.6575(10) 0.147(9) Uani 1 1 d D U . . .
H1F1 H 0.238001 0.085741 0.690567 0.177 Uiso 1 1 calc DR U . . .
H1F2 H 0.242524 0.055796 0.640505 0.177 Uiso 1 1 calc DR U . . .
C2F C 0.2349(9) 0.1115(6) 0.6071(10) 0.162(9) Uani 1 1 d D U . . .
H2F1 H 0.247275 0.107676 0.574571 0.194 Uiso 1 1 calc R U . . .
H2F2 H 0.241602 0.137224 0.624333 0.194 Uiso 1 1 calc R U . . .
C3F C 0.1898(9) 0.1076(7) 0.5797(11) 0.174(10) Uani 1 1 d D U . . .
H3F1 H 0.180092 0.126984 0.547449 0.208 Uiso 1 1 calc R U . . .
H3F2 H 0.183411 0.082278 0.560645 0.208 Uiso 1 1 calc R U . . .
C4F C 0.1696(9) 0.1126(8) 0.6278(13) 0.209(10) Uani 1 1 d D U . . .
H4F1 H 0.178714 0.136521 0.650032 0.250 Uiso 1 1 calc R U . . .
H4F2 H 0.177449 0.091497 0.657502 0.250 Uiso 1 1 calc R U . . .
C5F C 0.1236(10) 0.1135(7) 0.6025(13) 0.214(11) Uani 1 1 d D U . . .
H5F1 H 0.114078 0.093197 0.571891 0.257 Uiso 1 1 calc R U . . .
H5F2 H 0.112341 0.109489 0.636298 0.257 Uiso 1 1 calc R U . . .
C6F C 0.1117(10) 0.1516(6) 0.5738(11) 0.199(12) Uani 1 1 d D U . . .
H6F1 H 0.083397 0.152900 0.557851 0.299 Uiso 1 1 calc R U . . .
H6F2 H 0.121190 0.171533 0.604510 0.299 Uiso 1 1 calc R U . . .
H6F3 H 0.122920 0.155301 0.540341 0.299 Uiso 1 1 calc R U . . .
C1G C 0.4505(9) 0.3309(7) 0.8524(13) 0.141(11) Uani 1 1 d D U . . .
H1G1 H 0.461461 0.314094 0.888001 0.169 Uiso 1 1 calc R U . . .
H1G2 H 0.457537 0.357363 0.865672 0.169 Uiso 1 1 calc R U . . .
C2G C 0.4688(8) 0.3205(7) 0.8014(13) 0.153(11) Uani 1 1 d D U . . .
H2G1 H 0.460427 0.294685 0.785667 0.184 Uiso 1 1 calc R U . . .
H2G2 H 0.460001 0.338649 0.767128 0.184 Uiso 1 1 calc R U . . .
C3G C 0.5134(9) 0.3218(9) 0.8280(15) 0.203(13) Uani 1 1 d D U . . .
H3G1 H 0.521999 0.348223 0.839145 0.243 Uiso 1 1 calc R U . . .
H3G2 H 0.521966 0.305918 0.865156 0.243 Uiso 1 1 calc R U . . .
C4G C 0.5309(9) 0.3070(10) 0.780(2) 0.246(16) Uani 1 1 d D U . . .
H4G1 H 0.556601 0.295675 0.800297 0.295 Uiso 1 1 calc R U . . .
H4G2 H 0.514013 0.286824 0.755699 0.295 Uiso 1 1 calc R U . . .
C5G C 0.5354(13) 0.3382(14) 0.737(2) 0.33(2) Uani 1 1 d D U . . .
H5G1 H 0.531406 0.363559 0.753038 0.398 Uiso 1 1 calc R U . . .
H5G2 H 0.517193 0.334842 0.695814 0.398 Uiso 1 1 calc R U . . .
C6G C 0.5783(14) 0.3326(15) 0.738(3) 0.38(3) Uani 1 1 d D U . . .
H6G1 H 0.584805 0.351655 0.711633 0.572 Uiso 1 1 calc R U . . .
H6G2 H 0.595552 0.335615 0.779887 0.572 Uiso 1 1 calc R U . . .
H6G3 H 0.581465 0.307152 0.723169 0.572 Uiso 1 1 calc R U . . .
C1H C 0.2717(9) 0.4411(6) 0.6984(12) 0.140(11) Uani 1 1 d D U . . .
H1H1 H 0.261174 0.467203 0.695375 0.168 Uiso 1 1 calc DR U . . .
H1H2 H 0.267911 0.429467 0.735469 0.168 Uiso 1 1 calc DR U . . .
C2H C 0.2468(8) 0.4185(6) 0.6425(10) 0.118(9) Uani 1 1 d D U . . .
H2H1 H 0.262578 0.397561 0.633483 0.142 Uiso 1 1 calc R U . . .
H2H2 H 0.239112 0.435418 0.606442 0.142 Uiso 1 1 calc R U . . .
C3H C 0.2093(9) 0.4014(8) 0.6541(10) 0.173(12) Uani 1 1 d D U . . .
H3H1 H 0.216486 0.382633 0.687642 0.208 Uiso 1 1 calc R U . . .
H3H2 H 0.193832 0.421829 0.665128 0.208 Uiso 1 1 calc R U . . .
C4H C 0.1866(10) 0.3828(11) 0.5952(13) 0.225(16) Uani 1 1 d D U . . .
H4H1 H 0.204573 0.366959 0.580449 0.270 Uiso 1 1 calc R U . . .
H4H2 H 0.176229 0.402787 0.564351 0.270 Uiso 1 1 calc R U . . .
C5H C 0.1525(10) 0.3576(8) 0.5995(16) 0.218(16) Uani 1 1 d D U . . .
H5H1 H 0.141203 0.343360 0.561055 0.261 Uiso 1 1 calc R U . . .
H5H2 H 0.161268 0.339235 0.633602 0.261 Uiso 1 1 calc R U . . .
C6H C 0.1242(9) 0.3844(11) 0.6105(19) 0.214(16) Uani 1 1 d D U . . .
H6H1 H 0.101485 0.370334 0.613744 0.320 Uiso 1 1 calc R U . . .
H6H2 H 0.136025 0.398254 0.648494 0.320 Uiso 1 1 calc R U . . .
H6H3 H 0.116089 0.402352 0.576412 0.320 Uiso 1 1 calc R U . . .
C1I C 0.7263(8) 0.4464(6) 0.3523(10) 0.103(8) Uani 1 1 d D U . . .
H1I1 H 0.737183 0.471806 0.365764 0.123 Uiso 1 1 calc R U . . .
H1I2 H 0.731286 0.440401 0.313270 0.123 Uiso 1 1 calc R U . . .
C2I C 0.7469(8) 0.4158(7) 0.4020(12) 0.137(10) Uani 1 1 d D U . . .
H2I1 H 0.747981 0.425131 0.443120 0.164 Uiso 1 1 calc R U . . .
H2I2 H 0.731828 0.391874 0.394323 0.164 Uiso 1 1 calc R U . . .
C3I C 0.7881(8) 0.4086(7) 0.3989(12) 0.129(9) Uani 1 1 d D U . . .
H3I1 H 0.785986 0.398587 0.357814 0.155 Uiso 1 1 calc R U . . .
H3I2 H 0.801608 0.433312 0.403083 0.155 Uiso 1 1 calc R U . . .
C4I C 0.8123(8) 0.3827(9) 0.4438(13) 0.152(10) Uani 1 1 d D U . . .
H4I1 H 0.799816 0.357366 0.438187 0.182 Uiso 1 1 calc R U . . .
H4I2 H 0.813472 0.391753 0.485121 0.182 Uiso 1 1 calc R U . . .
C5I C 0.8523(9) 0.3785(9) 0.4409(16) 0.181(13) Uani 1 1 d D U . . .
H5I1 H 0.848992 0.373101 0.397319 0.217 Uiso 1 1 calc R U . . .
H5I2 H 0.863217 0.404435 0.448218 0.217 Uiso 1 1 calc R U . . .
C6I C 0.8837(11) 0.3542(14) 0.4735(19) 0.31(3) Uani 1 1 d D U . . .
H6I1 H 0.906395 0.359148 0.459673 0.464 Uiso 1 1 calc R U . . .
H6I2 H 0.890346 0.359420 0.517367 0.464 Uiso 1 1 calc R U . . .
H6I3 H 0.875908 0.327617 0.465708 0.464 Uiso 1 1 calc R U . . .
C1J C 0.5421(8) 0.3317(7) 0.2019(11) 0.120(9) Uani 1 1 d D U . . .
H1J1 H 0.534608 0.358157 0.189299 0.144 Uiso 1 1 calc R U . . .
H1J2 H 0.528861 0.314791 0.167497 0.144 Uiso 1 1 calc R U . . .
C2J C 0.5289(9) 0.3219(8) 0.2570(13) 0.162(12) Uani 1 1 d D U . . .
H2J1 H 0.538877 0.341460 0.288818 0.195 Uiso 1 1 calc R U . . .
H2J2 H 0.540677 0.297309 0.273974 0.195 Uiso 1 1 calc R U . . .
C3J C 0.4843(9) 0.3190(10) 0.2434(14) 0.204(14) Uani 1 1 d D U . . .
H3J1 H 0.473621 0.298924 0.212677 0.244 Uiso 1 1 calc R U . . .
H3J2 H 0.471786 0.343405 0.227344 0.244 Uiso 1 1 calc R U . . .
C4J C 0.4769(12) 0.3090(14) 0.3048(16) 0.252(17) Uani 1 1 d D U . . .
H4J1 H 0.491271 0.285695 0.322213 0.302 Uiso 1 1 calc R U . . .
H4J2 H 0.486076 0.329969 0.334340 0.302 Uiso 1 1 calc R U . . .
C5J C 0.4343(12) 0.3030(15) 0.2933(18) 0.30(2) Uani 1 1 d D U . . .
H5J1 H 0.423027 0.289478 0.254106 0.356 Uiso 1 1 calc R U . . .
H5J2 H 0.420879 0.327709 0.291098 0.356 Uiso 1 1 calc R U . . .
C6J C 0.4292(16) 0.2792(18) 0.346(3) 0.44(4) Uani 1 1 d D U . . .
H6J1 H 0.401470 0.274765 0.340146 0.657 Uiso 1 1 calc R U . . .
H6J2 H 0.442438 0.254784 0.348042 0.657 Uiso 1 1 calc R U . . .
H6J3 H 0.440298 0.292862 0.384886 0.657 Uiso 1 1 calc R U . . .
C1K C 0.7423(7) 0.0791(6) 0.3905(12) 0.109(8) Uani 1 1 d D U . . .
H1K1 H 0.747332 0.052028 0.402009 0.131 Uiso 1 1 calc R U . . .
H1K2 H 0.754952 0.084924 0.358940 0.131 Uiso 1 1 calc R U . . .
C2K C 0.7597(7) 0.1035(6) 0.4457(13) 0.140(9) Uani 1 1 d D U . . .
H2K1 H 0.749015 0.095648 0.478722 0.168 Uiso 1 1 calc R U . . .
H2K2 H 0.751951 0.130232 0.435271 0.168 Uiso 1 1 calc R U . . .
C3K C 0.8034(8) 0.1015(7) 0.4693(12) 0.140(9) Uani 1 1 d D U . . .
H3K1 H 0.812575 0.117847 0.505842 0.168 Uiso 1 1 calc R U . . .
H3K2 H 0.811089 0.075057 0.482149 0.168 Uiso 1 1 calc R U . . .
C4K C 0.8233(7) 0.1132(10) 0.4244(14) 0.182(12) Uani 1 1 d D U . . .
H4K1 H 0.814858 0.139185 0.409698 0.219 Uiso 1 1 calc R U . . .
H4K2 H 0.815745 0.095898 0.388835 0.219 Uiso 1 1 calc R U . . .
C5K C 0.8694(7) 0.1126(8) 0.4536(17) 0.181(13) Uani 1 1 d D U . . .
H5K1 H 0.876908 0.094988 0.488751 0.218 Uiso 1 1 calc R U . . .
H5K2 H 0.881775 0.104009 0.422928 0.218 Uiso 1 1 calc R U . . .
C6K C 0.8817(10) 0.1507(10) 0.473(2) 0.26(2) Uani 1 1 d D U . . .
H6K1 H 0.909998 0.151142 0.491440 0.387 Uiso 1 1 calc R U . . .
H6K2 H 0.874240 0.167869 0.438125 0.387 Uiso 1 1 calc R U . . .
H6K3 H 0.869392 0.158883 0.503690 0.387 Uiso 1 1 calc R U . . .
C1L C 0.5564(7) 0.0038(6) 0.4333(11) 0.097(7) Uani 1 1 d D U . . .
H1L1 H 0.544521 -0.018322 0.447520 0.116 Uiso 1 1 calc R U . . .
H1L2 H 0.552067 0.000598 0.388960 0.116 Uiso 1 1 calc R U . . .
C2L C 0.5357(7) 0.0396(8) 0.4434(12) 0.131(9) Uani 1 1 d D U . . .
H2L1 H 0.540236 0.042856 0.487861 0.158 Uiso 1 1 calc R U . . .
H2L2 H 0.547505 0.061650 0.429056 0.158 Uiso 1 1 calc R U . . .
C3L C 0.4923(9) 0.0404(10) 0.4120(17) 0.204(14) Uani 1 1 d D U . . .
H3L1 H 0.481456 0.015406 0.417682 0.245 Uiso 1 1 calc R U . . .
H3L2 H 0.487901 0.043894 0.367618 0.245 Uiso 1 1 calc R U . . .
C4L C 0.4693(11) 0.0717(12) 0.4341(19) 0.239(17) Uani 1 1 d D U . . .
H4L1 H 0.443262 0.062312 0.432562 0.286 Uiso 1 1 calc R U . . .
H4L2 H 0.483267 0.079142 0.476708 0.286 Uiso 1 1 calc R U . . .
C5L C 0.4660(11) 0.1051(12) 0.392(2) 0.28(2) Uani 1 1 d D U . . .
H5L1 H 0.479204 0.097845 0.361702 0.332 Uiso 1 1 calc R U . . .
H5L2 H 0.481369 0.125960 0.416665 0.332 Uiso 1 1 calc R U . . .
C6L C 0.4269(14) 0.1219(18) 0.356(3) 0.39(3) Uani 1 1 d D U . . .
H6L1 H 0.430975 0.143268 0.331722 0.592 Uiso 1 1 calc R U . . .
H6L2 H 0.411255 0.102402 0.329526 0.592 Uiso 1 1 calc R U . . .
H6L3 H 0.413436 0.130734 0.384913 0.592 Uiso 1 1 calc R U . . .
C1M C 0.7274(9) 0.0543(7) 0.9163(11) 0.139(8) Uani 1 1 d D U . . .
H1M1 H 0.738106 0.028713 0.913792 0.166 Uiso 1 1 calc DR U . . .
H1M2 H 0.731308 0.059790 0.960026 0.166 Uiso 1 1 calc DR U . . .
C2M C 0.7507(8) 0.0828(7) 0.8926(11) 0.149(8) Uani 1 1 d D U . . .
H2M1 H 0.739416 0.108343 0.893143 0.179 Uiso 1 1 calc R U . . .
H2M2 H 0.748338 0.076504 0.849657 0.179 Uiso 1 1 calc R U . . .
C3M C 0.7943(8) 0.0840(8) 0.9299(12) 0.170(9) Uani 1 1 d D U . . .
H3M1 H 0.804654 0.057756 0.936766 0.204 Uiso 1 1 calc R U . . .
H3M2 H 0.797367 0.095674 0.970273 0.204 Uiso 1 1 calc R U . . .
C4M C 0.8177(9) 0.1072(9) 0.8955(14) 0.207(10) Uani 1 1 d D U . . .
H4M1 H 0.817590 0.093215 0.858079 0.248 Uiso 1 1 calc R U . . .
H4M2 H 0.804461 0.131762 0.882812 0.248 Uiso 1 1 calc R U . . .
C5M C 0.8598(10) 0.1148(12) 0.9334(17) 0.238(11) Uani 1 1 d D U . . .
H5M1 H 0.869224 0.093531 0.962176 0.286 Uiso 1 1 calc R U . . .
H5M2 H 0.860847 0.138239 0.957626 0.286 Uiso 1 1 calc R U . . .
C6M C 0.8866(11) 0.1193(13) 0.8929(19) 0.278(16) Uani 1 1 d D U . . .
H6M1 H 0.913160 0.124184 0.918703 0.418 Uiso 1 1 calc R U . . .
H6M2 H 0.885986 0.096015 0.869357 0.418 Uiso 1 1 calc R U . . .
H6M3 H 0.877611 0.140706 0.864810 0.418 Uiso 1 1 calc R U . . .
C1N C 0.5424(10) 0.1690(9) 0.8902(14) 0.168(10) Uani 1 1 d D U . . .
H1N1 H 0.533696 0.143578 0.898922 0.202 Uiso 1 1 calc R U . . .
H1N2 H 0.529400 0.188233 0.908607 0.202 Uiso 1 1 calc R U . . .
C2N C 0.5309(9) 0.1751(9) 0.8209(14) 0.183(9) Uani 1 1 d D U . . .
H2N1 H 0.542873 0.198941 0.812457 0.220 Uiso 1 1 calc R U . . .
H2N2 H 0.541509 0.153979 0.802296 0.220 Uiso 1 1 calc R U . . .
C3N C 0.4869(9) 0.1772(10) 0.7906(14) 0.207(9) Uani 1 1 d D U . . .
H3N1 H 0.475275 0.151974 0.792683 0.248 Uiso 1 1 calc R U . . .
H3N2 H 0.475546 0.195457 0.813206 0.248 Uiso 1 1 calc R U . . .
C4N C 0.4769(10) 0.1897(12) 0.7236(15) 0.235(10) Uani 1 1 d D U . . .
H4N1 H 0.484235 0.216666 0.722349 0.282 Uiso 1 1 calc R U . . .
H4N2 H 0.492592 0.174602 0.703481 0.282 Uiso 1 1 calc R U . . .
C5N C 0.4340(11) 0.1852(12) 0.6873(18) 0.255(12) Uani 1 1 d D U . . .
H5N1 H 0.427986 0.157759 0.682187 0.305 Uiso 1 1 calc R U . . .
H5N2 H 0.418181 0.196053 0.711625 0.305 Uiso 1 1 calc R U . . .
C6N C 0.4217(13) 0.2035(14) 0.6253(19) 0.323(18) Uani 1 1 d D U . . .
H6N1 H 0.393997 0.199079 0.605761 0.485 Uiso 1 1 calc R U . . .
H6N2 H 0.426716 0.230861 0.629610 0.485 Uiso 1 1 calc R U . . .
H6N3 H 0.436546 0.192467 0.600095 0.485 Uiso 1 1 calc R U . . .
C1O C 0.7374(9) 0.4222(6) 0.8852(12) 0.144(8) Uani 1 1 d D U . . .
H1O1 H 0.744311 0.449156 0.882190 0.172 Uiso 1 1 calc DR U . . .
H1O2 H 0.749631 0.414066 0.927991 0.172 Uiso 1 1 calc DR U . . .
C2O C 0.7547(8) 0.3988(7) 0.8441(11) 0.145(7) Uani 1 1 d D U . . .
H2O1 H 0.747746 0.409374 0.802283 0.174 Uiso 0.561(16) 1 calc R U P B 1
H2O2 H 0.746352 0.371929 0.842224 0.174 Uiso 0.561(16) 1 calc R U P B 1
H2O3 H 0.750065 0.371742 0.851330 0.174 Uiso 0.439(16) 1 calc R U P B 2
H2O4 H 0.739428 0.404506 0.801402 0.174 Uiso 0.439(16) 1 calc R U P B 2
C3O C 0.7987(10) 0.4032(14) 0.8781(19) 0.173(10) Uani 0.561(16) 1 d D U P B 1
H3O1 H 0.812966 0.399768 0.847874 0.208 Uiso 0.561(16) 1 calc R U P B 1
H3O2 H 0.803284 0.429689 0.893183 0.208 Uiso 0.561(16) 1 calc R U P B 1
C4O C 0.8165(14) 0.3774(13) 0.9308(15) 0.189(11) Uani 0.561(16) 1 d D U P B 1
H4O1 H 0.844014 0.375287 0.931859 0.227 Uiso 0.561(16) 1 calc R U P B 1
H4O2 H 0.804863 0.352254 0.916961 0.227 Uiso 0.561(16) 1 calc R U P B 1
C5O C 0.8181(15) 0.3794(12) 0.9988(16) 0.180(13) Uani 0.561(16) 1 d D U P B 1
H5O1 H 0.807209 0.356429 1.012241 0.216 Uiso 0.561(16) 1 calc R U P B 1
H5O2 H 0.805181 0.402366 1.008121 0.216 Uiso 0.561(16) 1 calc R U P B 1
C6O C 0.8630(15) 0.3815(13) 1.0260(18) 0.205(18) Uani 0.561(16) 1 d D U P B 1
H6O1 H 0.870081 0.382977 1.070662 0.308 Uiso 0.561(16) 1 calc R U P B 1
H6O2 H 0.874626 0.358697 1.014360 0.308 Uiso 0.561(16) 1 calc R U P B 1
H6O3 H 0.872624 0.404048 1.010292 0.308 Uiso 0.561(16) 1 calc R U P B 1
C13O C 0.7973(11) 0.4028(15) 0.849(2) 0.142(8) Uani 0.439(16) 1 d D U P B 2
H3O3 H 0.813465 0.398768 0.891330 0.171 Uiso 0.439(16) 1 calc R U P B 2
H3O4 H 0.802288 0.428761 0.836234 0.171 Uiso 0.439(16) 1 calc R U P B 2
C14O C 0.8081(14) 0.3732(13) 0.806(2) 0.141(8) Uani 0.439(16) 1 d D U P B 2
H4O3 H 0.801690 0.347624 0.818246 0.169 Uiso 0.439(16) 1 calc R U P B 2
H4O4 H 0.791688 0.377866 0.763952 0.169 Uiso 0.439(16) 1 calc R U P B 2
C15O C 0.8504(13) 0.3734(12) 0.808(2) 0.141(9) Uani 0.439(16) 1 d D U P B 2
H5O3 H 0.867687 0.370856 0.850039 0.169 Uiso 0.439(16) 1 calc R U P B 2
H5O4 H 0.856728 0.397473 0.790420 0.169 Uiso 0.439(16) 1 calc R U P B 2
C16O C 0.8561(17) 0.3389(12) 0.768(2) 0.129(11) Uani 0.439(16) 1 d D U P B 2
H6O4 H 0.883083 0.338100 0.767769 0.194 Uiso 0.439(16) 1 calc R U P B 2
H6O5 H 0.849778 0.315334 0.785602 0.194 Uiso 0.439(16) 1 calc R U P B 2
H6O6 H 0.838867 0.341832 0.726248 0.194 Uiso 0.439(16) 1 calc R U P B 2
C1P C 0.5432(9) 0.4976(6) 0.6699(11) 0.127(8) Uani 1 1 d D U . . .
H1P1 H 0.538322 0.499912 0.709866 0.153 Uiso 1 1 calc R U . . .
H1P2 H 0.530674 0.519130 0.643624 0.153 Uiso 1 1 calc R U . . .
C2P C 0.5279(8) 0.4592(6) 0.6391(11) 0.137(7) Uani 1 1 d D U . . .
H2P1 H 0.532654 0.457497 0.598978 0.164 Uiso 1 1 calc R U . . .
H2P2 H 0.541741 0.437988 0.664911 0.164 Uiso 1 1 calc R U . . .
C3P C 0.4844(8) 0.4561(7) 0.6305(13) 0.154(8) Uani 1 1 d D U . . .
H3P1 H 0.480176 0.451539 0.670566 0.184 Uiso 1 1 calc R U . . .
H3P2 H 0.471556 0.480367 0.614071 0.184 Uiso 1 1 calc R U . . .
C4P C 0.4668(11) 0.4245(8) 0.5878(13) 0.194(9) Uani 1 1 d D U . . .
H4P1 H 0.440680 0.431545 0.560946 0.233 Uiso 1 1 calc R U . . .
H4P2 H 0.483365 0.417674 0.562092 0.233 Uiso 1 1 calc R U . . .
C5P C 0.4645(13) 0.3929(8) 0.6287(15) 0.218(10) Uani 1 1 d D U . . .
H5P1 H 0.448598 0.400027 0.655360 0.262 Uiso 1 1 calc R U . . .
H5P2 H 0.490634 0.385286 0.654580 0.262 Uiso 1 1 calc R U . . .
C6P C 0.4446(15) 0.3600(10) 0.584(2) 0.302(17) Uani 1 1 d D U . . .
H6P1 H 0.441881 0.337589 0.607327 0.453 Uiso 1 1 calc R U . . .
H6P2 H 0.418948 0.368336 0.558373 0.453 Uiso 1 1 calc R U . . .
H6P3 H 0.460683 0.353701 0.557600 0.453 Uiso 1 1 calc R U . . .
 
loop_
 _atom_site_aniso_label
 _atom_site_aniso_U_11
 _atom_site_aniso_U_22
 _atom_site_aniso_U_33
 _atom_site_aniso_U_23
 _atom_site_aniso_U_13
 _atom_site_aniso_U_12
C1 0.14(2) 0.112(17) 0.15(2) 0.007(16) 0.05(2) 0.050(17)
C2 0.14(2) 0.18(2) 0.101(18) -0.042(17) 0.047(19) -0.02(2)
C3 0.15(2) 0.119(18) 0.12(2) -0.041(17) 0.04(2) -0.003(17)
C4 0.15(2) 0.092(15) 0.097(17) 0.004(13) 0.077(17) -0.004(16)
N1 0.110(17) 0.104(14) 0.111(15) -0.008(12) 0.057(14) -0.028(13)
C5 0.14(2) 0.080(15) 0.116(18) -0.019(14) 0.046(18) 0.001(16)
C6 0.20(2) 0.071(13) 0.061(13) 0.031(11) 0.030(16) -0.006(16)
C7 0.18(2) 0.087(15) 0.095(17) 0.005(14) 0.060(19) -0.011(18)
C8 0.15(2) 0.073(14) 0.100(17) -0.007(12) 0.052(18) -0.002(17)
C9 0.16(2) 0.086(16) 0.075(14) 0.023(12) 0.055(16) 0.001(17)
C10 0.20(3) 0.113(19) 0.085(17) 0.037(15) 0.052(18) 0.03(2)
C11 0.19(3) 0.083(18) 0.115(19) 0.004(15) 0.06(2) 0.024(19)
C12 0.29(3) 0.040(12) 0.105(17) 0.009(12) 0.08(2) 0.026(19)
C13 0.25(3) 0.100(17) 0.085(15) 0.025(14) 0.078(18) -0.02(2)
C14 0.16(2) 0.069(15) 0.092(15) 0.006(13) 0.032(17) -0.030(17)
N2 0.25(3) 0.070(12) 0.072(13) 0.008(10) 0.071(17) -0.015(16)
C15 0.16(2) 0.072(13) 0.059(13) -0.008(11) 0.052(15) -0.032(16)
C16 0.14(2) 0.097(16) 0.13(2) -0.025(16) 0.043(19) -0.007(16)
C17 0.12(2) 0.073(13) 0.119(17) -0.039(13) 0.044(17) -0.003(14)
C18 0.15(2) 0.099(16) 0.102(18) -0.037(14) 0.099(19) -0.009(17)
C19 0.15(2) 0.091(14) 0.093(17) -0.009(14) 0.077(18) 0.025(15)
C20 0.11(2) 0.091(15) 0.14(2) -0.004(16) 0.038(19) -0.004(14)
O1 0.22(2) 0.142(15) 0.113(13) -0.022(11) 0.103(17) 0.018(17)
O2 0.128(14) 0.065(8) 0.117(12) 0.006(8) 0.062(12) 0.012(10)
C21 0.14(2) 0.100(19) 0.130(19) -0.027(16) 0.034(19) 0.012(19)
C22 0.17(3) 0.12(2) 0.121(18) -0.016(16) 0.05(2) -0.02(2)
C23 0.14(2) 0.11(2) 0.17(2) -0.014(19) 0.073(19) 0.011(19)
C24 0.18(2) 0.095(18) 0.119(17) -0.022(15) 0.077(18) 0.01(2)
N3 0.17(2) 0.109(18) 0.18(2) -0.032(16) 0.084(18) -0.018(18)
C25 0.17(2) 0.079(15) 0.128(18) 0.016(14) 0.096(18) 0.000(18)
C26 0.11(2) 0.15(2) 0.16(2) 0.031(19) 0.039(18) 0.016(19)
C27 0.15(2) 0.095(17) 0.14(2) 0.032(16) 0.05(2) 0.028(19)
C28 0.15(2) 0.11(2) 0.105(19) -0.010(16) 0.058(19) 0.01(2)
C29 0.21(3) 0.091(16) 0.070(16) -0.030(14) 0.058(18) -0.001(19)
C30 0.24(3) 0.090(17) 0.10(2) -0.035(15) 0.07(2) 0.000(19)
C31 0.23(3) 0.081(15) 0.11(2) -0.051(16) 0.06(2) -0.01(2)
C32 0.21(3) 0.123(19) 0.11(2) -0.055(19) 0.08(2) -0.03(2)
C33 0.23(3) 0.107(19) 0.084(17) -0.032(15) 0.073(19) -0.035(19)
C34 0.22(3) 0.075(16) 0.12(2) -0.060(16) 0.04(2) -0.01(2)
N4 0.15(2) 0.109(16) 0.086(14) -0.032(12) 0.035(15) -0.057(15)
C35 0.15(3) 0.12(2) 0.13(2) -0.012(17) 0.06(2) 0.00(2)
C36 0.17(3) 0.13(2) 0.14(2) 0.043(18) 0.01(2) 0.02(2)
C37 0.15(2) 0.085(17) 0.123(18) 0.006(15) 0.043(18) -0.011(19)
C38 0.17(3) 0.070(16) 0.12(2) -0.005(15) 0.05(2) -0.04(2)
C39 0.16(2) 0.112(19) 0.102(16) -0.027(14) 0.050(17) -0.015(19)
C40 0.17(2) 0.077(16) 0.085(15) -0.004(13) 0.021(16) 0.015(17)
O3 0.19(2) 0.068(10) 0.125(14) 0.016(9) 0.071(15) -0.002(12)
O4 0.26(3) 0.140(16) 0.122(17) -0.006(13) 0.077(19) -0.03(2)
C41 0.24(3) 0.086(15) 0.094(19) -0.019(14) 0.07(2) -0.007(19)
C42 0.25(3) 0.091(15) 0.070(16) -0.005(13) 0.048(19) -0.01(2)
C43 0.21(3) 0.14(2) 0.13(2) 0.029(18) 0.05(2) 0.02(2)
C44 0.22(3) 0.083(15) 0.08(2) -0.015(14) 0.03(2) -0.01(2)
N5 0.17(2) 0.102(15) 0.127(19) 0.021(14) 0.057(18) -0.012(16)
C45 0.21(3) 0.074(15) 0.12(2) 0.023(15) 0.05(2) 0.01(2)
C46 0.23(3) 0.058(14) 0.104(17) 0.036(13) 0.089(19) -0.007(16)
C47 0.19(3) 0.066(14) 0.063(14) 0.020(12) 0.031(17) -0.036(18)
C48 0.22(3) 0.12(2) 0.12(2) 0.00(2) -0.01(2) -0.01(3)
C49 0.14(2) 0.082(17) 0.106(18) -0.006(15) 0.016(18) 0.002(18)
C50 0.16(2) 0.13(2) 0.087(16) 0.011(16) 0.003(17) 0.02(2)
C51 0.17(2) 0.097(18) 0.077(15) 0.014(14) 0.023(18) 0.00(2)
C52 0.17(2) 0.104(18) 0.092(17) -0.011(14) 0.069(19) -0.005(19)
C53 0.20(3) 0.098(18) 0.117(18) 0.003(15) 0.048(18) -0.033(19)
C54 0.17(2) 0.056(14) 0.107(18) -0.008(13) 0.039(18) -0.011(17)
N6 0.18(2) 0.098(17) 0.128(19) 0.044(15) 0.071(18) -0.011(17)
C55 0.18(3) 0.057(13) 0.102(18) 0.015(13) 0.067(19) -0.022(17)
C56 0.22(3) 0.062(14) 0.102(18) 0.028(13) 0.05(2) -0.030(17)
C57 0.21(3) 0.086(17) 0.13(2) 0.015(17) 0.05(2) -0.03(2)
C58 0.17(3) 0.087(16) 0.13(2) -0.033(16) 0.07(2) -0.05(2)
C59 0.19(3) 0.092(16) 0.10(2) -0.037(16) 0.04(2) -0.025(19)
C60 0.22(3) 0.051(12) 0.12(2) -0.022(13) 0.07(2) -0.002(15)
O5 0.20(2) 0.133(15) 0.113(15) -0.032(12) 0.047(16) 0.015(16)
O6 0.26(3) 0.090(11) 0.111(15) -0.007(10) 0.107(18) -0.016(16)
C61 0.16(2) 0.114(19) 0.087(16) -0.008(15) 0.026(16) 0.01(2)
C62 0.18(3) 0.096(17) 0.12(2) -0.013(16) 0.00(2) 0.01(2)
C63 0.18(3) 0.106(19) 0.131(19) 0.029(17) 0.018(19) 0.014(19)
C64 0.18(2) 0.102(18) 0.111(17) 0.020(15) 0.043(18) 0.01(2)
N7 0.112(17) 0.095(15) 0.106(14) 0.030(12) 0.024(13) 0.014(15)
C65 0.15(2) 0.101(18) 0.116(18) -0.007(15) 0.043(18) -0.008(19)
C66 0.17(2) 0.102(18) 0.099(17) -0.009(14) 0.038(17) -0.019(18)
C67 0.11(2) 0.124(19) 0.112(18) -0.005(15) 0.021(17) -0.025(18)
C68 0.11(2) 0.077(16) 0.13(2) 0.004(15) -0.005(19) -0.005(17)
C69 0.11(2) 0.099(16) 0.112(18) 0.014(14) 0.016(17) 0.010(16)
C70 0.13(2) 0.098(17) 0.13(2) -0.028(16) 0.056(19) 0.010(16)
C71 0.13(2) 0.089(15) 0.110(18) 0.010(13) 0.073(17) 0.020(15)
C72 0.100(19) 0.125(17) 0.089(15) 0.015(13) 0.054(14) 0.018(14)
C73 0.11(2) 0.16(2) 0.12(2) -0.034(18) 0.035(17) 0.033(17)
C74 0.15(2) 0.095(17) 0.12(2) -0.032(15) 0.02(2) 0.030(19)
N8 0.079(15) 0.101(14) 0.121(15) 0.023(12) 0.025(13) 0.023(12)
C75 0.12(2) 0.13(2) 0.109(18) -0.032(16) 0.020(17) 0.03(2)
C76 0.14(2) 0.11(2) 0.125(19) -0.009(17) 0.049(17) 0.001(19)
C77 0.12(2) 0.083(16) 0.129(18) 0.005(14) 0.036(17) 0.026(17)
C78 0.11(2) 0.078(16) 0.090(15) -0.017(12) 0.032(16) 0.004(17)
C79 0.13(2) 0.094(17) 0.117(17) 0.010(14) 0.051(17) 0.008(18)
C80 0.21(3) 0.099(18) 0.110(18) 0.034(15) 0.049(18) 0.03(2)
O7 0.158(17) 0.091(11) 0.100(12) 0.013(8) 0.050(13) 0.010(12)
O8 0.158(19) 0.080(11) 0.134(14) 0.010(9) 0.059(15) 0.001(13)
C101 0.193(18) 0.040(10) 0.074(12) -0.015(9) 0.037(15) 0.007(14)
C102 0.26(2) 0.036(10) 0.070(13) 0.004(10) 0.009(18) 0.012(16)
C103 0.24(2) 0.044(10) 0.072(13) 0.012(10) 0.049(15) 0.019(13)
C104 0.214(19) 0.068(12) 0.086(12) 0.017(11) 0.068(15) 0.014(15)
N9 0.218(19) 0.077(11) 0.073(11) -0.022(9) 0.042(14) 0.008(14)
C105 0.204(18) 0.064(11) 0.066(11) 0.003(10) 0.069(14) 0.009(14)
C106 0.21(2) 0.071(12) 0.071(12) 0.015(11) 0.060(14) 0.004(14)
C107 0.192(19) 0.075(12) 0.090(12) -0.010(10) 0.065(15) -0.004(15)
C108 0.22(2) 0.094(15) 0.085(14) -0.008(12) 0.056(16) 0.003(18)
C109 0.210(19) 0.055(12) 0.086(12) -0.014(10) 0.051(14) -0.001(15)
C110 0.20(2) 0.061(13) 0.116(15) -0.001(12) 0.054(15) 0.008(14)
C111 0.203(19) 0.063(11) 0.089(13) -0.008(10) 0.038(15) 0.033(15)
C112 0.18(2) 0.063(12) 0.111(16) 0.001(12) 0.032(17) 0.005(16)
C113 0.19(2) 0.096(15) 0.114(15) 0.022(14) 0.042(16) 0.002(16)
C114 0.208(19) 0.059(12) 0.094(13) -0.001(11) 0.049(15) 0.014(15)
N10 0.217(19) 0.059(11) 0.101(13) 0.021(10) 0.042(14) 0.000(14)
C115 0.184(18) 0.067(12) 0.085(12) 0.001(10) 0.046(15) -0.007(15)
C116 0.19(2) 0.088(14) 0.080(13) -0.013(12) 0.040(14) 0.003(15)
C117 0.184(18) 0.069(11) 0.067(11) 0.010(10) 0.060(14) -0.012(14)
C118 0.19(2) 0.054(12) 0.071(14) 0.001(11) 0.059(15) -0.012(15)
C119 0.189(18) 0.048(11) 0.091(13) 0.018(10) 0.054(15) 0.003(14)
C120 0.181(18) 0.056(11) 0.070(13) -0.011(10) 0.054(13) 0.006(12)
O9 0.18(2) 0.114(13) 0.150(16) -0.009(11) 0.065(17) -0.028(15)
O10 0.23(2) 0.061(9) 0.094(12) 0.011(8) 0.056(15) 0.003(13)
C121 0.22(2) 0.069(12) 0.105(14) 0.005(11) 0.059(16) 0.023(15)
C122 0.22(2) 0.081(14) 0.107(16) 0.006(12) 0.046(17) 0.025(17)
C123 0.23(2) 0.080(14) 0.088(13) -0.017(12) 0.058(15) 0.035(15)
C124 0.22(2) 0.073(13) 0.065(12) -0.015(11) 0.040(14) 0.021(15)
N11 0.222(19) 0.074(11) 0.080(11) 0.002(9) 0.059(13) 0.016(13)
C125 0.166(17) 0.093(13) 0.099(14) 0.020(12) 0.049(14) -0.029(14)
C126 0.133(17) 0.098(14) 0.107(15) 0.023(12) 0.047(14) -0.014(13)
C127 0.124(16) 0.081(12) 0.089(13) 0.000(11) 0.033(13) 0.016(13)
C128 0.133(18) 0.083(13) 0.116(16) -0.007(12) 0.038(15) 0.001(15)
C129 0.098(14) 0.086(12) 0.117(14) -0.003(11) 0.053(13) -0.002(12)
C130 0.073(15) 0.128(15) 0.161(18) -0.011(15) 0.028(15) 0.007(13)
C131 0.092(15) 0.108(13) 0.131(15) 0.004(13) 0.031(14) -0.025(13)
C132 0.119(17) 0.109(14) 0.119(16) 0.012(14) 0.044(15) -0.007(14)
C133 0.134(17) 0.093(13) 0.112(15) 0.015(13) 0.054(15) -0.009(13)
C134 0.124(15) 0.059(10) 0.110(14) -0.012(11) 0.046(13) -0.007(11)
N12 0.111(15) 0.065(10) 0.099(13) 0.015(10) 0.021(12) -0.020(10)
C135 0.131(16) 0.072(12) 0.077(13) -0.026(10) 0.032(12) 0.011(13)
C136 0.139(18) 0.104(15) 0.111(15) 0.020(13) 0.028(14) -0.006(14)
C137 0.177(18) 0.091(13) 0.107(15) 0.025(12) 0.031(15) -0.004(15)
C138 0.19(2) 0.044(11) 0.088(14) 0.003(11) 0.041(14) 0.008(14)
C139 0.199(19) 0.057(11) 0.079(13) 0.007(10) 0.038(14) 0.017(15)
C140 0.23(2) 0.064(13) 0.096(14) -0.019(12) 0.054(15) -0.005(15)
O11 0.097(13) 0.112(12) 0.119(13) 0.016(10) 0.034(11) 0.027(11)
O12 0.25(2) 0.077(10) 0.097(13) 0.006(9) 0.044(14) -0.013(14)
C141 0.113(15) 0.099(13) 0.123(15) -0.016(12) 0.047(14) -0.018(13)
C142 0.098(15) 0.071(11) 0.123(15) -0.024(11) 0.058(13) -0.007(12)
C143 0.095(15) 0.063(11) 0.128(16) -0.006(12) 0.033(14) 0.014(11)
C144 0.131(15) 0.071(12) 0.095(13) -0.009(11) 0.053(13) -0.006(13)
N13 0.168(16) 0.060(10) 0.087(12) -0.016(9) 0.036(12) -0.011(12)
C145 0.193(18) 0.077(12) 0.076(13) 0.027(11) 0.061(14) 0.007(15)
C146 0.21(2) 0.079(14) 0.080(13) 0.031(12) 0.058(14) -0.004(15)
C147 0.207(19) 0.074(13) 0.091(13) -0.005(12) 0.067(15) 0.027(17)
C148 0.23(2) 0.104(17) 0.118(16) 0.010(15) 0.065(17) 0.01(2)
C149 0.22(2) 0.052(12) 0.110(13) 0.006(11) 0.076(15) 0.004(17)
C150 0.22(2) 0.090(14) 0.127(15) 0.012(13) 0.089(16) 0.009(16)
C151 0.213(19) 0.051(11) 0.114(13) -0.010(10) 0.080(16) 0.018(15)
C152 0.22(2) 0.066(13) 0.132(16) -0.003(12) 0.065(19) 0.014(17)
C153 0.22(2) 0.070(13) 0.144(16) 0.011(13) 0.056(17) 0.011(16)
C154 0.24(2) 0.048(11) 0.124(14) 0.002(11) 0.050(17) 0.005(17)
N14 0.26(2) 0.074(12) 0.089(11) 0.000(10) 0.075(14) 0.007(15)
C155 0.24(2) 0.078(13) 0.092(13) -0.009(12) 0.085(15) 0.011(17)
C156 0.24(2) 0.063(12) 0.085(13) 0.035(10) 0.083(14) 0.009(14)
C157 0.215(19) 0.057(11) 0.086(13) 0.015(11) 0.071(14) -0.007(15)
C158 0.20(2) 0.049(12) 0.133(17) 0.007(13) 0.051(17) 0.012(16)
C159 0.161(17) 0.068(12) 0.126(15) -0.010(11) 0.062(14) 0.004(14)
C160 0.124(17) 0.099(14) 0.123(16) -0.015(13) 0.048(14) -0.008(13)
O13 0.21(2) 0.064(9) 0.138(16) -0.005(10) 0.045(15) 0.020(13)
O14 0.22(2) 0.102(12) 0.091(12) 0.019(10) 0.071(14) 0.002(15)
C161 0.221(19) 0.080(13) 0.096(13) 0.010(11) 0.076(16) 0.019(16)
C162 0.20(2) 0.091(14) 0.107(15) 0.020(12) 0.064(17) -0.005(17)
C163 0.19(2) 0.089(14) 0.101(15) 0.019(12) 0.025(15) 0.006(15)
C164 0.201(19) 0.083(13) 0.101(14) -0.022(11) 0.053(15) -0.015(16)
N15 0.201(19) 0.090(13) 0.088(13) -0.013(10) 0.068(14) -0.013(14)
C165 0.179(19) 0.078(13) 0.076(13) -0.017(11) 0.019(15) 0.000(15)
C166 0.171(19) 0.079(13) 0.066(13) -0.018(11) 0.029(14) 0.001(14)
C167 0.186(18) 0.059(11) 0.060(12) -0.034(10) 0.038(14) -0.003(14)
C168 0.19(2) 0.060(12) 0.102(15) 0.000(12) 0.031(17) 0.012(15)
C169 0.165(17) 0.043(9) 0.094(13) -0.017(10) 0.015(15) 0.000(13)
C170 0.157(18) 0.067(11) 0.089(14) 0.010(12) 0.035(14) 0.037(12)
C171 0.168(17) 0.036(9) 0.067(11) 0.006(9) 0.041(14) 0.010(12)
C172 0.20(2) 0.019(8) 0.085(12) -0.015(8) 0.063(15) -0.004(12)
C173 0.20(2) 0.065(11) 0.089(14) -0.008(11) 0.048(15) 0.016(13)
C174 0.190(18) 0.050(10) 0.077(13) 0.011(10) 0.025(15) 0.001(13)
N16 0.217(19) 0.039(9) 0.080(13) -0.003(9) 0.034(14) 0.009(12)
C175 0.201(18) 0.060(11) 0.079(13) -0.014(11) 0.029(16) 0.005(15)
C176 0.183(19) 0.082(13) 0.091(14) 0.003(12) 0.058(15) -0.013(14)
C177 0.169(18) 0.039(10) 0.085(13) -0.009(9) 0.061(14) -0.018(13)
C178 0.21(2) 0.069(14) 0.116(16) -0.016(12) 0.045(17) 0.012(17)
C179 0.198(19) 0.066(12) 0.110(14) 0.000(11) 0.057(16) 0.001(15)
C180 0.22(2) 0.060(12) 0.120(15) 0.027(11) 0.076(15) 0.031(14)
O15 0.23(2) 0.158(17) 0.127(16) 0.037(13) 0.054(18) 0.004(18)
O16 0.22(2) 0.055(9) 0.151(15) 0.019(9) 0.036(16) 0.027(13)
C1A 0.13(2) 0.083(14) 0.098(16) -0.007(12) 0.059(16) -0.042(15)
C2A 0.12(2) 0.126(18) 0.128(18) 0.009(15) 0.060(17) -0.016(17)
C3A 0.16(3) 0.21(3) 0.18(3) 0.03(2) 0.07(2) 0.02(2)
C4A 0.22(3) 0.19(3) 0.23(3) 0.01(3) 0.09(3) 0.10(3)
C5A 0.30(4) 0.19(3) 0.33(4) 0.05(4) 0.10(4) 0.02(3)
C6A 0.36(6) 0.074(18) 0.43(6) 0.05(3) -0.07(5) 0.05(3)
C1B 0.092(18) 0.130(18) 0.111(17) 0.065(14) 0.056(15) 0.045(15)
C2B 0.11(2) 0.16(2) 0.14(2) 0.010(17) 0.014(17) 0.038(18)
C3B 0.16(2) 0.116(16) 0.107(17) -0.001(14) 0.030(17) 0.039(17)
C4B 0.09(3) 0.07(2) 0.14(3) 0.01(2) 0.00(3) 0.04(2)
C5B 0.08(3) 0.06(2) 0.19(4) 0.01(2) 0.04(3) 0.00(2)
C6B 0.11(4) 0.028(18) 0.17(4) 0.01(2) 0.05(3) 0.00(2)
C14B 0.24(5) 0.16(4) 0.14(4) 0.00(3) 0.05(3) -0.04(4)
C15B 0.34(6) 0.21(5) 0.15(4) -0.04(4) 0.10(4) -0.02(5)
C16B 0.26(7) 0.19(5) 0.16(5) -0.08(4) 0.14(5) -0.13(5)
C1C 0.18(2) 0.075(13) 0.23(2) 0.027(15) 0.11(2) 0.007(15)
C2C 0.19(2) 0.088(12) 0.23(2) 0.038(14) 0.10(2) -0.012(14)
C3C 0.23(2) 0.123(13) 0.27(2) 0.034(15) 0.07(2) -0.010(16)
C4C 0.25(2) 0.164(15) 0.28(2) 0.041(17) 0.06(2) -0.011(18)
C5C 0.27(3) 0.184(18) 0.29(3) 0.046(19) 0.05(2) -0.02(2)
C6C 0.32(4) 0.23(3) 0.26(3) 0.08(3) 0.02(3) -0.06(3)
C1D 0.15(3) 0.069(14) 0.120(19) -0.009(13) 0.029(19) -0.046(17)
C2D 0.13(2) 0.078(15) 0.25(3) -0.054(18) 0.02(2) -0.022(17)
C3D 0.18(3) 0.069(15) 0.28(3) -0.053(18) 0.05(3) -0.025(18)
C4D 0.16(3) 0.13(2) 0.32(4) 0.03(2) 0.03(3) 0.06(2)
C5D 0.19(4) 0.13(2) 0.31(4) 0.04(2) 0.07(3) 0.08(2)
C6D 0.33(5) 0.22(4) 0.24(4) 0.16(3) 0.13(4) -0.01(4)
C1E 0.30(3) 0.053(12) 0.101(17) 0.022(12) 0.05(2) 0.006(18)
C2E 0.28(3) 0.094(14) 0.132(19) 0.002(14) 0.05(2) -0.02(2)
C3E 0.27(3) 0.122(16) 0.17(2) 0.013(17) 0.05(2) -0.06(2)
C4E 0.33(3) 0.15(2) 0.25(3) 0.04(2) 0.03(2) -0.07(2)
C5E 0.36(4) 0.13(2) 0.33(3) 0.02(3) 0.02(3) -0.12(3)
C6E 0.47(6) 0.26(4) 0.45(6) 0.04(4) 0.05(5) -0.15(4)
C1F 0.30(3) 0.065(12) 0.078(13) -0.001(10) 0.066(17) -0.031(17)
C2F 0.32(3) 0.072(10) 0.091(13) -0.019(9) 0.065(16) -0.024(16)
C3F 0.34(3) 0.087(10) 0.092(13) -0.035(10) 0.068(16) -0.037(16)
C4F 0.37(3) 0.106(11) 0.138(15) -0.060(12) 0.063(18) -0.029(18)
C5F 0.39(3) 0.087(12) 0.150(16) -0.076(12) 0.065(19) -0.043(19)
C6F 0.43(3) 0.073(14) 0.132(18) -0.048(13) 0.14(2) -0.05(2)
C1G 0.16(3) 0.102(18) 0.16(3) 0.066(18) 0.04(2) 0.03(2)
C2G 0.17(2) 0.121(18) 0.19(2) 0.105(18) 0.09(2) 0.079(19)
C3G 0.17(3) 0.16(2) 0.32(4) 0.12(2) 0.13(3) 0.08(2)
C4G 0.11(2) 0.26(4) 0.41(5) 0.09(3) 0.14(3) 0.08(2)
C5G 0.20(4) 0.30(5) 0.46(6) 0.06(4) 0.04(4) 0.07(4)
C6G 0.25(6) 0.51(8) 0.43(7) -0.06(6) 0.17(5) 0.02(6)
C1H 0.20(3) 0.077(16) 0.17(3) 0.016(16) 0.10(2) 0.053(19)
C2H 0.20(3) 0.064(13) 0.113(18) -0.014(12) 0.078(19) -0.021(16)
C3H 0.32(4) 0.13(2) 0.056(13) -0.031(14) 0.036(19) -0.01(2)
C4H 0.33(4) 0.19(3) 0.13(2) 0.01(2) 0.04(3) -0.06(3)
C5H 0.35(5) 0.13(2) 0.17(3) 0.05(2) 0.08(3) 0.04(3)
C6H 0.17(3) 0.22(4) 0.25(4) -0.02(3) 0.06(3) 0.06(3)
C1I 0.15(2) 0.085(15) 0.090(16) -0.013(12) 0.068(17) 0.004(16)
C2I 0.17(3) 0.112(18) 0.111(18) 0.020(15) 0.011(19) -0.014(19)
C3I 0.14(2) 0.102(17) 0.15(2) -0.023(15) 0.04(2) 0.011(17)
C4I 0.12(2) 0.17(2) 0.14(2) -0.004(19) 0.02(2) 0.04(2)
C5I 0.22(4) 0.15(2) 0.16(3) 0.00(2) 0.04(3) 0.04(3)
C6I 0.36(6) 0.35(5) 0.26(4) 0.21(4) 0.15(4) 0.07(5)
C1J 0.14(2) 0.110(18) 0.102(18) 0.029(14) 0.019(18) 0.002(18)
C2J 0.18(3) 0.121(19) 0.16(2) 0.064(17) 0.01(2) 0.03(2)
C3J 0.25(3) 0.17(2) 0.17(3) 0.09(2) 0.04(3) 0.04(3)
C4J 0.30(4) 0.29(4) 0.21(3) 0.01(3) 0.14(3) 0.01(4)
C5J 0.40(5) 0.37(5) 0.19(3) 0.02(3) 0.18(4) 0.01(5)
C6J 0.39(7) 0.62(10) 0.34(7) 0.05(7) 0.18(6) 0.13(7)
C1K 0.12(2) 0.068(14) 0.17(2) -0.015(14) 0.082(19) -0.022(14)
C2K 0.15(2) 0.065(13) 0.21(3) -0.019(16) 0.07(2) 0.012(16)
C3K 0.16(2) 0.098(16) 0.17(2) -0.008(16) 0.07(2) 0.038(18)
C4K 0.14(2) 0.23(3) 0.20(3) 0.02(2) 0.09(2) 0.03(2)
C5K 0.11(2) 0.13(2) 0.27(3) -0.01(2) 0.02(2) -0.050(19)
C6K 0.18(4) 0.26(4) 0.37(5) -0.18(4) 0.13(3) -0.08(3)
C1L 0.11(2) 0.092(16) 0.107(17) -0.007(13) 0.052(16) -0.029(15)
C2L 0.11(2) 0.17(2) 0.120(18) -0.031(17) 0.051(16) -0.023(19)
C3L 0.18(3) 0.25(3) 0.20(3) 0.03(3) 0.08(2) -0.06(3)
C4L 0.22(3) 0.24(4) 0.27(4) 0.00(3) 0.11(3) -0.03(3)
C5L 0.18(4) 0.29(5) 0.39(5) -0.06(4) 0.12(4) -0.10(4)
C6L 0.25(6) 0.48(8) 0.50(8) 0.12(7) 0.19(6) 0.01(6)
C1M 0.25(2) 0.103(14) 0.093(14) -0.052(12) 0.094(15) -0.049(16)
C2M 0.24(2) 0.119(13) 0.108(14) -0.057(12) 0.084(14) -0.047(15)
C3M 0.25(2) 0.145(14) 0.125(15) -0.082(12) 0.071(14) -0.055(16)
C4M 0.27(3) 0.192(17) 0.157(18) -0.101(14) 0.065(16) -0.047(17)
C5M 0.29(3) 0.234(19) 0.19(2) -0.078(18) 0.073(18) -0.06(2)
C6M 0.35(4) 0.26(3) 0.22(3) -0.13(2) 0.08(3) -0.03(3)
C1N 0.17(2) 0.111(15) 0.21(2) 0.015(17) 0.04(2) 0.001(16)
C2N 0.188(19) 0.131(14) 0.21(2) 0.015(16) 0.03(2) 0.009(16)
C3N 0.21(2) 0.166(15) 0.22(2) 0.018(16) 0.04(2) 0.008(17)
C4N 0.24(2) 0.209(17) 0.23(2) 0.023(18) 0.03(2) 0.008(19)
C5N 0.25(2) 0.24(2) 0.24(2) 0.04(2) 0.02(2) 0.00(2)
C6N 0.31(3) 0.31(3) 0.31(4) 0.04(3) 0.03(3) -0.02(3)
C1O 0.23(2) 0.076(12) 0.127(15) 0.029(11) 0.052(17) 0.031(15)
C2O 0.230(19) 0.098(10) 0.115(12) 0.032(9) 0.065(14) 0.055(14)
C3O 0.25(2) 0.125(14) 0.132(17) 0.005(14) 0.044(17) 0.068(17)
C4O 0.26(2) 0.145(17) 0.132(17) -0.016(16) 0.019(19) 0.084(19)
C5O 0.27(3) 0.129(18) 0.111(19) -0.042(17) 0.01(2) 0.11(2)
C6O 0.30(4) 0.13(3) 0.10(2) -0.05(2) -0.05(3) 0.09(3)
C13O 0.23(2) 0.101(11) 0.110(13) 0.036(10) 0.070(15) 0.056(15)
C14O 0.22(2) 0.105(13) 0.110(14) 0.035(11) 0.075(16) 0.056(16)
C15O 0.22(2) 0.109(14) 0.110(15) 0.036(12) 0.078(16) 0.055(17)
C16O 0.21(3) 0.113(19) 0.098(18) 0.042(16) 0.104(19) 0.05(2)
C1P 0.22(2) 0.083(12) 0.094(13) -0.012(11) 0.071(16) -0.017(15)
C2P 0.23(2) 0.100(11) 0.098(11) 0.008(9) 0.081(15) -0.006(15)
C3P 0.24(2) 0.121(13) 0.123(13) -0.001(10) 0.090(16) -0.003(16)
C4P 0.27(2) 0.155(16) 0.166(16) 0.000(12) 0.076(17) -0.002(17)
C5P 0.29(2) 0.163(19) 0.195(19) -0.009(15) 0.067(19) 0.004(19)
C6P 0.35(3) 0.24(3) 0.25(3) 0.00(3) 0.00(3) -0.04(3)
 
_geom_special_details
;
 All esds (except the esd in the dihedral angle between two l.s. planes)
 are estimated using the full covariance matrix.  The cell esds are taken
 into account individually in the estimation of esds in distances, angles
 and torsion angles; correlations between esds in cell parameters are only
 used when they are defined by crystal symmetry.  An approximate (isotropic)
 treatment of cell esds is used for estimating esds involving l.s. planes.
;
 
loop_
 _geom_bond_atom_site_label_1
 _geom_bond_atom_site_label_2
 _geom_bond_distance
 _geom_bond_site_symmetry_2
 _geom_bond_publ_flag
C1 C2 1.39(4) . ?
C1 C71 1.50(4) . ?
C1 C20 1.51(4) . ?
C2 C3 1.39(3) . ?
C2 H2 0.9500 . ?
C3 C4 1.30(3) . ?
C3 H3 0.9500 . ?
C4 C19 1.43(4) . ?
C4 N1 1.59(3) . ?
N1 C5 1.32(3) . ?
N1 C1A 1.40(2) . ?
C5 C17 1.41(3) . ?
C5 C6 1.46(3) . ?
C6 C7 1.42(3) . ?
C6 H6 0.9500 . ?
C7 C8 1.47(2) . ?
C7 C15 1.49(3) . ?
C8 O1 1.22(3) . ?
C8 C9 1.55(4) . ?
C9 C10 1.40(3) . ?
C9 C14 1.42(3) . ?
C10 C11 1.35(2) . ?
C10 H10 0.9500 . ?
C11 C12 1.38(4) . ?
C11 C21 1.50(2) . ?
C12 C13 1.37(3) . ?
C12 H12 0.9500 . ?
C13 C14 1.48(2) . ?
C13 H13 0.9500 . ?
C14 N2 1.49(2) . ?
N2 C15 1.36(2) . ?
N2 C1B 1.44(3) . ?
C15 C16 1.38(3) . ?
C16 C17 1.43(3) . ?
C16 H16 0.9500 . ?
C17 C18 1.51(2) . ?
C18 C19 1.29(4) . ?
C18 O2 1.31(3) . ?
C19 C20 1.31(3) . ?
C20 H20 0.9500 . ?
C21 C40 1.21(3) . ?
C21 C22 1.40(4) . ?
C22 C23 1.39(4) . ?
C22 H22 0.9500 . ?
C23 C24 1.38(4) . ?
C23 H23 0.9500 . ?
C24 N3 1.37(3) . ?
C24 C39 1.45(4) . ?
N3 C1C 1.41(2) . ?
N3 C25 1.42(3) . ?
C25 C37 1.43(4) . ?
C25 C26 1.46(4) . ?
C26 C27 1.39(4) . ?
C26 H26 0.9500 . ?
C27 C35 1.40(4) . ?
C27 C28 1.41(4) . ?
C28 O3 1.31(3) . ?
C28 C29 1.46(4) . ?
C29 C30 1.32(4) . ?
C29 C34 1.42(3) . ?
C30 C31 1.47(4) . ?
C30 H30 0.9500 . ?
C31 C32 1.32(2) . ?
C31 C41 1.51(2) . ?
C32 C33 1.41(3) . ?
C32 H32 0.9500 . ?
C33 C34 1.39(4) . ?
C33 H33 0.9500 . ?
C34 N4 1.57(4) . ?
N4 C35 1.21(3) . ?
N4 C1D 1.38(3) . ?
C35 C36 1.46(2) . ?
C36 C37 1.45(4) . ?
C36 H36 0.9500 . ?
C37 C38 1.31(4) . ?
C38 O4 1.32(3) . ?
C38 C39 1.50(2) . ?
C39 C40 1.48(3) . ?
C40 H40 0.9500 . ?
C41 C60 1.41(4) . ?
C41 C42 1.47(3) . ?
C42 C43 1.51(3) . ?
C42 H42 0.9500 . ?
C43 C44 1.36(4) . ?
C43 H43 0.9500 . ?
C44 C59 1.29(4) . ?
C44 N5 1.42(4) . ?
N5 C45 1.51(4) . ?
N5 C1E 1.54(3) . ?
C45 C57 1.43(4) . ?
C45 C46 1.55(4) . ?
C46 C47 1.36(4) . ?
C46 H46 0.9500 . ?
C47 C55 1.43(4) . ?
C47 C48 1.48(3) . ?
C48 O5 1.21(4) . ?
C48 C49 1.37(5) . ?
C49 C54 1.34(4) . ?
C49 C50 1.41(4) . ?
C50 C51 1.40(4) . ?
C50 H50 0.9500 . ?
C51 C52 1.35(3) . ?
C51 C61 1.49(4) . ?
C52 C53 1.45(3) . ?
C52 H52 0.9500 . ?
C53 C54 1.49(4) . ?
C53 H53 0.9500 . ?
C54 N6 1.37(3) . ?
N6 C55 1.45(4) . ?
N6 C1F 1.48(3) . ?
C55 C56 1.39(4) . ?
C56 C57 1.48(4) . ?
C56 H56 0.9500 . ?
C57 C58 1.42(4) . ?
C58 O6 1.33(3) . ?
C58 C59 1.45(4) . ?
C59 C60 1.34(4) . ?
C60 H60 0.9500 . ?
C61 C80 1.37(3) . ?
C61 C62 1.39(4) . ?
C62 C63 1.40(4) . ?
C62 H62 0.9500 . ?
C63 C64 1.45(4) . ?
C63 H63 0.9500 . ?
C64 N7 1.37(3) . ?
C64 C79 1.48(4) . ?
N7 C65 1.36(3) . ?
N7 C1G 1.39(2) . ?
C65 C77 1.44(4) . ?
C65 C66 1.48(3) . ?
C66 C67 1.45(4) . ?
C66 H66 0.9500 . ?
C67 C75 1.39(4) . ?
C67 C68 1.45(4) . ?
C68 O7 1.31(3) . ?
C68 C69 1.41(3) . ?
C69 C74 1.42(4) . ?
C69 C70 1.49(4) . ?
C70 C71 1.33(3) . ?
C70 H70 0.9500 . ?
C71 C72 1.45(3) . ?
C72 C73 1.37(3) . ?
C72 H72 0.9500 . ?
C73 C74 1.47(4) . ?
C73 H73 0.9500 . ?
C74 N8 1.46(4) . ?
N8 C75 1.37(3) . ?
N8 C1H 1.44(3) . ?
C75 C76 1.46(4) . ?
C76 C77 1.32(3) . ?
C76 H76 0.9500 . ?
C77 C78 1.52(4) . ?
C78 O8 1.24(3) . ?
C78 C79 1.41(3) . ?
C79 C80 1.50(3) . ?
C80 H80 0.9500 . ?
C101 C120 1.32(3) . ?
C101 C102 1.50(2) . ?
C101 C171 1.51(2) . ?
C102 C103 1.33(3) . ?
C102 H102 0.9500 . ?
C103 C104 1.47(2) . ?
C103 H103 0.9500 . ?
C104 N9 1.43(3) . ?
C104 C119 1.44(4) . ?
N9 C105 1.43(3) . ?
N9 C1I 1.46(3) . ?
C105 C117 1.44(3) . ?
C105 C106 1.44(3) . ?
C106 C107 1.42(3) . ?
C106 H106 0.9500 . ?
C107 C115 1.36(4) . ?
C107 C108 1.55(4) . ?
C108 O9 1.34(4) . ?
C108 C109 1.36(4) . ?
C109 C110 1.36(3) . ?
C109 C114 1.43(4) . ?
C110 C111 1.46(4) . ?
C110 H110 0.9500 . ?
C111 C112 1.35(4) . ?
C111 C121 1.55(4) . ?
C112 C113 1.48(3) . ?
C112 H112 0.9500 . ?
C113 C114 1.35(4) . ?
C113 H113 0.9500 . ?
C114 N10 1.41(3) . ?
N10 C115 1.43(3) . ?
N10 C1J 1.53(3) . ?
C115 C116 1.39(3) . ?
C116 C117 1.41(3) . ?
C116 H116 0.9500 . ?
C117 C118 1.51(2) . ?
C118 O10 1.28(3) . ?
C118 C119 1.32(4) . ?
C119 C120 1.41(3) . ?
C120 H120 0.9500 . ?
C121 C140 1.41(4) . ?
C121 C122 1.47(2) . ?
C122 C123 1.36(3) . ?
C122 H122 0.9500 . ?
C123 C124 1.51(4) . ?
C123 H123 0.9500 . ?
C124 C139 1.29(4) . ?
C124 N11 1.51(3) . ?
N11 C125 1.46(3) . ?
N11 C1K 1.53(3) . ?
C125 C126 1.37(3) . ?
C125 C137 1.40(4) . ?
C126 C127 1.44(3) . ?
C126 H126 0.9500 . ?
C127 C135 1.43(3) . ?
C127 C128 1.50(2) . ?
C128 O11 1.23(3) . ?
C128 C129 1.44(3) . ?
C129 C130 1.46(4) . ?
C129 C134 1.50(3) . ?
C130 C131 1.42(3) . ?
C130 H130 0.9500 . ?
C131 C132 1.37(3) . ?
C131 C141 1.49(3) . ?
C132 C133 1.33(3) . ?
C132 H132 0.9500 . ?
C133 C134 1.53(3) . ?
C133 H133 0.9500 . ?
C134 N12 1.32(3) . ?
N12 C135 1.34(3) . ?
N12 C1L 1.41(3) . ?
C135 C136 1.46(3) . ?
C136 C137 1.47(4) . ?
C136 H136 0.9500 . ?
C137 C138 1.44(3) . ?
C138 O12 1.36(3) . ?
C138 C139 1.46(4) . ?
C139 C140 1.40(3) . ?
C140 H140 0.9500 . ?
C141 C160 1.35(3) . ?
C141 C142 1.47(2) . ?
C142 C143 1.33(3) . ?
C142 H142 0.9500 . ?
C143 C144 1.47(3) . ?
C143 H143 0.9500 . ?
C144 N13 1.22(3) . ?
C144 C159 1.48(3) . ?
N13 C1M 1.48(3) . ?
N13 C145 1.50(3) . ?
C145 C157 1.38(4) . ?
C145 C146 1.39(3) . ?
C146 C147 1.27(3) . ?
C146 H146 0.9500 . ?
C147 C155 1.35(4) . ?
C147 C148 1.50(4) . ?
C148 C149 1.24(4) . ?
C148 O13 1.34(4) . ?
C149 C150 1.35(3) . ?
C149 C154 1.48(4) . ?
C150 C151 1.53(3) . ?
C150 H150 0.9500 . ?
C151 C152 1.42(4) . ?
C151 C161 1.51(4) . ?
C152 C153 1.43(3) . ?
C152 H152 0.9500 . ?
C153 C154 1.39(4) . ?
C153 H153 0.9500 . ?
C154 N14 1.44(3) . ?
N14 C155 1.38(4) . ?
N14 C1N 1.61(3) . ?
C155 C156 1.46(2) . ?
C156 C157 1.49(3) . ?
C156 H156 0.9500 . ?
C157 C158 1.42(4) . ?
C158 O14 1.26(3) . ?
C158 C159 1.45(4) . ?
C159 C160 1.56(4) . ?
C160 H160 0.9500 . ?
C161 C162 1.40(4) . ?
C161 C180 1.42(3) . ?
C162 C163 1.47(3) . ?
C162 H162 0.9500 . ?
C163 C164 1.37(3) . ?
C163 H163 0.9500 . ?
C164 C179 1.40(4) . ?
C164 N15 1.42(3) . ?
N15 C165 1.37(3) . ?
N15 C1O 1.56(3) . ?
C165 C177 1.35(3) . ?
C165 C166 1.49(4) . ?
C166 C167 1.35(3) . ?
C166 H166 0.9500 . ?
C167 C175 1.46(4) . ?
C167 C168 1.51(4) . ?
C168 O15 1.33(4) . ?
C168 C169 1.46(4) . ?
C169 C174 1.46(4) . ?
C169 C170 1.51(3) . ?
C170 C171 1.24(3) . ?
C170 H170 0.9500 . ?
C171 C172 1.43(3) . ?
C172 C173 1.45(3) . ?
C172 H172 0.9500 . ?
C173 C174 1.44(3) . ?
C173 H173 0.9500 . ?
C174 N16 1.28(3) . ?
N16 C175 1.32(3) . ?
N16 C1P 1.66(3) . ?
C175 C176 1.42(4) . ?
C176 C177 1.33(3) . ?
C176 H176 0.9500 . ?
C177 C178 1.44(4) . ?
C178 C179 1.29(4) . ?
C178 O16 1.48(4) . ?
C179 C180 1.50(2) . ?
C180 H180 0.9500 . ?
C1A C2A 1.57(2) . ?
C1A H1A1 0.9900 . ?
C1A H1A2 0.9900 . ?
C2A C3A 1.51(2) . ?
C2A H2A1 0.9900 . ?
C2A H2A2 0.9900 . ?
C3A C4A 1.46(2) . ?
C3A H3A1 0.9900 . ?
C3A H3A2 0.9900 . ?
C4A C5A 1.43(3) . ?
C4A H4A1 0.9900 . ?
C4A H4A2 0.9900 . ?
C5A C6A 1.56(3) . ?
C5A H5A1 0.9900 . ?
C5A H5A2 0.9900 . ?
C6A H6A1 0.9800 . ?
C6A H6A2 0.9800 . ?
C6A H6A3 0.9800 . ?
C1B C2B 1.51(2) . ?
C1B H1B1 0.9900 . ?
C1B H1B2 0.9900 . ?
C2B C3B 1.51(2) . ?
C2B H2B1 0.9900 . ?
C2B H2B2 0.9900 . ?
C3B C14B 1.52(3) . ?
C3B C4B 1.56(3) . ?
C3B H3B1 0.9900 . ?
C3B H3B2 0.9900 . ?
C3B H3B3 0.9900 . ?
C3B H3B4 0.9900 . ?
C4B C5B 1.53(3) . ?
C4B H4B1 0.9900 . ?
C4B H4B2 0.9900 . ?
C5B C6B 1.49(3) . ?
C5B H5B1 0.9900 . ?
C5B H5B2 0.9900 . ?
C6B H6B1 0.9800 . ?
C6B H6B2 0.9800 . ?
C6B H6B3 0.9800 . ?
C14B C15B 1.51(3) . ?
C14B H4B3 0.9900 . ?
C14B H4B4 0.9900 . ?
C15B C16B 1.55(3) . ?
C15B H5B3 0.9900 . ?
C15B H5B4 0.9900 . ?
C16B H6B4 0.9800 . ?
C16B H6B5 0.9800 . ?
C16B H5B6 0.9800 . ?
C1C C2C 1.54(2) . ?
C1C H1C1 0.9900 . ?
C1C H1C2 0.9900 . ?
C2C C3C 1.54(3) . ?
C2C H2C1 0.9900 . ?
C2C H2C2 0.9900 . ?
C3C C4C 1.50(3) . ?
C3C H3C1 0.9900 . ?
C3C H3C2 0.9900 . ?
C4C C5C 1.48(3) . ?
C4C H4C1 0.9900 . ?
C4C H4C2 0.9900 . ?
C5C C6C 1.55(3) . ?
C5C H5C1 0.9900 . ?
C5C H5C2 0.9900 . ?
C6C H6C1 0.9800 . ?
C6C H6C2 0.9800 . ?
C6C H6C3 0.9800 . ?
C1D C2D 1.51(2) . ?
C1D H1D1 0.9900 . ?
C1D H1D2 0.9900 . ?
C2D C3D 1.56(2) . ?
C2D H2D1 0.9900 . ?
C2D H2D2 0.9900 . ?
C3D C4D 1.57(3) . ?
C3D H3D1 0.9900 . ?
C3D H3D2 0.9900 . ?
C4D C5D 1.52(3) . ?
C4D H4D1 0.9900 . ?
C4D H4D2 0.9900 . ?
C5D C6D 1.42(2) . ?
C5D H5D1 0.9900 . ?
C5D H5D2 0.9900 . ?
C6D H6D1 0.9800 . ?
C6D H6D2 0.9800 . ?
C6D H6D3 0.9800 . ?
C1E C2E 1.56(2) . ?
C1E H1E1 0.9900 . ?
C1E H1E2 0.9900 . ?
C2E C3E 1.50(2) . ?
C2E H2E1 0.9900 . ?
C2E H2E2 0.9900 . ?
C3E C4E 1.49(2) . ?
C3E H3E1 0.9900 . ?
C3E H3E2 0.9900 . ?
C4E C5E 1.40(3) . ?
C4E H4E1 0.9900 . ?
C4E H4E2 0.9900 . ?
C5E C6E 1.57(3) . ?
C5E H5E1 0.9900 . ?
C5E H5E2 0.9900 . ?
C6E H6E1 0.9800 . ?
C6E H6E2 0.9800 . ?
C6E H6E3 0.9800 . ?
C1F C2F 1.54(2) . ?
C1F H1F1 0.9900 . ?
C1F H1F2 0.9900 . ?
C2F C3F 1.57(2) . ?
C2F H2F1 0.9900 . ?
C2F H2F2 0.9900 . ?
C3F C4F 1.51(2) . ?
C3F H3F1 0.9900 . ?
C3F H3F2 0.9900 . ?
C4F C5F 1.59(2) . ?
C4F H4F1 0.9900 . ?
C4F H4F2 0.9900 . ?
C5F C6F 1.50(2) . ?
C5F H5F1 0.9900 . ?
C5F H5F2 0.9900 . ?
C6F H6F1 0.9800 . ?
C6F H6F2 0.9800 . ?
C6F H6F3 0.9800 . ?
C1G C2G 1.55(2) . ?
C1G H1G1 0.9900 . ?
C1G H1G2 0.9900 . ?
C2G C3G 1.54(2) . ?
C2G H2G1 0.9900 . ?
C2G H2G2 0.9900 . ?
C3G C4G 1.52(3) . ?
C3G H3G1 0.9900 . ?
C3G H3G2 0.9900 . ?
C4G C5G 1.51(3) . ?
C4G H4G1 0.9900 . ?
C4G H4G2 0.9900 . ?
C5G C6G 1.56(3) . ?
C5G H5G1 0.9900 . ?
C5G H5G2 0.9900 . ?
C6G H6G1 0.9800 . ?
C6G H6G2 0.9800 . ?
C6G H6G3 0.9800 . ?
C1H C2H 1.55(2) . ?
C1H H1H1 0.9900 . ?
C1H H1H2 0.9900 . ?
C2H C3H 1.58(2) . ?
C2H H2H1 0.9900 . ?
C2H H2H2 0.9900 . ?
C3H C4H 1.50(2) . ?
C3H H3H1 0.9900 . ?
C3H H3H2 0.9900 . ?
C4H C5H 1.55(3) . ?
C4H H4H1 0.9900 . ?
C4H H4H2 0.9900 . ?
C5H C6H 1.47(3) . ?
C5H H5H1 0.9900 . ?
C5H H5H2 0.9900 . ?
C6H H6H1 0.9800 . ?
C6H H6H2 0.9800 . ?
C6H H6H3 0.9800 . ?
C1I C2I 1.58(2) . ?
C1I H1I1 0.9900 . ?
C1I H1I2 0.9900 . ?
C2I C3I 1.53(2) . ?
C2I H2I1 0.9900 . ?
C2I H2I2 0.9900 . ?
C3I C4I 1.46(2) . ?
C3I H3I1 0.9900 . ?
C3I H3I2 0.9900 . ?
C4I C5I 1.47(2) . ?
C4I H4I1 0.9900 . ?
C4I H4I2 0.9900 . ?
C5I C6I 1.44(2) . ?
C5I H5I1 0.9900 . ?
C5I H5I2 0.9900 . ?
C6I H6I1 0.9800 . ?
C6I H6I2 0.9800 . ?
C6I H6I3 0.9800 . ?
C1J C2J 1.52(2) . ?
C1J H1J1 0.9900 . ?
C1J H1J2 0.9900 . ?
C2J C3J 1.55(2) . ?
C2J H2J1 0.9900 . ?
C2J H2J2 0.9900 . ?
C3J C4J 1.55(3) . ?
C3J H3J1 0.9900 . ?
C3J H3J2 0.9900 . ?
C4J C5J 1.50(3) . ?
C4J H4J1 0.9900 . ?
C4J H4J2 0.9900 . ?
C5J C6J 1.54(3) . ?
C5J H5J1 0.9900 . ?
C5J H5J2 0.9900 . ?
C6J H6J1 0.9800 . ?
C6J H6J2 0.9800 . ?
C6J H6J3 0.9800 . ?
C1K C2K 1.51(2) . ?
C1K H1K1 0.9900 . ?
C1K H1K2 0.9900 . ?
C2K C3K 1.51(2) . ?
C2K H2K1 0.9900 . ?
C2K H2K2 0.9900 . ?
C3K C4K 1.48(2) . ?
C3K H3K1 0.9900 . ?
C3K H3K2 0.9900 . ?
C4K C5K 1.60(2) . ?
C4K H4K1 0.9900 . ?
C4K H4K2 0.9900 . ?
C5K C6K 1.44(2) . ?
C5K H5K1 0.9900 . ?
C5K H5K2 0.9900 . ?
C6K H6K1 0.9800 . ?
C6K H6K2 0.9800 . ?
C6K H6K3 0.9800 . ?
C1L C2L 1.52(2) . ?
C1L H1L1 0.9900 . ?
C1L H1L2 0.9900 . ?
C2L C3L 1.51(2) . ?
C2L H2L1 0.9900 . ?
C2L H2L2 0.9900 . ?
C3L C4L 1.56(3) . ?
C3L H3L1 0.9900 . ?
C3L H3L2 0.9900 . ?
C4L C5L 1.50(3) . ?
C4L H4L1 0.9900 . ?
C4L H4L2 0.9900 . ?
C5L C6L 1.52(3) . ?
C5L H5L1 0.9900 . ?
C5L H5L2 0.9900 . ?
C6L H6L1 0.9800 . ?
C6L H6L2 0.9800 . ?
C6L H6L3 0.9800 . ?
C1M C2M 1.51(2) . ?
C1M H1M1 0.9900 . ?
C1M H1M2 0.9900 . ?
C2M C3M 1.55(2) . ?
C2M H2M1 0.9900 . ?
C2M H2M2 0.9900 . ?
C3M C4M 1.55(2) . ?
C3M H3M1 0.9900 . ?
C3M H3M2 0.9900 . ?
C4M C5M 1.53(3) . ?
C4M H4M1 0.9900 . ?
C4M H4M2 0.9900 . ?
C5M C6M 1.54(3) . ?
C5M H5M1 0.9900 . ?
C5M H5M2 0.9900 . ?
C6M H6M1 0.9800 . ?
C6M H6M2 0.9800 . ?
C6M H6M3 0.9800 . ?
C1N C2N 1.53(2) . ?
C1N H1N1 0.9900 . ?
C1N H1N2 0.9900 . ?
C2N C3N 1.54(2) . ?
C2N H2N1 0.9900 . ?
C2N H2N2 0.9900 . ?
C3N C4N 1.53(3) . ?
C3N H3N1 0.9900 . ?
C3N H3N2 0.9900 . ?
C4N C5N 1.53(3) . ?
C4N H4N1 0.9900 . ?
C4N H4N2 0.9900 . ?
C5N C6N 1.50(3) . ?
C5N H5N1 0.9900 . ?
C5N H5N2 0.9900 . ?
C6N H6N1 0.9800 . ?
C6N H6N2 0.9800 . ?
C6N H6N3 0.9800 . ?
C1O C2O 1.52(2) . ?
C1O H1O1 0.9900 . ?
C1O H1O2 0.9900 . ?
C2O C13O 1.52(3) . ?
C2O C3O 1.56(3) . ?
C2O H2O1 0.9900 . ?
C2O H2O2 0.9900 . ?
C2O H2O3 0.9900 . ?
C2O H2O4 0.9900 . ?
C3O C4O 1.50(3) . ?
C3O H3O1 0.9900 . ?
C3O H3O2 0.9900 . ?
C4O C5O 1.55(3) . ?
C4O H4O1 0.9900 . ?
C4O H4O2 0.9900 . ?
C5O C6O 1.55(3) . ?
C5O H5O1 0.9900 . ?
C5O H5O2 0.9900 . ?
C6O H6O1 0.9800 . ?
C6O H6O2 0.9800 . ?
C6O H6O3 0.9800 . ?
C13O C14O 1.55(3) . ?
C13O H3O3 0.9900 . ?
C13O H3O4 0.9900 . ?
C14O C15O 1.52(3) . ?
C14O H4O3 0.9900 . ?
C14O H4O4 0.9900 . ?
C15O C16O 1.56(3) . ?
C15O H5O3 0.9900 . ?
C15O H5O4 0.9900 . ?
C16O H6O4 0.9800 . ?
C16O H6O5 0.9800 . ?
C16O H6O6 0.9800 . ?
C1P C2P 1.55(2) . ?
C1P H1P1 0.9900 . ?
C1P H1P2 0.9900 . ?
C2P C3P 1.53(2) . ?
C2P H2P1 0.9900 . ?
C2P H2P2 0.9900 . ?
C3P C4P 1.50(2) . ?
C3P H3P1 0.9900 . ?
C3P H3P2 0.9900 . ?
C4P C5P 1.48(3) . ?
C4P H4P1 0.9900 . ?
C4P H4P2 0.9900 . ?
C5P C6P 1.57(3) . ?
C5P H5P1 0.9900 . ?
C5P H5P2 0.9900 . ?
C6P H6P1 0.9800 . ?
C6P H6P2 0.9800 . ?
C6P H6P3 0.9800 . ?
 
loop_
 _geom_angle_atom_site_label_1
 _geom_angle_atom_site_label_2
 _geom_angle_atom_site_label_3
 _geom_angle
 _geom_angle_site_symmetry_1
 _geom_angle_site_symmetry_3
 _geom_angle_publ_flag
C2 C1 C71 117(3) . . ?
C2 C1 C20 118(3) . . ?
C71 C1 C20 123(3) . . ?
C3 C2 C1 118(3) . . ?
C3 C2 H2 121.2 . . ?
C1 C2 H2 121.2 . . ?
C4 C3 C2 123(3) . . ?
C4 C3 H3 118.7 . . ?
C2 C3 H3 118.6 . . ?
C3 C4 C19 121(3) . . ?
C3 C4 N1 121(3) . . ?
C19 C4 N1 118(3) . . ?
C5 N1 C1A 123(2) . . ?
C5 N1 C4 113(2) . . ?
C1A N1 C4 117(2) . . ?
N1 C5 C17 124(2) . . ?
N1 C5 C6 118(3) . . ?
C17 C5 C6 118(3) . . ?
C7 C6 C5 117(3) . . ?
C7 C6 H6 121.6 . . ?
C5 C6 H6 121.6 . . ?
C6 C7 C8 111(3) . . ?
C6 C7 C15 125(2) . . ?
C8 C7 C15 123(3) . . ?
O1 C8 C7 129(3) . . ?
O1 C8 C9 120(2) . . ?
C7 C8 C9 110(3) . . ?
C10 C9 C14 122(3) . . ?
C10 C9 C8 120(3) . . ?
C14 C9 C8 118(2) . . ?
C11 C10 C9 125(3) . . ?
C11 C10 H10 117.3 . . ?
C9 C10 H10 117.3 . . ?
C10 C11 C12 113(3) . . ?
C10 C11 C21 127(3) . . ?
C12 C11 C21 119(3) . . ?
C13 C12 C11 128(3) . . ?
C13 C12 H12 116.1 . . ?
C11 C12 H12 116.1 . . ?
C12 C13 C14 119(3) . . ?
C12 C13 H13 120.6 . . ?
C14 C13 H13 120.6 . . ?
C9 C14 C13 113(2) . . ?
C9 C14 N2 128(2) . . ?
C13 C14 N2 119(3) . . ?
C15 N2 C1B 123(2) . . ?
C15 N2 C14 111(2) . . ?
C1B N2 C14 125(2) . . ?
N2 C15 C16 121(3) . . ?
N2 C15 C7 125(2) . . ?
C16 C15 C7 114(2) . . ?
C15 C16 C17 123(3) . . ?
C15 C16 H16 118.4 . . ?
C17 C16 H16 118.4 . . ?
C5 C17 C16 122(2) . . ?
C5 C17 C18 116(3) . . ?
C16 C17 C18 121(3) . . ?
C19 C18 O2 123(2) . . ?
C19 C18 C17 120(3) . . ?
O2 C18 C17 116(3) . . ?
C18 C19 C20 120(3) . . ?
C18 C19 C4 120(3) . . ?
C20 C19 C4 119(3) . . ?
C19 C20 C1 119(3) . . ?
C19 C20 H20 120.5 . . ?
C1 C20 H20 120.5 . . ?
C40 C21 C22 121(3) . . ?
C40 C21 C11 125(3) . . ?
C22 C21 C11 114(3) . . ?
C23 C22 C21 121(3) . . ?
C23 C22 H22 119.6 . . ?
C21 C22 H22 119.6 . . ?
C24 C23 C22 119(3) . . ?
C24 C23 H23 120.5 . . ?
C22 C23 H23 120.6 . . ?
N3 C24 C23 127(3) . . ?
N3 C24 C39 115(3) . . ?
C23 C24 C39 118(3) . . ?
C24 N3 C1C 116(3) . . ?
C24 N3 C25 127(3) . . ?
C1C N3 C25 115(3) . . ?
N3 C25 C37 113(3) . . ?
N3 C25 C26 127(3) . . ?
C37 C25 C26 119(3) . . ?
C27 C26 C25 122(3) . . ?
C27 C26 H26 119.1 . . ?
C25 C26 H26 119.1 . . ?
C26 C27 C35 121(3) . . ?
C26 C27 C28 113(3) . . ?
C35 C27 C28 122(3) . . ?
O3 C28 C27 123(3) . . ?
O3 C28 C29 117(3) . . ?
C27 C28 C29 120(3) . . ?
C30 C29 C34 128(3) . . ?
C30 C29 C28 120(4) . . ?
C34 C29 C28 112(3) . . ?
C29 C30 C31 114(3) . . ?
C29 C30 H30 123.1 . . ?
C31 C30 H30 123.1 . . ?
C32 C31 C30 117(3) . . ?
C32 C31 C41 124(3) . . ?
C30 C31 C41 118(3) . . ?
C31 C32 C33 130(3) . . ?
C31 C32 H32 115.0 . . ?
C33 C32 H32 115.0 . . ?
C32 C33 C34 112(3) . . ?
C32 C33 H33 124.0 . . ?
C34 C33 H33 124.0 . . ?
C33 C34 C29 118(3) . . ?
C33 C34 N4 119(3) . . ?
C29 C34 N4 123(3) . . ?
C35 N4 C1D 124(3) . . ?
C35 N4 C34 115(3) . . ?
C1D N4 C34 118(3) . . ?
N4 C35 C27 123(3) . . ?
N4 C35 C36 120(4) . . ?
C27 C35 C36 117(3) . . ?
C37 C36 C35 124(3) . . ?
C37 C36 H36 118.0 . . ?
C35 C36 H36 118.0 . . ?
C38 C37 C25 125(3) . . ?
C38 C37 C36 119(3) . . ?
C25 C37 C36 116(3) . . ?
C37 C38 O4 121(3) . . ?
C37 C38 C39 118(3) . . ?
O4 C38 C39 120(3) . . ?
C24 C39 C40 115(2) . . ?
C24 C39 C38 119(3) . . ?
C40 C39 C38 125(3) . . ?
C21 C40 C39 123(3) . . ?
C21 C40 H40 118.5 . . ?
C39 C40 H40 118.5 . . ?
C60 C41 C42 119(2) . . ?
C60 C41 C31 121(3) . . ?
C42 C41 C31 119(3) . . ?
C41 C42 C43 112(3) . . ?
C41 C42 H42 123.8 . . ?
C43 C42 H42 123.9 . . ?
C44 C43 C42 123(3) . . ?
C44 C43 H43 118.3 . . ?
C42 C43 H43 118.3 . . ?
C59 C44 C43 117(3) . . ?
C59 C44 N5 129(4) . . ?
C43 C44 N5 112(4) . . ?
C44 N5 C45 112(3) . . ?
C44 N5 C1E 127(3) . . ?
C45 N5 C1E 121(3) . . ?
C57 C45 N5 122(3) . . ?
C57 C45 C46 124(4) . . ?
N5 C45 C46 113(3) . . ?
C47 C46 C45 110(3) . . ?
C47 C46 H46 124.9 . . ?
C45 C46 H46 124.9 . . ?
C46 C47 C55 126(3) . . ?
C46 C47 C48 119(4) . . ?
C55 C47 C48 114(4) . . ?
O5 C48 C49 123(3) . . ?
O5 C48 C47 119(4) . . ?
C49 C48 C47 118(4) . . ?
C54 C49 C48 122(3) . . ?
C54 C49 C50 121(3) . . ?
C48 C49 C50 117(3) . . ?
C51 C50 C49 127(3) . . ?
C51 C50 H50 116.6 . . ?
C49 C50 H50 116.6 . . ?
C52 C51 C50 114(3) . . ?
C52 C51 C61 126(3) . . ?
C50 C51 C61 120(3) . . ?
C51 C52 C53 121(3) . . ?
C51 C52 H52 119.3 . . ?
C53 C52 H52 119.3 . . ?
C52 C53 C54 121(3) . . ?
C52 C53 H53 119.4 . . ?
C54 C53 H53 119.3 . . ?
C49 C54 N6 127(3) . . ?
C49 C54 C53 114(3) . . ?
N6 C54 C53 119(3) . . ?
C54 N6 C55 111(3) . . ?
C54 N6 C1F 122(3) . . ?
C55 N6 C1F 126(3) . . ?
C56 C55 C47 122(3) . . ?
C56 C55 N6 112(3) . . ?
C47 C55 N6 126(3) . . ?
C55 C56 C57 118(3) . . ?
C55 C56 H56 120.9 . . ?
C57 C56 H56 120.9 . . ?
C58 C57 C45 113(4) . . ?
C58 C57 C56 129(4) . . ?
C45 C57 C56 117(3) . . ?
O6 C58 C57 109(4) . . ?
O6 C58 C59 126(3) . . ?
C57 C58 C59 123(3) . . ?
C44 C59 C60 128(4) . . ?
C44 C59 C58 113(3) . . ?
C60 C59 C58 118(4) . . ?
C59 C60 C41 119(3) . . ?
C59 C60 H60 120.4 . . ?
C41 C60 H60 120.4 . . ?
C80 C61 C62 116(3) . . ?
C80 C61 C51 117(3) . . ?
C62 C61 C51 127(3) . . ?
C61 C62 C63 123(3) . . ?
C61 C62 H62 118.7 . . ?
C63 C62 H62 118.7 . . ?
C62 C63 C64 121(3) . . ?
C62 C63 H63 119.3 . . ?
C64 C63 H63 119.3 . . ?
N7 C64 C63 123(3) . . ?
N7 C64 C79 118(3) . . ?
C63 C64 C79 119(3) . . ?
C65 N7 C64 117(3) . . ?
C65 N7 C1G 123(3) . . ?
C64 N7 C1G 119(3) . . ?
N7 C65 C77 126(3) . . ?
N7 C65 C66 117(3) . . ?
C77 C65 C66 117(3) . . ?
C67 C66 C65 114(3) . . ?
C67 C66 H66 122.8 . . ?
C65 C66 H66 122.8 . . ?
C75 C67 C68 116(3) . . ?
C75 C67 C66 125(3) . . ?
C68 C67 C66 119(3) . . ?
O7 C68 C69 122(3) . . ?
O7 C68 C67 117(3) . . ?
C69 C68 C67 120(3) . . ?
C68 C69 C74 119(3) . . ?
C68 C69 C70 122(3) . . ?
C74 C69 C70 119(3) . . ?
C71 C70 C69 120(3) . . ?
C71 C70 H70 120.2 . . ?
C69 C70 H70 120.2 . . ?
C70 C71 C72 123(2) . . ?
C70 C71 C1 121(3) . . ?
C72 C71 C1 114(3) . . ?
C73 C72 C71 118(2) . . ?
C73 C72 H72 120.9 . . ?
C71 C72 H72 120.9 . . ?
C72 C73 C74 121(3) . . ?
C72 C73 H73 119.6 . . ?
C74 C73 H73 119.6 . . ?
C69 C74 N8 119(3) . . ?
C69 C74 C73 117(3) . . ?
N8 C74 C73 124(3) . . ?
C75 N8 C1H 121(3) . . ?
C75 N8 C74 117(3) . . ?
C1H N8 C74 120(2) . . ?
N8 C75 C67 124(3) . . ?
N8 C75 C76 118(3) . . ?
C67 C75 C76 117(3) . . ?
C77 C76 C75 120(3) . . ?
C77 C76 H76 120.1 . . ?
C75 C76 H76 120.1 . . ?
C76 C77 C65 125(3) . . ?
C76 C77 C78 117(3) . . ?
C65 C77 C78 117(3) . . ?
O8 C78 C79 127(3) . . ?
O8 C78 C77 121(3) . . ?
C79 C78 C77 111(3) . . ?
C78 C79 C64 125(3) . . ?
C78 C79 C80 122(3) . . ?
C64 C79 C80 112(3) . . ?
C61 C80 C79 128(3) . . ?
C61 C80 H80 116.1 . . ?
C79 C80 H80 116.1 . . ?
C120 C101 C102 118(2) . . ?
C120 C101 C171 124(3) . . ?
C102 C101 C171 116(3) . . ?
C103 C102 C101 121(2) . . ?
C103 C102 H102 119.6 . . ?
C101 C102 H102 119.6 . . ?
C102 C103 C104 119(3) . . ?
C102 C103 H103 120.6 . . ?
C104 C103 H103 120.6 . . ?
N9 C104 C119 125(3) . . ?
N9 C104 C103 114(3) . . ?
C119 C104 C103 121(3) . . ?
C105 N9 C104 113(3) . . ?
C105 N9 C1I 122(2) . . ?
C104 N9 C1I 123(2) . . ?
N9 C105 C117 123(2) . . ?
N9 C105 C106 120(3) . . ?
C117 C105 C106 117(3) . . ?
C107 C106 C105 118(3) . . ?
C107 C106 H106 120.8 . . ?
C105 C106 H106 120.8 . . ?
C115 C107 C106 123(3) . . ?
C115 C107 C108 114(3) . . ?
C106 C107 C108 121(3) . . ?
O9 C108 C109 124(3) . . ?
O9 C108 C107 109(3) . . ?
C109 C108 C107 126(3) . . ?
C110 C109 C108 114(3) . . ?
C110 C109 C114 130(3) . . ?
C108 C109 C114 114(3) . . ?
C109 C110 C111 112(3) . . ?
C109 C110 H110 123.9 . . ?
C111 C110 H110 123.9 . . ?
C112 C111 C110 120(2) . . ?
C112 C111 C121 114(3) . . ?
C110 C111 C121 124(3) . . ?
C111 C112 C113 123(3) . . ?
C111 C112 H112 118.6 . . ?
C113 C112 H112 118.7 . . ?
C114 C113 C112 119(3) . . ?
C114 C113 H113 120.7 . . ?
C112 C113 H113 120.7 . . ?
C113 C114 N10 123(3) . . ?
C113 C114 C109 114(3) . . ?
N10 C114 C109 123(3) . . ?
C114 N10 C115 120(3) . . ?
C114 N10 C1J 120(2) . . ?
C115 N10 C1J 118(2) . . ?
C107 C115 C116 120(3) . . ?
C107 C115 N10 121(3) . . ?
C116 C115 N10 120(3) . . ?
C115 C116 C117 120(3) . . ?
C115 C116 H116 119.9 . . ?
C117 C116 H116 119.9 . . ?
C116 C117 C105 121(2) . . ?
C116 C117 C118 122(3) . . ?
C105 C117 C118 118(3) . . ?
O10 C118 C119 121(3) . . ?
O10 C118 C117 120(3) . . ?
C119 C118 C117 118(3) . . ?
C118 C119 C120 124(3) . . ?
C118 C119 C104 120(3) . . ?
C120 C119 C104 115(3) . . ?
C101 C120 C119 126(3) . . ?
C101 C120 H120 116.9 . . ?
C119 C120 H120 116.9 . . ?
C140 C121 C122 123(3) . . ?
C140 C121 C111 122(3) . . ?
C122 C121 C111 115(3) . . ?
C123 C122 C121 120(3) . . ?
C123 C122 H122 120.2 . . ?
C121 C122 H122 120.2 . . ?
C122 C123 C124 113(3) . . ?
C122 C123 H123 123.4 . . ?
C124 C123 H123 123.4 . . ?
C139 C124 C123 126(3) . . ?
C139 C124 N11 124(3) . . ?
C123 C124 N11 110(3) . . ?
C125 N11 C124 118(3) . . ?
C125 N11 C1K 116(2) . . ?
C124 N11 C1K 126(3) . . ?
C126 C125 C137 122(3) . . ?
C126 C125 N11 124(3) . . ?
C137 C125 N11 114(3) . . ?
C125 C126 C127 120(3) . . ?
C125 C126 H126 120.2 . . ?
C127 C126 H126 120.2 . . ?
C135 C127 C126 123(2) . . ?
C135 C127 C128 123(3) . . ?
C126 C127 C128 113(3) . . ?
O11 C128 C129 123(2) . . ?
O11 C128 C127 128(3) . . ?
C129 C128 C127 109(3) . . ?
C128 C129 C130 117(3) . . ?
C128 C129 C134 123(2) . . ?
C130 C129 C134 119(2) . . ?
C131 C130 C129 121(2) . . ?
C131 C130 H130 119.6 . . ?
C129 C130 H130 119.6 . . ?
C132 C131 C130 116(3) . . ?
C132 C131 C141 125(3) . . ?
C130 C131 C141 117(2) . . ?
C133 C132 C131 130(3) . . ?
C133 C132 H132 114.9 . . ?
C131 C132 H132 114.9 . . ?
C132 C133 C134 117(3) . . ?
C132 C133 H133 121.5 . . ?
C134 C133 H133 121.5 . . ?
N12 C134 C129 120(2) . . ?
N12 C134 C133 125(3) . . ?
C129 C134 C133 114(2) . . ?
C134 N12 C135 120(2) . . ?
C134 N12 C1L 117(2) . . ?
C135 N12 C1L 119(2) . . ?
N12 C135 C127 121(2) . . ?
N12 C135 C136 123(3) . . ?
C127 C135 C136 116(3) . . ?
C135 C136 C137 120(3) . . ?
C135 C136 H136 120.1 . . ?
C137 C136 H136 120.1 . . ?
C125 C137 C138 124(3) . . ?
C125 C137 C136 120(2) . . ?
C138 C137 C136 117(3) . . ?
O12 C138 C137 121(3) . . ?
O12 C138 C139 120(2) . . ?
C137 C138 C139 118(3) . . ?
C124 C139 C140 122(3) . . ?
C124 C139 C138 117(3) . . ?
C140 C139 C138 122(3) . . ?
C139 C140 C121 115(3) . . ?
C139 C140 H140 122.4 . . ?
C121 C140 H140 122.4 . . ?
C160 C141 C142 122(2) . . ?
C160 C141 C131 121(3) . . ?
C142 C141 C131 117(2) . . ?
C143 C142 C141 118(2) . . ?
C143 C142 H142 121.1 . . ?
C141 C142 H142 121.1 . . ?
C142 C143 C144 126(2) . . ?
C142 C143 H143 117.0 . . ?
C144 C143 H143 117.0 . . ?
N13 C144 C143 131(3) . . ?
N13 C144 C159 114(2) . . ?
C143 C144 C159 115(2) . . ?
C144 N13 C1M 115(2) . . ?
C144 N13 C145 126(3) . . ?
C1M N13 C145 118(2) . . ?
C157 C145 C146 119(3) . . ?
C157 C145 N13 114(3) . . ?
C146 C145 N13 127(3) . . ?
C147 C146 C145 125(3) . . ?
C147 C146 H146 117.5 . . ?
C145 C146 H146 117.4 . . ?
C146 C147 C155 122(3) . . ?
C146 C147 C148 125(4) . . ?
C155 C147 C148 113(3) . . ?
C149 C148 O13 120(4) . . ?
C149 C148 C147 124(4) . . ?
O13 C148 C147 116(3) . . ?
C148 C149 C150 125(4) . . ?
C148 C149 C154 120(3) . . ?
C150 C149 C154 114(3) . . ?
C149 C150 C151 126(3) . . ?
C149 C150 H150 116.8 . . ?
C151 C150 H150 116.8 . . ?
C152 C151 C161 123(3) . . ?
C152 C151 C150 114(2) . . ?
C161 C151 C150 120(3) . . ?
C151 C152 C153 121(3) . . ?
C151 C152 H152 119.6 . . ?
C153 C152 H152 119.6 . . ?
C154 C153 C152 121(3) . . ?
C154 C153 H153 119.6 . . ?
C152 C153 H153 119.6 . . ?
C153 C154 N14 121(3) . . ?
C153 C154 C149 123(3) . . ?
N14 C154 C149 116(3) . . ?
C155 N14 C154 118(3) . . ?
C155 N14 C1N 122(2) . . ?
C154 N14 C1N 118(3) . . ?
C147 C155 N14 126(3) . . ?
C147 C155 C156 119(3) . . ?
N14 C155 C156 116(3) . . ?
C155 C156 C157 117(3) . . ?
C155 C156 H156 121.5 . . ?
C157 C156 H156 121.6 . . ?
C145 C157 C158 126(3) . . ?
C145 C157 C156 117(3) . . ?
C158 C157 C156 117(3) . . ?
O14 C158 C157 126(3) . . ?
O14 C158 C159 122(3) . . ?
C157 C158 C159 108(3) . . ?
C158 C159 C144 127(3) . . ?
C158 C159 C160 117(3) . . ?
C144 C159 C160 116(2) . . ?
C141 C160 C159 121(3) . . ?
C141 C160 H160 119.6 . . ?
C159 C160 H160 119.6 . . ?
C162 C161 C180 125(3) . . ?
C162 C161 C151 121(3) . . ?
C180 C161 C151 114(3) . . ?
C161 C162 C163 116(3) . . ?
C161 C162 H162 121.9 . . ?
C163 C162 H162 121.9 . . ?
C164 C163 C162 122(3) . . ?
C164 C163 H163 119.2 . . ?
C162 C163 H163 119.2 . . ?
C163 C164 C179 121(3) . . ?
C163 C164 N15 129(3) . . ?
C179 C164 N15 110(3) . . ?
C165 N15 C164 127(3) . . ?
C165 N15 C1O 125(2) . . ?
C164 N15 C1O 107(3) . . ?
C177 C165 N15 122(3) . . ?
C177 C165 C166 123(3) . . ?
N15 C165 C166 114(3) . . ?
C167 C166 C165 114(3) . . ?
C167 C166 H166 123.1 . . ?
C165 C166 H166 123.1 . . ?
C166 C167 C175 128(3) . . ?
C166 C167 C168 117(3) . . ?
C175 C167 C168 115(3) . . ?
O15 C168 C169 126(3) . . ?
O15 C168 C167 120(3) . . ?
C169 C168 C167 113(3) . . ?
C174 C169 C168 124(3) . . ?
C174 C169 C170 116(3) . . ?
C168 C169 C170 120(3) . . ?
C171 C170 C169 132(3) . . ?
C171 C170 H170 114.2 . . ?
C169 C170 H170 114.2 . . ?
C170 C171 C172 113(2) . . ?
C170 C171 C101 127(3) . . ?
C172 C171 C101 118(2) . . ?
C171 C172 C173 124(2) . . ?
C171 C172 H172 118.2 . . ?
C173 C172 H172 118.2 . . ?
C174 C173 C172 122(3) . . ?
C174 C173 H173 119.1 . . ?
C172 C173 H173 119.1 . . ?
N16 C174 C173 133(3) . . ?
N16 C174 C169 114(3) . . ?
C173 C174 C169 113(3) . . ?
C174 N16 C175 130(3) . . ?
C174 N16 C1P 111(2) . . ?
C175 N16 C1P 118(3) . . ?
N16 C175 C176 130(3) . . ?
N16 C175 C167 121(3) . . ?
C176 C175 C167 108(3) . . ?
C177 C176 C175 130(3) . . ?
C177 C176 H176 114.9 . . ?
C175 C176 H176 114.8 . . ?
C176 C177 C165 116(3) . . ?
C176 C177 C178 137(3) . . ?
C165 C177 C178 107(3) . . ?
C179 C178 C177 133(4) . . ?
C179 C178 O16 121(3) . . ?
C177 C178 O16 106(3) . . ?
C178 C179 C164 119(3) . . ?
C178 C179 C180 117(3) . . ?
C164 C179 C180 120(3) . . ?
C161 C180 C179 115(3) . . ?
C161 C180 H180 122.7 . . ?
C179 C180 H180 122.7 . . ?
N1 C1A C2A 116.0(18) . . ?
N1 C1A H1A1 108.3 . . ?
C2A C1A H1A1 108.3 . . ?
N1 C1A H1A2 108.3 . . ?
C2A C1A H1A2 108.3 . . ?
H1A1 C1A H1A2 107.4 . . ?
C3A C2A C1A 112(2) . . ?
C3A C2A H2A1 109.3 . . ?
C1A C2A H2A1 109.3 . . ?
C3A C2A H2A2 109.3 . . ?
C1A C2A H2A2 109.3 . . ?
H2A1 C2A H2A2 107.9 . . ?
C4A C3A C2A 124(3) . . ?
C4A C3A H3A1 106.4 . . ?
C2A C3A H3A1 106.4 . . ?
C4A C3A H3A2 106.5 . . ?
C2A C3A H3A2 106.5 . . ?
H3A1 C3A H3A2 106.5 . . ?
C5A C4A C3A 118(3) . . ?
C5A C4A H4A1 107.7 . . ?
C3A C4A H4A1 107.7 . . ?
C5A C4A H4A2 107.7 . . ?
C3A C4A H4A2 107.7 . . ?
H4A1 C4A H4A2 107.1 . . ?
C4A C5A C6A 118(3) . . ?
C4A C5A H5A1 107.7 . . ?
C6A C5A H5A1 107.7 . . ?
C4A C5A H5A2 107.7 . . ?
C6A C5A H5A2 107.7 . . ?
H5A1 C5A H5A2 107.1 . . ?
C5A C6A H6A1 109.4 . . ?
C5A C6A H6A2 109.5 . . ?
H6A1 C6A H6A2 109.5 . . ?
C5A C6A H6A3 109.5 . . ?
H6A1 C6A H6A3 109.5 . . ?
H6A2 C6A H6A3 109.5 . . ?
N2 C1B C2B 109.4(18) . . ?
N2 C1B H1B1 109.8 . . ?
C2B C1B H1B1 109.8 . . ?
N2 C1B H1B2 109.8 . . ?
C2B C1B H1B2 109.8 . . ?
H1B1 C1B H1B2 108.2 . . ?
C3B C2B C1B 112.2(19) . . ?
C3B C2B H2B1 109.1 . . ?
C1B C2B H2B1 109.2 . . ?
C3B C2B H2B2 109.2 . . ?
C1B C2B H2B2 109.2 . . ?
H2B1 C2B H2B2 107.9 . . ?
C2B C3B C14B 122(3) . . ?
C2B C3B C4B 108(2) . . ?
C2B C3B H3B1 110.1 . . ?
C4B C3B H3B1 110.1 . . ?
C2B C3B H3B2 110.1 . . ?
C4B C3B H3B2 110.1 . . ?
H3B1 C3B H3B2 108.4 . . ?
C2B C3B H3B3 106.9 . . ?
C14B C3B H3B3 106.9 . . ?
C2B C3B H3B4 106.9 . . ?
C14B C3B H3B4 106.9 . . ?
H3B3 C3B H3B4 106.7 . . ?
C5B C4B C3B 110(3) . . ?
C5B C4B H4B1 109.6 . . ?
C3B C4B H4B1 109.6 . . ?
C5B C4B H4B2 109.6 . . ?
C3B C4B H4B2 109.6 . . ?
H4B1 C4B H4B2 108.1 . . ?
C6B C5B C4B 117(3) . . ?
C6B C5B H5B1 108.1 . . ?
C4B C5B H5B1 108.1 . . ?
C6B C5B H5B2 108.1 . . ?
C4B C5B H5B2 108.1 . . ?
H5B1 C5B H5B2 107.3 . . ?
C5B C6B H6B1 109.5 . . ?
C5B C6B H6B2 109.5 . . ?
H6B1 C6B H6B2 109.5 . . ?
C5B C6B H6B3 109.5 . . ?
H6B1 C6B H6B3 109.5 . . ?
H6B2 C6B H6B3 109.5 . . ?
C15B C14B C3B 124(4) . . ?
C15B C14B H4B3 106.4 . . ?
C3B C14B H4B3 106.4 . . ?
C15B C14B H4B4 106.4 . . ?
C3B C14B H4B4 106.4 . . ?
H4B3 C14B H4B4 106.5 . . ?
C14B C15B C16B 116(4) . . ?
C14B C15B H5B3 108.3 . . ?
C16B C15B H5B3 108.3 . . ?
C14B C15B H5B4 108.2 . . ?
C16B C15B H5B4 108.3 . . ?
H5B3 C15B H5B4 107.4 . . ?
C15B C16B H6B4 109.4 . . ?
C15B C16B H6B5 109.5 . . ?
H6B4 C16B H6B5 109.5 . . ?
C15B C16B H5B6 109.5 . . ?
H6B4 C16B H5B6 109.5 . . ?
H6B5 C16B H5B6 109.5 . . ?
N3 C1C C2C 119(3) . . ?
N3 C1C H1C1 107.7 . . ?
C2C C1C H1C1 107.7 . . ?
N3 C1C H1C2 107.7 . . ?
C2C C1C H1C2 107.7 . . ?
H1C1 C1C H1C2 107.1 . . ?
C1C C2C C3C 109(2) . . ?
C1C C2C H2C1 109.9 . . ?
C3C C2C H2C1 109.9 . . ?
C1C C2C H2C2 109.9 . . ?
C3C C2C H2C2 109.9 . . ?
H2C1 C2C H2C2 108.3 . . ?
C4C C3C C2C 110(3) . . ?
C4C C3C H3C1 109.6 . . ?
C2C C3C H3C1 109.6 . . ?
C4C C3C H3C2 109.7 . . ?
C2C C3C H3C2 109.7 . . ?
H3C1 C3C H3C2 108.2 . . ?
C5C C4C C3C 117(3) . . ?
C5C C4C H4C1 108.0 . . ?
C3C C4C H4C1 108.0 . . ?
C5C C4C H4C2 108.0 . . ?
C3C C4C H4C2 108.0 . . ?
H4C1 C4C H4C2 107.3 . . ?
C4C C5C C6C 113(3) . . ?
C4C C5C H5C1 109.0 . . ?
C6C C5C H5C1 109.0 . . ?
C4C C5C H5C2 109.0 . . ?
C6C C5C H5C2 109.0 . . ?
H5C1 C5C H5C2 107.8 . . ?
C5C C6C H6C1 109.5 . . ?
C5C C6C H6C2 109.5 . . ?
H6C1 C6C H6C2 109.5 . . ?
C5C C6C H6C3 109.5 . . ?
H6C1 C6C H6C3 109.5 . . ?
H6C2 C6C H6C3 109.5 . . ?
N4 C1D C2D 117(2) . . ?
N4 C1D H1D1 107.9 . . ?
C2D C1D H1D1 108.0 . . ?
N4 C1D H1D2 108.0 . . ?
C2D C1D H1D2 108.0 . . ?
H1D1 C1D H1D2 107.2 . . ?
C1D C2D C3D 113(2) . . ?
C1D C2D H2D1 108.9 . . ?
C3D C2D H2D1 108.9 . . ?
C1D C2D H2D2 108.9 . . ?
C3D C2D H2D2 108.9 . . ?
H2D1 C2D H2D2 107.7 . . ?
C2D C3D C4D 110(2) . . ?
C2D C3D H3D1 109.6 . . ?
C4D C3D H3D1 109.6 . . ?
C2D C3D H3D2 109.6 . . ?
C4D C3D H3D2 109.6 . . ?
H3D1 C3D H3D2 108.1 . . ?
C5D C4D C3D 109(3) . . ?
C5D C4D H4D1 110.0 . . ?
C3D C4D H4D1 109.9 . . ?
C5D C4D H4D2 109.9 . . ?
C3D C4D H4D2 109.9 . . ?
H4D1 C4D H4D2 108.3 . . ?
C6D C5D C4D 123(3) . . ?
C6D C5D H5D1 106.7 . . ?
C4D C5D H5D1 106.7 . . ?
C6D C5D H5D2 106.6 . . ?
C4D C5D H5D2 106.6 . . ?
H5D1 C5D H5D2 106.6 . . ?
C5D C6D H6D1 109.5 . . ?
C5D C6D H6D2 109.5 . . ?
H6D1 C6D H6D2 109.5 . . ?
C5D C6D H6D3 109.5 . . ?
H6D1 C6D H6D3 109.5 . . ?
H6D2 C6D H6D3 109.5 . . ?
N5 C1E C2E 109(2) . . ?
N5 C1E H1E1 109.9 . . ?
C2E C1E H1E1 109.9 . . ?
N5 C1E H1E2 109.9 . . ?
C2E C1E H1E2 109.9 . . ?
H1E1 C1E H1E2 108.3 . . ?
C3E C2E C1E 110(2) . . ?
C3E C2E H2E1 109.6 . . ?
C1E C2E H2E1 109.6 . . ?
C3E C2E H2E2 109.5 . . ?
C1E C2E H2E2 109.6 . . ?
H2E1 C2E H2E2 108.1 . . ?
C4E C3E C2E 116(3) . . ?
C4E C3E H3E1 108.4 . . ?
C2E C3E H3E1 108.4 . . ?
C4E C3E H3E2 108.3 . . ?
C2E C3E H3E2 108.3 . . ?
H3E1 C3E H3E2 107.4 . . ?
C5E C4E C3E 121(3) . . ?
C5E C4E H4E1 107.2 . . ?
C3E C4E H4E1 107.1 . . ?
C5E C4E H4E2 107.1 . . ?
C3E C4E H4E2 107.1 . . ?
H4E1 C4E H4E2 106.8 . . ?
C4E C5E C6E 120(4) . . ?
C4E C5E H5E1 107.4 . . ?
C6E C5E H5E1 107.3 . . ?
C4E C5E H5E2 107.4 . . ?
C6E C5E H5E2 107.5 . . ?
H5E1 C5E H5E2 106.9 . . ?
C5E C6E H6E1 109.5 . . ?
C5E C6E H6E2 109.5 . . ?
H6E1 C6E H6E2 109.5 . . ?
C5E C6E H6E3 109.4 . . ?
H6E1 C6E H6E3 109.5 . . ?
H6E2 C6E H6E3 109.5 . . ?
N6 C1F C2F 109(2) . . ?
N6 C1F H1F1 109.9 . . ?
C2F C1F H1F1 109.9 . . ?
N6 C1F H1F2 109.9 . . ?
C2F C1F H1F2 109.9 . . ?
H1F1 C1F H1F2 108.3 . . ?
C1F C2F C3F 109(2) . . ?
C1F C2F H2F1 109.8 . . ?
C3F C2F H2F1 109.9 . . ?
C1F C2F H2F2 109.8 . . ?
C3F C2F H2F2 109.9 . . ?
H2F1 C2F H2F2 108.3 . . ?
C4F C3F C2F 112(2) . . ?
C4F C3F H3F1 109.3 . . ?
C2F C3F H3F1 109.2 . . ?
C4F C3F H3F2 109.2 . . ?
C2F C3F H3F2 109.3 . . ?
H3F1 C3F H3F2 107.9 . . ?
C3F C4F C5F 115(2) . . ?
C3F C4F H4F1 108.5 . . ?
C5F C4F H4F1 108.5 . . ?
C3F C4F H4F2 108.6 . . ?
C5F C4F H4F2 108.6 . . ?
H4F1 C4F H4F2 107.5 . . ?
C6F C5F C4F 108(2) . . ?
C6F C5F H5F1 110.1 . . ?
C4F C5F H5F1 110.1 . . ?
C6F C5F H5F2 110.1 . . ?
C4F C5F H5F2 110.1 . . ?
H5F1 C5F H5F2 108.4 . . ?
C5F C6F H6F1 109.5 . . ?
C5F C6F H6F2 109.5 . . ?
H6F1 C6F H6F2 109.5 . . ?
C5F C6F H6F3 109.5 . . ?
H6F1 C6F H6F3 109.5 . . ?
H6F2 C6F H6F3 109.5 . . ?
N7 C1G C2G 112(2) . . ?
N7 C1G H1G1 109.2 . . ?
C2G C1G H1G1 109.1 . . ?
N7 C1G H1G2 109.1 . . ?
C2G C1G H1G2 109.2 . . ?
H1G1 C1G H1G2 107.9 . . ?
C3G C2G C1G 109(2) . . ?
C3G C2G H2G1 109.9 . . ?
C1G C2G H2G1 109.9 . . ?
C3G C2G H2G2 109.9 . . ?
C1G C2G H2G2 109.9 . . ?
H2G1 C2G H2G2 108.3 . . ?
C4G C3G C2G 108(3) . . ?
C4G C3G H3G1 110.0 . . ?
C2G C3G H3G1 110.0 . . ?
C4G C3G H3G2 110.0 . . ?
C2G C3G H3G2 110.0 . . ?
H3G1 C3G H3G2 108.4 . . ?
C5G C4G C3G 112(3) . . ?
C5G C4G H4G1 109.3 . . ?
C3G C4G H4G1 109.3 . . ?
C5G C4G H4G2 109.3 . . ?
C3G C4G H4G2 109.3 . . ?
H4G1 C4G H4G2 107.9 . . ?
C4G C5G C6G 102(3) . . ?
C4G C5G H5G1 111.4 . . ?
C6G C5G H5G1 111.4 . . ?
C4G C5G H5G2 111.4 . . ?
C6G C5G H5G2 111.4 . . ?
H5G1 C5G H5G2 109.3 . . ?
C5G C6G H6G1 109.5 . . ?
C5G C6G H6G2 109.5 . . ?
H6G1 C6G H6G2 109.5 . . ?
C5G C6G H6G3 109.4 . . ?
H6G1 C6G H6G3 109.5 . . ?
H6G2 C6G H6G3 109.5 . . ?
N8 C1H C2H 118(2) . . ?
N8 C1H H1H1 107.8 . . ?
C2H C1H H1H1 107.9 . . ?
N8 C1H H1H2 107.8 . . ?
C2H C1H H1H2 107.8 . . ?
H1H1 C1H H1H2 107.2 . . ?
C1H C2H C3H 111.5(19) . . ?
C1H C2H H2H1 109.3 . . ?
C3H C2H H2H1 109.3 . . ?
C1H C2H H2H2 109.3 . . ?
C3H C2H H2H2 109.3 . . ?
H2H1 C2H H2H2 108.0 . . ?
C4H C3H C2H 106(2) . . ?
C4H C3H H3H1 110.5 . . ?
C2H C3H H3H1 110.5 . . ?
C4H C3H H3H2 110.5 . . ?
C2H C3H H3H2 110.5 . . ?
H3H1 C3H H3H2 108.7 . . ?
C3H C4H C5H 115(3) . . ?
C3H C4H H4H1 108.5 . . ?
C5H C4H H4H1 108.5 . . ?
C3H C4H H4H2 108.5 . . ?
C5H C4H H4H2 108.5 . . ?
H4H1 C4H H4H2 107.5 . . ?
C6H C5H C4H 105(3) . . ?
C6H C5H H5H1 110.8 . . ?
C4H C5H H5H1 110.8 . . ?
C6H C5H H5H2 110.8 . . ?
C4H C5H H5H2 110.8 . . ?
H5H1 C5H H5H2 108.9 . . ?
C5H C6H H6H1 109.5 . . ?
C5H C6H H6H2 109.5 . . ?
H6H1 C6H H6H2 109.5 . . ?
C5H C6H H6H3 109.5 . . ?
H6H1 C6H H6H3 109.5 . . ?
H6H2 C6H H6H3 109.5 . . ?
N9 C1I C2I 111(2) . . ?
N9 C1I H1I1 109.5 . . ?
C2I C1I H1I1 109.5 . . ?
N9 C1I H1I2 109.5 . . ?
C2I C1I H1I2 109.5 . . ?
H1I1 C1I H1I2 108.1 . . ?
C3I C2I C1I 109(2) . . ?
C3I C2I H2I1 109.8 . . ?
C1I C2I H2I1 109.8 . . ?
C3I C2I H2I2 109.8 . . ?
C1I C2I H2I2 109.8 . . ?
H2I1 C2I H2I2 108.2 . . ?
C4I C3I C2I 117(2) . . ?
C4I C3I H3I1 108.0 . . ?
C2I C3I H3I1 108.0 . . ?
C4I C3I H3I2 108.0 . . ?
C2I C3I H3I2 108.0 . . ?
H3I1 C3I H3I2 107.2 . . ?
C3I C4I C5I 115(3) . . ?
C3I C4I H4I1 108.6 . . ?
C5I C4I H4I1 108.6 . . ?
C3I C4I H4I2 108.6 . . ?
C5I C4I H4I2 108.6 . . ?
H4I1 C4I H4I2 107.6 . . ?
C6I C5I C4I 132(3) . . ?
C6I C5I H5I1 104.3 . . ?
C4I C5I H5I1 104.3 . . ?
C6I C5I H5I2 104.3 . . ?
C4I C5I H5I2 104.3 . . ?
H5I1 C5I H5I2 105.6 . . ?
C5I C6I H6I1 109.5 . . ?
C5I C6I H6I2 109.5 . . ?
H6I1 C6I H6I2 109.5 . . ?
C5I C6I H6I3 109.5 . . ?
H6I1 C6I H6I3 109.5 . . ?
H6I2 C6I H6I3 109.5 . . ?
C2J C1J N10 112(2) . . ?
C2J C1J H1J1 109.3 . . ?
N10 C1J H1J1 109.3 . . ?
C2J C1J H1J2 109.3 . . ?
N10 C1J H1J2 109.3 . . ?
H1J1 C1J H1J2 107.9 . . ?
C1J C2J C3J 115(2) . . ?
C1J C2J H2J1 108.6 . . ?
C3J C2J H2J1 108.6 . . ?
C1J C2J H2J2 108.6 . . ?
C3J C2J H2J2 108.6 . . ?
H2J1 C2J H2J2 107.6 . . ?
C2J C3J C4J 107(2) . . ?
C2J C3J H3J1 110.4 . . ?
C4J C3J H3J1 110.4 . . ?
C2J C3J H3J2 110.4 . . ?
C4J C3J H3J2 110.4 . . ?
H3J1 C3J H3J2 108.6 . . ?
C5J C4J C3J 109(3) . . ?
C5J C4J H4J1 109.9 . . ?
C3J C4J H4J1 109.9 . . ?
C5J C4J H4J2 110.0 . . ?
C3J C4J H4J2 109.9 . . ?
H4J1 C4J H4J2 108.3 . . ?
C4J C5J C6J 108(3) . . ?
C4J C5J H5J1 110.2 . . ?
C6J C5J H5J1 110.2 . . ?
C4J C5J H5J2 110.2 . . ?
C6J C5J H5J2 110.2 . . ?
H5J1 C5J H5J2 108.5 . . ?
C5J C6J H6J1 109.5 . . ?
C5J C6J H6J2 109.4 . . ?
H6J1 C6J H6J2 109.5 . . ?
C5J C6J H6J3 109.5 . . ?
H6J1 C6J H6J3 109.5 . . ?
H6J2 C6J H6J3 109.5 . . ?
C2K C1K N11 112.0(19) . . ?
C2K C1K H1K1 109.2 . . ?
N11 C1K H1K1 109.2 . . ?
C2K C1K H1K2 109.2 . . ?
N11 C1K H1K2 109.2 . . ?
H1K1 C1K H1K2 107.9 . . ?
C1K C2K C3K 114(2) . . ?
C1K C2K H2K1 108.9 . . ?
C3K C2K H2K1 108.8 . . ?
C1K C2K H2K2 108.8 . . ?
C3K C2K H2K2 108.8 . . ?
H2K1 C2K H2K2 107.7 . . ?
C4K C3K C2K 114(2) . . ?
C4K C3K H3K1 108.7 . . ?
C2K C3K H3K1 108.7 . . ?
C4K C3K H3K2 108.7 . . ?
C2K C3K H3K2 108.7 . . ?
H3K1 C3K H3K2 107.6 . . ?
C3K C4K C5K 112(2) . . ?
C3K C4K H4K1 109.3 . . ?
C5K C4K H4K1 109.3 . . ?
C3K C4K H4K2 109.3 . . ?
C5K C4K H4K2 109.3 . . ?
H4K1 C4K H4K2 108.0 . . ?
C6K C5K C4K 108(3) . . ?
C6K C5K H5K1 110.2 . . ?
C4K C5K H5K1 110.2 . . ?
C6K C5K H5K2 110.2 . . ?
C4K C5K H5K2 110.2 . . ?
H5K1 C5K H5K2 108.5 . . ?
C5K C6K H6K1 109.4 . . ?
C5K C6K H6K2 109.5 . . ?
H6K1 C6K H6K2 109.5 . . ?
C5K C6K H6K3 109.5 . . ?
H6K1 C6K H6K3 109.5 . . ?
H6K2 C6K H6K3 109.5 . . ?
N12 C1L C2L 115(2) . . ?
N12 C1L H1L1 108.6 . . ?
C2L C1L H1L1 108.6 . . ?
N12 C1L H1L2 108.6 . . ?
C2L C1L H1L2 108.6 . . ?
H1L1 C1L H1L2 107.6 . . ?
C3L C2L C1L 115(2) . . ?
C3L C2L H2L1 108.4 . . ?
C1L C2L H2L1 108.4 . . ?
C3L C2L H2L2 108.4 . . ?
C1L C2L H2L2 108.4 . . ?
H2L1 C2L H2L2 107.5 . . ?
C2L C3L C4L 116(3) . . ?
C2L C3L H3L1 108.4 . . ?
C4L C3L H3L1 108.3 . . ?
C2L C3L H3L2 108.3 . . ?
C4L C3L H3L2 108.3 . . ?
H3L1 C3L H3L2 107.4 . . ?
C5L C4L C3L 107(3) . . ?
C5L C4L H4L1 110.4 . . ?
C3L C4L H4L1 110.4 . . ?
C5L C4L H4L2 110.4 . . ?
C3L C4L H4L2 110.3 . . ?
H4L1 C4L H4L2 108.6 . . ?
C4L C5L C6L 122(3) . . ?
C4L C5L H5L1 106.8 . . ?
C6L C5L H5L1 106.8 . . ?
C4L C5L H5L2 106.8 . . ?
C6L C5L H5L2 106.8 . . ?
H5L1 C5L H5L2 106.7 . . ?
C5L C6L H6L1 109.4 . . ?
C5L C6L H6L2 109.5 . . ?
H6L1 C6L H6L2 109.5 . . ?
C5L C6L H6L3 109.5 . . ?
H6L1 C6L H6L3 109.5 . . ?
H6L2 C6L H6L3 109.5 . . ?
N13 C1M C2M 116(2) . . ?
N13 C1M H1M1 108.3 . . ?
C2M C1M H1M1 108.2 . . ?
N13 C1M H1M2 108.2 . . ?
C2M C1M H1M2 108.2 . . ?
H1M1 C1M H1M2 107.4 . . ?
C1M C2M C3M 114(2) . . ?
C1M C2M H2M1 108.8 . . ?
C3M C2M H2M1 108.8 . . ?
C1M C2M H2M2 108.8 . . ?
C3M C2M H2M2 108.8 . . ?
H2M1 C2M H2M2 107.7 . . ?
C2M C3M C4M 111(2) . . ?
C2M C3M H3M1 109.5 . . ?
C4M C3M H3M1 109.5 . . ?
C2M C3M H3M2 109.5 . . ?
C4M C3M H3M2 109.5 . . ?
H3M1 C3M H3M2 108.1 . . ?
C5M C4M C3M 114(3) . . ?
C5M C4M H4M1 108.8 . . ?
C3M C4M H4M1 108.8 . . ?
C5M C4M H4M2 108.8 . . ?
C3M C4M H4M2 108.8 . . ?
H4M1 C4M H4M2 107.7 . . ?
C4M C5M C6M 112(3) . . ?
C4M C5M H5M1 109.2 . . ?
C6M C5M H5M1 109.2 . . ?
C4M C5M H5M2 109.2 . . ?
C6M C5M H5M2 109.2 . . ?
H5M1 C5M H5M2 107.9 . . ?
C5M C6M H6M1 109.5 . . ?
C5M C6M H6M2 109.5 . . ?
H6M1 C6M H6M2 109.5 . . ?
C5M C6M H6M3 109.5 . . ?
H6M1 C6M H6M3 109.5 . . ?
H6M2 C6M H6M3 109.5 . . ?
C2N C1N N14 111(3) . . ?
C2N C1N H1N1 109.5 . . ?
N14 C1N H1N1 109.5 . . ?
C2N C1N H1N2 109.5 . . ?
N14 C1N H1N2 109.5 . . ?
H1N1 C1N H1N2 108.1 . . ?
C3N C2N C1N 113(3) . . ?
C3N C2N H2N1 109.0 . . ?
C1N C2N H2N1 108.9 . . ?
C3N C2N H2N2 108.9 . . ?
C1N C2N H2N2 108.9 . . ?
H2N1 C2N H2N2 107.7 . . ?
C4N C3N C2N 111(3) . . ?
C4N C3N H3N1 109.4 . . ?
C2N C3N H3N1 109.4 . . ?
C4N C3N H3N2 109.3 . . ?
C2N C3N H3N2 109.3 . . ?
H3N1 C3N H3N2 108.0 . . ?
C5N C4N C3N 114(3) . . ?
C5N C4N H4N1 108.7 . . ?
C3N C4N H4N1 108.7 . . ?
C5N C4N H4N2 108.7 . . ?
C3N C4N H4N2 108.7 . . ?
H4N1 C4N H4N2 107.6 . . ?
C6N C5N C4N 116(3) . . ?
C6N C5N H5N1 108.3 . . ?
C4N C5N H5N1 108.4 . . ?
C6N C5N H5N2 108.4 . . ?
C4N C5N H5N2 108.4 . . ?
H5N1 C5N H5N2 107.4 . . ?
C5N C6N H6N1 109.5 . . ?
C5N C6N H6N2 109.4 . . ?
H6N1 C6N H6N2 109.5 . . ?
C5N C6N H6N3 109.5 . . ?
H6N1 C6N H6N3 109.5 . . ?
H6N2 C6N H6N3 109.5 . . ?
C2O C1O N15 115(2) . . ?
C2O C1O H1O1 108.5 . . ?
N15 C1O H1O1 108.5 . . ?
C2O C1O H1O2 108.5 . . ?
N15 C1O H1O2 108.5 . . ?
H1O1 C1O H1O2 107.5 . . ?
C13O C2O C1O 120(3) . . ?
C1O C2O C3O 101(2) . . ?
C1O C2O H2O1 111.7 . . ?
C3O C2O H2O1 111.6 . . ?
C1O C2O H2O2 111.7 . . ?
C3O C2O H2O2 111.7 . . ?
H2O1 C2O H2O2 109.4 . . ?
C13O C2O H2O3 107.3 . . ?
C1O C2O H2O3 107.2 . . ?
C13O C2O H2O4 107.2 . . ?
C1O C2O H2O4 107.2 . . ?
H2O3 C2O H2O4 106.9 . . ?
C4O C3O C2O 118(3) . . ?
C4O C3O H3O1 107.8 . . ?
C2O C3O H3O1 107.8 . . ?
C4O C3O H3O2 107.8 . . ?
C2O C3O H3O2 107.8 . . ?
H3O1 C3O H3O2 107.1 . . ?
C3O C4O C5O 132(4) . . ?
C3O C4O H4O1 104.3 . . ?
C5O C4O H4O1 104.3 . . ?
C3O C4O H4O2 104.4 . . ?
C5O C4O H4O2 104.3 . . ?
H4O1 C4O H4O2 105.6 . . ?
C4O C5O C6O 97(3) . . ?
C4O C5O H5O1 112.3 . . ?
C6O C5O H5O1 112.4 . . ?
C4O C5O H5O2 112.3 . . ?
C6O C5O H5O2 112.3 . . ?
H5O1 C5O H5O2 109.9 . . ?
C5O C6O H6O1 109.5 . . ?
C5O C6O H6O2 109.4 . . ?
H6O1 C6O H6O2 109.5 . . ?
C5O C6O H6O3 109.5 . . ?
H6O1 C6O H6O3 109.5 . . ?
H6O2 C6O H6O3 109.5 . . ?
C2O C13O C14O 110(3) . . ?
C2O C13O H3O3 109.7 . . ?
C14O C13O H3O3 109.7 . . ?
C2O C13O H3O4 109.7 . . ?
C14O C13O H3O4 109.7 . . ?
H3O3 C13O H3O4 108.2 . . ?
C15O C14O C13O 115(3) . . ?
C15O C14O H4O3 108.4 . . ?
C13O C14O H4O3 108.4 . . ?
C15O C14O H4O4 108.4 . . ?
C13O C14O H4O4 108.4 . . ?
H4O3 C14O H4O4 107.5 . . ?
C14O C15O C16O 107(3) . . ?
C14O C15O H5O3 110.3 . . ?
C16O C15O H5O3 110.3 . . ?
C14O C15O H5O4 110.3 . . ?
C16O C15O H5O4 110.3 . . ?
H5O3 C15O H5O4 108.6 . . ?
C15O C16O H6O4 109.5 . . ?
C15O C16O H6O5 109.5 . . ?
H6O4 C16O H6O5 109.5 . . ?
C15O C16O H6O6 109.5 . . ?
H6O4 C16O H6O6 109.5 . . ?
H6O5 C16O H6O6 109.5 . . ?
C2P C1P N16 104(2) . . ?
C2P C1P H1P1 110.9 . . ?
N16 C1P H1P1 110.9 . . ?
C2P C1P H1P2 110.9 . . ?
N16 C1P H1P2 110.9 . . ?
H1P1 C1P H1P2 109.0 . . ?
C3P C2P C1P 109(2) . . ?
C3P C2P H2P1 109.8 . . ?
C1P C2P H2P1 109.8 . . ?
C3P C2P H2P2 109.8 . . ?
C1P C2P H2P2 109.8 . . ?
H2P1 C2P H2P2 108.3 . . ?
C4P C3P C2P 111(2) . . ?
C4P C3P H3P1 109.5 . . ?
C2P C3P H3P1 109.5 . . ?
C4P C3P H3P2 109.5 . . ?
C2P C3P H3P2 109.5 . . ?
H3P1 C3P H3P2 108.1 . . ?
C5P C4P C3P 104(2) . . ?
C5P C4P H4P1 111.0 . . ?
C3P C4P H4P1 111.0 . . ?
C5P C4P H4P2 111.0 . . ?
C3P C4P H4P2 111.0 . . ?
H4P1 C4P H4P2 109.0 . . ?
C4P C5P C6P 104(3) . . ?
C4P C5P H5P1 111.0 . . ?
C6P C5P H5P1 111.0 . . ?
C4P C5P H5P2 111.0 . . ?
C6P C5P H5P2 111.0 . . ?
H5P1 C5P H5P2 109.0 . . ?
C5P C6P H6P1 109.5 . . ?
C5P C6P H6P2 109.5 . . ?
H6P1 C6P H6P2 109.5 . . ?
C5P C6P H6P3 109.5 . . ?
H6P1 C6P H6P3 109.5 . . ?
H6P2 C6P H6P3 109.5 . . ?
 
loop_
 _geom_torsion_atom_site_label_1
 _geom_torsion_atom_site_label_2
 _geom_torsion_atom_site_label_3
 _geom_torsion_atom_site_label_4
 _geom_torsion
 _geom_torsion_site_symmetry_1
 _geom_torsion_site_symmetry_2
 _geom_torsion_site_symmetry_3
 _geom_torsion_site_symmetry_4
 _geom_torsion_publ_flag
C71 C1 C2 C3 171(2) . . . . ?
C20 C1 C2 C3 3(4) . . . . ?
C1 C2 C3 C4 -10(4) . . . . ?
C2 C3 C4 C19 17(4) . . . . ?
C2 C3 C4 N1 -164(2) . . . . ?
C3 C4 N1 C5 158(3) . . . . ?
C19 C4 N1 C5 -22(3) . . . . ?
C3 C4 N1 C1A 6(3) . . . . ?
C19 C4 N1 C1A -174(2) . . . . ?
C1A N1 C5 C17 177(2) . . . . ?
C4 N1 C5 C17 27(4) . . . . ?
C1A N1 C5 C6 -10(3) . . . . ?
C4 N1 C5 C6 -160(2) . . . . ?
N1 C5 C6 C7 -178(2) . . . . ?
C17 C5 C6 C7 -4(3) . . . . ?
C5 C6 C7 C8 -174.1(19) . . . . ?
C5 C6 C7 C15 9(3) . . . . ?
C6 C7 C8 O1 -6(4) . . . . ?
C15 C7 C8 O1 171(3) . . . . ?
C6 C7 C8 C9 161.6(19) . . . . ?
C15 C7 C8 C9 -21(3) . . . . ?
O1 C8 C9 C10 6(4) . . . . ?
C7 C8 C9 C10 -163(2) . . . . ?
O1 C8 C9 C14 -166(2) . . . . ?
C7 C8 C9 C14 25(3) . . . . ?
C14 C9 C10 C11 -7(4) . . . . ?
C8 C9 C10 C11 -178(2) . . . . ?
C9 C10 C11 C12 11(4) . . . . ?
C9 C10 C11 C21 -155(3) . . . . ?
C10 C11 C12 C13 -7(4) . . . . ?
C21 C11 C12 C13 160(2) . . . . ?
C11 C12 C13 C14 0(4) . . . . ?
C10 C9 C14 C13 -2(3) . . . . ?
C8 C9 C14 C13 170.0(17) . . . . ?
C10 C9 C14 N2 173.3(19) . . . . ?
C8 C9 C14 N2 -15(3) . . . . ?
C12 C13 C14 C9 5(3) . . . . ?
C12 C13 C14 N2 -170.5(19) . . . . ?
C9 C14 N2 C15 -3(3) . . . . ?
C13 C14 N2 C15 171.9(18) . . . . ?
C9 C14 N2 C1B -176(2) . . . . ?
C13 C14 N2 C1B -2(3) . . . . ?
C1B N2 C15 C16 8(3) . . . . ?
C14 N2 C15 C16 -166(2) . . . . ?
C1B N2 C15 C7 -178(2) . . . . ?
C14 N2 C15 C7 8(3) . . . . ?
C6 C7 C15 N2 -178.5(19) . . . . ?
C8 C7 C15 N2 4(4) . . . . ?
C6 C7 C15 C16 -4(3) . . . . ?
C8 C7 C15 C16 179(2) . . . . ?
N2 C15 C16 C17 170(2) . . . . ?
C7 C15 C16 C17 -5(3) . . . . ?
N1 C5 C17 C16 169(2) . . . . ?
C6 C5 C17 C16 -4(4) . . . . ?
N1 C5 C17 C18 -8(4) . . . . ?
C6 C5 C17 C18 179(2) . . . . ?
C15 C16 C17 C5 9(4) . . . . ?
C15 C16 C17 C18 -174(2) . . . . ?
C5 C17 C18 C19 -22(4) . . . . ?
C16 C17 C18 C19 161(3) . . . . ?
C5 C17 C18 O2 174(2) . . . . ?
C16 C17 C18 O2 -3(4) . . . . ?
O2 C18 C19 C20 20(4) . . . . ?
C17 C18 C19 C20 -143(2) . . . . ?
O2 C18 C19 C4 -171(2) . . . . ?
C17 C18 C19 C4 26(4) . . . . ?
C3 C4 C19 C18 175(3) . . . . ?
N1 C4 C19 C18 -5(4) . . . . ?
C3 C4 C19 C20 -16(4) . . . . ?
N1 C4 C19 C20 164(2) . . . . ?
C18 C19 C20 C1 177(2) . . . . ?
C4 C19 C20 C1 8(3) . . . . ?
C2 C1 C20 C19 -3(4) . . . . ?
C71 C1 C20 C19 -170(2) . . . . ?
C10 C11 C21 C40 154(3) . . . . ?
C12 C11 C21 C40 -11(5) . . . . ?
C10 C11 C21 C22 -26(4) . . . . ?
C12 C11 C21 C22 169(3) . . . . ?
C40 C21 C22 C23 -12(5) . . . . ?
C11 C21 C22 C23 168(3) . . . . ?
C21 C22 C23 C24 1(4) . . . . ?
C22 C23 C24 N3 -171(3) . . . . ?
C22 C23 C24 C39 13(4) . . . . ?
C23 C24 N3 C1C 9(4) . . . . ?
C39 C24 N3 C1C -175(2) . . . . ?
C23 C24 N3 C25 171(3) . . . . ?
C39 C24 N3 C25 -13(4) . . . . ?
C24 N3 C25 C37 17(4) . . . . ?
C1C N3 C25 C37 179(2) . . . . ?
C24 N3 C25 C26 -153(3) . . . . ?
C1C N3 C25 C26 9(4) . . . . ?
N3 C25 C26 C27 -178(3) . . . . ?
C37 C25 C26 C27 13(4) . . . . ?
C25 C26 C27 C35 -11(5) . . . . ?
C25 C26 C27 C28 -168(3) . . . . ?
C26 C27 C28 O3 -31(4) . . . . ?
C35 C27 C28 O3 172(3) . . . . ?
C26 C27 C28 C29 152(3) . . . . ?
C35 C27 C28 C29 -5(4) . . . . ?
O3 C28 C29 C30 21(4) . . . . ?
C27 C28 C29 C30 -162(3) . . . . ?
O3 C28 C29 C34 -167(2) . . . . ?
C27 C28 C29 C34 9(4) . . . . ?
C34 C29 C30 C31 1(4) . . . . ?
C28 C29 C30 C31 172(2) . . . . ?
C29 C30 C31 C32 8(4) . . . . ?
C29 C30 C31 C41 -158(2) . . . . ?
C30 C31 C32 C33 -6(4) . . . . ?
C41 C31 C32 C33 159(3) . . . . ?
C31 C32 C33 C34 -6(4) . . . . ?
C32 C33 C34 C29 14(3) . . . . ?
C32 C33 C34 N4 -172(2) . . . . ?
C30 C29 C34 C33 -13(4) . . . . ?
C28 C29 C34 C33 176(2) . . . . ?
C30 C29 C34 N4 173(2) . . . . ?
C28 C29 C34 N4 2(3) . . . . ?
C33 C34 N4 C35 166(3) . . . . ?
C29 C34 N4 C35 -21(3) . . . . ?
C33 C34 N4 C1D 3(3) . . . . ?
C29 C34 N4 C1D 177(2) . . . . ?
C1D N4 C35 C27 -172(3) . . . . ?
C34 N4 C35 C27 27(4) . . . . ?
C1D N4 C35 C36 15(4) . . . . ?
C34 N4 C35 C36 -146(3) . . . . ?
C26 C27 C35 N4 -171(3) . . . . ?
C28 C27 C35 N4 -16(5) . . . . ?
C26 C27 C35 C36 2(5) . . . . ?
C28 C27 C35 C36 157(3) . . . . ?
N4 C35 C36 C37 177(3) . . . . ?
C27 C35 C36 C37 4(5) . . . . ?
N3 C25 C37 C38 -3(4) . . . . ?
C26 C25 C37 C38 168(3) . . . . ?
N3 C25 C37 C36 -177(2) . . . . ?
C26 C25 C37 C36 -7(4) . . . . ?
C35 C36 C37 C38 -176(3) . . . . ?
C35 C36 C37 C25 -1(4) . . . . ?
C25 C37 C38 O4 176(3) . . . . ?
C36 C37 C38 O4 -9(5) . . . . ?
C25 C37 C38 C39 -12(5) . . . . ?
C36 C37 C38 C39 162(3) . . . . ?
N3 C24 C39 C40 168(2) . . . . ?
C23 C24 C39 C40 -16(4) . . . . ?
N3 C24 C39 C38 -3(4) . . . . ?
C23 C24 C39 C38 173(2) . . . . ?
C37 C38 C39 C24 15(4) . . . . ?
O4 C38 C39 C24 -173(3) . . . . ?
C37 C38 C39 C40 -155(3) . . . . ?
O4 C38 C39 C40 17(4) . . . . ?
C22 C21 C40 C39 9(5) . . . . ?
C11 C21 C40 C39 -172(2) . . . . ?
C24 C39 C40 C21 5(4) . . . . ?
C38 C39 C40 C21 176(3) . . . . ?
C32 C31 C41 C60 -22(4) . . . . ?
C30 C31 C41 C60 142(3) . . . . ?
C32 C31 C41 C42 168(3) . . . . ?
C30 C31 C41 C42 -28(4) . . . . ?
C60 C41 C42 C43 -4(4) . . . . ?
C31 C41 C42 C43 167(2) . . . . ?
C41 C42 C43 C44 -1(4) . . . . ?
C42 C43 C44 C59 2(5) . . . . ?
C42 C43 C44 N5 -166(2) . . . . ?
C59 C44 N5 C45 -1(4) . . . . ?
C43 C44 N5 C45 165(2) . . . . ?
C59 C44 N5 C1E -173(3) . . . . ?
C43 C44 N5 C1E -7(4) . . . . ?
C44 N5 C45 C57 13(4) . . . . ?
C1E N5 C45 C57 -175(2) . . . . ?
C44 N5 C45 C46 -170(2) . . . . ?
C1E N5 C45 C46 3(3) . . . . ?
C57 C45 C46 C47 -12(3) . . . . ?
N5 C45 C46 C47 171(2) . . . . ?
C45 C46 C47 C55 17(3) . . . . ?
C45 C46 C47 C48 -165(2) . . . . ?
C46 C47 C48 O5 -5(5) . . . . ?
C55 C47 C48 O5 173(3) . . . . ?
C46 C47 C48 C49 173(3) . . . . ?
C55 C47 C48 C49 -9(4) . . . . ?
O5 C48 C49 C54 -165(3) . . . . ?
C47 C48 C49 C54 17(5) . . . . ?
O5 C48 C49 C50 20(5) . . . . ?
C47 C48 C49 C50 -158(3) . . . . ?
C54 C49 C50 C51 -1(4) . . . . ?
C48 C49 C50 C51 174(3) . . . . ?
C49 C50 C51 C52 7(4) . . . . ?
C49 C50 C51 C61 -166(3) . . . . ?
C50 C51 C52 C53 -1(4) . . . . ?
C61 C51 C52 C53 173(2) . . . . ?
C51 C52 C53 C54 -12(4) . . . . ?
C48 C49 C54 N6 -11(5) . . . . ?
C50 C49 C54 N6 164(2) . . . . ?
C48 C49 C54 C53 174(3) . . . . ?
C50 C49 C54 C53 -11(4) . . . . ?
C52 C53 C54 C49 17(4) . . . . ?
C52 C53 C54 N6 -158(2) . . . . ?
C49 C54 N6 C55 -2(4) . . . . ?
C53 C54 N6 C55 172(2) . . . . ?
C49 C54 N6 C1F -179(3) . . . . ?
C53 C54 N6 C1F -4(3) . . . . ?
C46 C47 C55 C56 -12(4) . . . . ?
C48 C47 C55 C56 171(2) . . . . ?
C46 C47 C55 N6 174(2) . . . . ?
C48 C47 C55 N6 -4(3) . . . . ?
C54 N6 C55 C56 -165.6(19) . . . . ?
C1F N6 C55 C56 11(3) . . . . ?
C54 N6 C55 C47 9(3) . . . . ?
C1F N6 C55 C47 -174(2) . . . . ?
C47 C55 C56 C57 -1(3) . . . . ?
N6 C55 C56 C57 174(2) . . . . ?
N5 C45 C57 C58 -3(4) . . . . ?
C46 C45 C57 C58 -180(2) . . . . ?
N5 C45 C57 C56 179(2) . . . . ?
C46 C45 C57 C56 2(4) . . . . ?
C55 C56 C57 C58 -173(3) . . . . ?
C55 C56 C57 C45 5(4) . . . . ?
C45 C57 C58 O6 176(3) . . . . ?
C56 C57 C58 O6 -6(4) . . . . ?
C45 C57 C58 C59 -20(4) . . . . ?
C56 C57 C58 C59 158(3) . . . . ?
C43 C44 C59 C60 4(5) . . . . ?
N5 C44 C59 C60 169(3) . . . . ?
C43 C44 C59 C58 176(3) . . . . ?
N5 C44 C59 C58 -20(5) . . . . ?
O6 C58 C59 C44 -168(3) . . . . ?
C57 C58 C59 C44 31(5) . . . . ?
O6 C58 C59 C60 4(5) . . . . ?
C57 C58 C59 C60 -156(3) . . . . ?
C44 C59 C60 C41 -9(4) . . . . ?
C58 C59 C60 C41 179(2) . . . . ?
C42 C41 C60 C59 8(4) . . . . ?
C31 C41 C60 C59 -162(2) . . . . ?
C52 C51 C61 C80 -18(4) . . . . ?
C50 C51 C61 C80 155(2) . . . . ?
C52 C51 C61 C62 168(3) . . . . ?
C50 C51 C61 C62 -19(4) . . . . ?
C80 C61 C62 C63 -12(4) . . . . ?
C51 C61 C62 C63 162(3) . . . . ?
C61 C62 C63 C64 2(5) . . . . ?
C62 C63 C64 N7 -176(3) . . . . ?
C62 C63 C64 C79 8(4) . . . . ?
C63 C64 N7 C65 173(2) . . . . ?
C79 C64 N7 C65 -11(4) . . . . ?
C63 C64 N7 C1G 5(4) . . . . ?
C79 C64 N7 C1G -179(2) . . . . ?
C64 N7 C65 C77 19(4) . . . . ?
C1G N7 C65 C77 -173(3) . . . . ?
C64 N7 C65 C66 -162(2) . . . . ?
C1G N7 C65 C66 5(4) . . . . ?
N7 C65 C66 C67 173(2) . . . . ?
C77 C65 C66 C67 -8(3) . . . . ?
C65 C66 C67 C75 12(4) . . . . ?
C65 C66 C67 C68 -167(2) . . . . ?
C75 C67 C68 O7 176(2) . . . . ?
C66 C67 C68 O7 -6(4) . . . . ?
C75 C67 C68 C69 -19(4) . . . . ?
C66 C67 C68 C69 159(3) . . . . ?
O7 C68 C69 C74 -172(2) . . . . ?
C67 C68 C69 C74 23(4) . . . . ?
O7 C68 C69 C70 8(4) . . . . ?
C67 C68 C69 C70 -157(3) . . . . ?
C68 C69 C70 C71 177(2) . . . . ?
C74 C69 C70 C71 -3(4) . . . . ?
C69 C70 C71 C72 8(4) . . . . ?
C69 C70 C71 C1 -153(2) . . . . ?
C2 C1 C71 C70 -26(4) . . . . ?
C20 C1 C71 C70 141(3) . . . . ?
C2 C1 C71 C72 171(2) . . . . ?
C20 C1 C71 C72 -21(3) . . . . ?
C70 C71 C72 C73 1(4) . . . . ?
C1 C71 C72 C73 164(2) . . . . ?
C71 C72 C73 C74 -15(4) . . . . ?
C68 C69 C74 N8 -7(4) . . . . ?
C70 C69 C74 N8 173(2) . . . . ?
C68 C69 C74 C73 170(2) . . . . ?
C70 C69 C74 C73 -10(4) . . . . ?
C72 C73 C74 C69 20(4) . . . . ?
C72 C73 C74 N8 -164(2) . . . . ?
C69 C74 N8 C75 -13(3) . . . . ?
C73 C74 N8 C75 170(2) . . . . ?
C69 C74 N8 C1H -177(2) . . . . ?
C73 C74 N8 C1H 6(3) . . . . ?
C1H N8 C75 C67 -179(2) . . . . ?
C74 N8 C75 C67 18(4) . . . . ?
C1H N8 C75 C76 10(4) . . . . ?
C74 N8 C75 C76 -153(2) . . . . ?
C68 C67 C75 N8 -2(4) . . . . ?
C66 C67 C75 N8 180(2) . . . . ?
C68 C67 C75 C76 169(2) . . . . ?
C66 C67 C75 C76 -10(4) . . . . ?
N8 C75 C76 C77 175(2) . . . . ?
C67 C75 C76 C77 3(4) . . . . ?
C75 C76 C77 C65 -1(4) . . . . ?
C75 C76 C77 C78 -173(2) . . . . ?
N7 C65 C77 C76 -178(3) . . . . ?
C66 C65 C77 C76 3(4) . . . . ?
N7 C65 C77 C78 -6(4) . . . . ?
C66 C65 C77 C78 176(2) . . . . ?
C76 C77 C78 O8 -11(4) . . . . ?
C65 C77 C78 O8 176(3) . . . . ?
C76 C77 C78 C79 159(2) . . . . ?
C65 C77 C78 C79 -14(3) . . . . ?
O8 C78 C79 C64 -168(3) . . . . ?
C77 C78 C79 C64 22(4) . . . . ?
O8 C78 C79 C80 4(4) . . . . ?
C77 C78 C79 C80 -165(2) . . . . ?
N7 C64 C79 C78 -11(4) . . . . ?
C63 C64 C79 C78 166(2) . . . . ?
N7 C64 C79 C80 176(2) . . . . ?
C63 C64 C79 C80 -7(3) . . . . ?
C62 C61 C80 C79 12(4) . . . . ?
C51 C61 C80 C79 -162(3) . . . . ?
C78 C79 C80 C61 -176(3) . . . . ?
C64 C79 C80 C61 -3(4) . . . . ?
C120 C101 C102 C103 0(3) . . . . ?
C171 C101 C102 C103 162.6(17) . . . . ?
C101 C102 C103 C104 -2(3) . . . . ?
C102 C103 C104 N9 -169.3(19) . . . . ?
C102 C103 C104 C119 7(3) . . . . ?
C119 C104 N9 C105 -16(3) . . . . ?
C103 C104 N9 C105 160.4(18) . . . . ?
C119 C104 N9 C1I 179(2) . . . . ?
C103 C104 N9 C1I -5(3) . . . . ?
C104 N9 C105 C117 17(3) . . . . ?
C1I N9 C105 C117 -178(2) . . . . ?
C104 N9 C105 C106 -158.7(18) . . . . ?
C1I N9 C105 C106 7(3) . . . . ?
N9 C105 C106 C107 176.4(19) . . . . ?
C117 C105 C106 C107 1(3) . . . . ?
C105 C106 C107 C115 0(4) . . . . ?
C105 C106 C107 C108 -164(2) . . . . ?
C115 C107 C108 O9 175(2) . . . . ?
C106 C107 C108 O9 -20(3) . . . . ?
C115 C107 C108 C109 1(4) . . . . ?
C106 C107 C108 C109 167(2) . . . . ?
O9 C108 C109 C110 30(4) . . . . ?
C107 C108 C109 C110 -157(2) . . . . ?
O9 C108 C109 C114 -167(3) . . . . ?
C107 C108 C109 C114 6(4) . . . . ?
C108 C109 C110 C111 177(2) . . . . ?
C114 C109 C110 C111 17(4) . . . . ?
C109 C110 C111 C112 -7(4) . . . . ?
C109 C110 C111 C121 -170(2) . . . . ?
C110 C111 C112 C113 2(4) . . . . ?
C121 C111 C112 C113 167(2) . . . . ?
C111 C112 C113 C114 -5(4) . . . . ?
C112 C113 C114 N10 -168(2) . . . . ?
C112 C113 C114 C109 12(4) . . . . ?
C110 C109 C114 C113 -20(4) . . . . ?
C108 C109 C114 C113 -180(2) . . . . ?
C110 C109 C114 N10 159(2) . . . . ?
C108 C109 C114 N10 0(4) . . . . ?
C113 C114 N10 C115 168(2) . . . . ?
C109 C114 N10 C115 -12(4) . . . . ?
C113 C114 N10 C1J 3(4) . . . . ?
C109 C114 N10 C1J -176(2) . . . . ?
C106 C107 C115 C116 4(4) . . . . ?
C108 C107 C115 C116 169(2) . . . . ?
C106 C107 C115 N10 -178.5(18) . . . . ?
C108 C107 C115 N10 -14(4) . . . . ?
C114 N10 C115 C107 19(4) . . . . ?
C1J N10 C115 C107 -177(2) . . . . ?
C114 N10 C115 C116 -163(2) . . . . ?
C1J N10 C115 C116 1(3) . . . . ?
C107 C115 C116 C117 -8(4) . . . . ?
N10 C115 C116 C117 174(2) . . . . ?
C115 C116 C117 C105 9(3) . . . . ?
C115 C116 C117 C118 -170(2) . . . . ?
N9 C105 C117 C116 179.2(18) . . . . ?
C106 C105 C117 C116 -5(3) . . . . ?
N9 C105 C117 C118 -2(3) . . . . ?
C106 C105 C117 C118 173.8(17) . . . . ?
C116 C117 C118 O10 -13(3) . . . . ?
C105 C117 C118 O10 168(2) . . . . ?
C116 C117 C118 C119 162(2) . . . . ?
C105 C117 C118 C119 -17(3) . . . . ?
O10 C118 C119 C120 27(4) . . . . ?
C117 C118 C119 C120 -149(2) . . . . ?
O10 C118 C119 C104 -166(2) . . . . ?
C117 C118 C119 C104 18(3) . . . . ?
N9 C104 C119 C118 -2(4) . . . . ?
C103 C104 C119 C118 -177.7(19) . . . . ?
N9 C104 C119 C120 166.3(18) . . . . ?
C103 C104 C119 C120 -10(3) . . . . ?
C102 C101 C120 C119 -3(3) . . . . ?
C171 C101 C120 C119 -164(2) . . . . ?
C118 C119 C120 C101 176(2) . . . . ?
C104 C119 C120 C101 8(3) . . . . ?
C112 C111 C121 C140 -12(4) . . . . ?
C110 C111 C121 C140 152(3) . . . . ?
C112 C111 C121 C122 178(2) . . . . ?
C110 C111 C121 C122 -18(4) . . . . ?
C140 C121 C122 C123 -12(4) . . . . ?
C111 C121 C122 C123 159(2) . . . . ?
C121 C122 C123 C124 6(3) . . . . ?
C122 C123 C124 C139 2(4) . . . . ?
C122 C123 C124 N11 -176.9(18) . . . . ?
C139 C124 N11 C125 -12(3) . . . . ?
C123 C124 N11 C125 166.5(19) . . . . ?
C139 C124 N11 C1K 174(2) . . . . ?
C123 C124 N11 C1K -7(3) . . . . ?
C124 N11 C125 C126 -161(2) . . . . ?
C1K N11 C125 C126 14(3) . . . . ?
C124 N11 C125 C137 12(3) . . . . ?
C1K N11 C125 C137 -173(2) . . . . ?
C137 C125 C126 C127 0(4) . . . . ?
N11 C125 C126 C127 173(2) . . . . ?
C125 C126 C127 C135 3(4) . . . . ?
C125 C126 C127 C128 -167(2) . . . . ?
C135 C127 C128 O11 179(2) . . . . ?
C126 C127 C128 O11 -12(4) . . . . ?
C135 C127 C128 C129 -6(3) . . . . ?
C126 C127 C128 C129 164(2) . . . . ?
O11 C128 C129 C130 15(4) . . . . ?
C127 C128 C129 C130 -161(2) . . . . ?
O11 C128 C129 C134 -174(2) . . . . ?
C127 C128 C129 C134 10(3) . . . . ?
C128 C129 C130 C131 179(2) . . . . ?
C134 C129 C130 C131 7(3) . . . . ?
C129 C130 C131 C132 3(4) . . . . ?
C129 C130 C131 C141 -162(2) . . . . ?
C130 C131 C132 C133 -4(4) . . . . ?
C141 C131 C132 C133 160(3) . . . . ?
C131 C132 C133 C134 -5(4) . . . . ?
C128 C129 C134 N12 1(3) . . . . ?
C130 C129 C134 N12 172(2) . . . . ?
C128 C129 C134 C133 174(2) . . . . ?
C130 C129 C134 C133 -15(3) . . . . ?
C132 C133 C134 N12 -173(2) . . . . ?
C132 C133 C134 C129 14(3) . . . . ?
C129 C134 N12 C135 -18(3) . . . . ?
C133 C134 N12 C135 169(2) . . . . ?
C129 C134 N12 C1L -176.6(18) . . . . ?
C133 C134 N12 C1L 11(3) . . . . ?
C134 N12 C135 C127 23(3) . . . . ?
C1L N12 C135 C127 -179.2(19) . . . . ?
C134 N12 C135 C136 -152(2) . . . . ?
C1L N12 C135 C136 6(3) . . . . ?
C126 C127 C135 N12 -179(2) . . . . ?
C128 C127 C135 N12 -10(3) . . . . ?
C126 C127 C135 C136 -3(3) . . . . ?
C128 C127 C135 C136 165(2) . . . . ?
N12 C135 C136 C137 176(2) . . . . ?
C127 C135 C136 C137 1(3) . . . . ?
C126 C125 C137 C138 178(2) . . . . ?
N11 C125 C137 C138 5(4) . . . . ?
C126 C125 C137 C136 -3(4) . . . . ?
N11 C125 C137 C136 -176(2) . . . . ?
C135 C136 C137 C125 2(4) . . . . ?
C135 C136 C137 C138 -179(2) . . . . ?
C125 C137 C138 O12 172(3) . . . . ?
C136 C137 C138 O12 -8(4) . . . . ?
C125 C137 C138 C139 -23(4) . . . . ?
C136 C137 C138 C139 158(2) . . . . ?
C123 C124 C139 C140 -5(4) . . . . ?
N11 C124 C139 C140 173.7(18) . . . . ?
C123 C124 C139 C138 176.1(19) . . . . ?
N11 C124 C139 C138 -5(4) . . . . ?
O12 C138 C139 C124 -172(2) . . . . ?
C137 C138 C139 C124 22(4) . . . . ?
O12 C138 C139 C140 9(4) . . . . ?
C137 C138 C139 C140 -157(2) . . . . ?
C124 C139 C140 C121 0(4) . . . . ?
C138 C139 C140 C121 178(2) . . . . ?
C122 C121 C140 C139 9(4) . . . . ?
C111 C121 C140 C139 -161(2) . . . . ?
C132 C131 C141 C160 -23(4) . . . . ?
C130 C131 C141 C160 141(3) . . . . ?
C132 C131 C141 C142 164(2) . . . . ?
C130 C131 C141 C142 -32(3) . . . . ?
C160 C141 C142 C143 -3(3) . . . . ?
C131 C141 C142 C143 171(2) . . . . ?
C141 C142 C143 C144 -12(3) . . . . ?
C142 C143 C144 N13 -157(3) . . . . ?
C142 C143 C144 C159 22(3) . . . . ?
C143 C144 N13 C1M -3(4) . . . . ?
C159 C144 N13 C1M 177.5(19) . . . . ?
C143 C144 N13 C145 162(2) . . . . ?
C159 C144 N13 C145 -17(3) . . . . ?
C144 N13 C145 C157 20(3) . . . . ?
C1M N13 C145 C157 -175(2) . . . . ?
C144 N13 C145 C146 -159(2) . . . . ?
C1M N13 C145 C146 6(3) . . . . ?
C157 C145 C146 C147 -7(3) . . . . ?
N13 C145 C146 C147 171(2) . . . . ?
C145 C146 C147 C155 11(4) . . . . ?
C145 C146 C147 C148 -162(2) . . . . ?
C146 C147 C148 C149 161(3) . . . . ?
C155 C147 C148 C149 -13(5) . . . . ?
C146 C147 C148 O13 -14(4) . . . . ?
C155 C147 C148 O13 172(3) . . . . ?
O13 C148 C149 C150 9(5) . . . . ?
C147 C148 C149 C150 -165(3) . . . . ?
O13 C148 C149 C154 -164(3) . . . . ?
C147 C148 C149 C154 21(5) . . . . ?
C148 C149 C150 C151 -178(3) . . . . ?
C154 C149 C150 C151 -4(4) . . . . ?
C149 C150 C151 C152 5(4) . . . . ?
C149 C150 C151 C161 -156(3) . . . . ?
C161 C151 C152 C153 160(2) . . . . ?
C150 C151 C152 C153 0(4) . . . . ?
C151 C152 C153 C154 -4(4) . . . . ?
C152 C153 C154 N14 -170(2) . . . . ?
C152 C153 C154 C149 5(4) . . . . ?
C148 C149 C154 C153 173(3) . . . . ?
C150 C149 C154 C153 -1(4) . . . . ?
C148 C149 C154 N14 -12(4) . . . . ?
C150 C149 C154 N14 174(2) . . . . ?
C153 C154 N14 C155 171(2) . . . . ?
C149 C154 N14 C155 -5(3) . . . . ?
C153 C154 N14 C1N 6(4) . . . . ?
C149 C154 N14 C1N -169(2) . . . . ?
C146 C147 C155 N14 -179(2) . . . . ?
C148 C147 C155 N14 -5(4) . . . . ?
C146 C147 C155 C156 -4(4) . . . . ?
C148 C147 C155 C156 170(2) . . . . ?
C154 N14 C155 C147 13(4) . . . . ?
C1N N14 C155 C147 177(3) . . . . ?
C154 N14 C155 C156 -162(2) . . . . ?
C1N N14 C155 C156 2(3) . . . . ?
C147 C155 C156 C157 -6(3) . . . . ?
N14 C155 C156 C157 170.1(18) . . . . ?
C146 C145 C157 C158 -179(2) . . . . ?
N13 C145 C157 C158 2(3) . . . . ?
C146 C145 C157 C156 -3(3) . . . . ?
N13 C145 C157 C156 178.0(15) . . . . ?
C155 C156 C157 C145 9(3) . . . . ?
C155 C156 C157 C158 -175(2) . . . . ?
C145 C157 C158 O14 -176(3) . . . . ?
C156 C157 C158 O14 8(4) . . . . ?
C145 C157 C158 C159 -20(4) . . . . ?
C156 C157 C158 C159 165(2) . . . . ?
O14 C158 C159 C144 -180(2) . . . . ?
C157 C158 C159 C144 23(4) . . . . ?
O14 C158 C159 C160 12(4) . . . . ?
C157 C158 C159 C160 -145(2) . . . . ?
N13 C144 C159 C158 -5(4) . . . . ?
C143 C144 C159 C158 175(2) . . . . ?
N13 C144 C159 C160 163(2) . . . . ?
C143 C144 C159 C160 -17(3) . . . . ?
C142 C141 C160 C159 6(4) . . . . ?
C131 C141 C160 C159 -167(2) . . . . ?
C158 C159 C160 C141 174(2) . . . . ?
C144 C159 C160 C141 4(3) . . . . ?
C152 C151 C161 C162 180(3) . . . . ?
C150 C151 C161 C162 -21(4) . . . . ?
C152 C151 C161 C180 -4(4) . . . . ?
C150 C151 C161 C180 156(2) . . . . ?
C180 C161 C162 C163 -8(4) . . . . ?
C151 C161 C162 C163 168(2) . . . . ?
C161 C162 C163 C164 7(4) . . . . ?
C162 C163 C164 C179 5(4) . . . . ?
C162 C163 C164 N15 -172(2) . . . . ?
C163 C164 N15 C165 162(3) . . . . ?
C179 C164 N15 C165 -16(3) . . . . ?
C163 C164 N15 C1O -9(3) . . . . ?
C179 C164 N15 C1O 173(2) . . . . ?
C164 N15 C165 C177 14(4) . . . . ?
C1O N15 C165 C177 -177(2) . . . . ?
C164 N15 C165 C166 -159(2) . . . . ?
C1O N15 C165 C166 10(3) . . . . ?
C177 C165 C166 C167 2(3) . . . . ?
N15 C165 C166 C167 174.4(18) . . . . ?
C165 C166 C167 C175 1(3) . . . . ?
C165 C166 C167 C168 -174.0(18) . . . . ?
C166 C167 C168 O15 -16(3) . . . . ?
C175 C167 C168 O15 168(2) . . . . ?
C166 C167 C168 C169 158.2(19) . . . . ?
C175 C167 C168 C169 -18(3) . . . . ?
O15 C168 C169 C174 -164(3) . . . . ?
C167 C168 C169 C174 22(3) . . . . ?
O15 C168 C169 C170 19(4) . . . . ?
C167 C168 C169 C170 -155.2(19) . . . . ?
C174 C169 C170 C171 2(3) . . . . ?
C168 C169 C170 C171 179(2) . . . . ?
C169 C170 C171 C172 5(3) . . . . ?
C169 C170 C171 C101 -157(2) . . . . ?
C120 C101 C171 C170 134(3) . . . . ?
C102 C101 C171 C170 -28(3) . . . . ?
C120 C101 C171 C172 -27(3) . . . . ?
C102 C101 C171 C172 170.9(18) . . . . ?
C170 C171 C172 C173 -5(3) . . . . ?
C101 C171 C172 C173 159.2(16) . . . . ?
C171 C172 C173 C174 -3(3) . . . . ?
C172 C173 C174 N16 -167(2) . . . . ?
C172 C173 C174 C169 9(3) . . . . ?
C168 C169 C174 N16 -9(3) . . . . ?
C170 C169 C174 N16 168.0(16) . . . . ?
C168 C169 C174 C173 173.8(18) . . . . ?
C170 C169 C174 C173 -9(3) . . . . ?
C173 C174 N16 C175 166(2) . . . . ?
C169 C174 N16 C175 -10(3) . . . . ?
C173 C174 N16 C1P -4(3) . . . . ?
C169 C174 N16 C1P 179.9(16) . . . . ?
C174 N16 C175 C176 -160(2) . . . . ?
C1P N16 C175 C176 10(3) . . . . ?
C174 N16 C175 C167 13(4) . . . . ?
C1P N16 C175 C167 -177.0(17) . . . . ?
C166 C167 C175 N16 -172.7(18) . . . . ?
C168 C167 C175 N16 3(3) . . . . ?
C166 C167 C175 C176 2(3) . . . . ?
C168 C167 C175 C176 176.9(17) . . . . ?
N16 C175 C176 C177 165(2) . . . . ?
C167 C175 C176 C177 -9(3) . . . . ?
C175 C176 C177 C165 12(4) . . . . ?
C175 C176 C177 C178 -166(3) . . . . ?
N15 C165 C177 C176 -179.5(19) . . . . ?
C166 C165 C177 C176 -7(4) . . . . ?
N15 C165 C177 C178 -1(3) . . . . ?
C166 C165 C177 C178 171(2) . . . . ?
C176 C177 C178 C179 169(3) . . . . ?
C165 C177 C178 C179 -9(4) . . . . ?
C176 C177 C178 O16 -6(4) . . . . ?
C165 C177 C178 O16 176(2) . . . . ?
C177 C178 C179 C164 7(5) . . . . ?
O16 C178 C179 C164 -179(2) . . . . ?
C177 C178 C179 C180 -150(3) . . . . ?
O16 C178 C179 C180 24(4) . . . . ?
C163 C164 C179 C178 -172(2) . . . . ?
N15 C164 C179 C178 6(4) . . . . ?
C163 C164 C179 C180 -16(4) . . . . ?
N15 C164 C179 C180 162(2) . . . . ?
C162 C161 C180 C179 -2(4) . . . . ?
C151 C161 C180 C179 -178(2) . . . . ?
C178 C179 C180 C161 171(3) . . . . ?
C164 C179 C180 C161 14(4) . . . . ?
C5 N1 C1A C2A -66(3) . . . . ?
C4 N1 C1A C2A 83(2) . . . . ?
N1 C1A C2A C3A 179(2) . . . . ?
C1A C2A C3A C4A 177(3) . . . . ?
C2A C3A C4A C5A 30(6) . . . . ?
C3A C4A C5A C6A -176(4) . . . . ?
C15 N2 C1B C2B -94(3) . . . . ?
C14 N2 C1B C2B 79(3) . . . . ?
N2 C1B C2B C3B 179(2) . . . . ?
C1B C2B C3B C14B -169(3) . . . . ?
C1B C2B C3B C4B 52(3) . . . . ?
C2B C3B C4B C5B 169(3) . . . . ?
C3B C4B C5B C6B -173(3) . . . . ?
C2B C3B C14B C15B -68(7) . . . . ?
C3B C14B C15B C16B 180(5) . . . . ?
C24 N3 C1C C2C 71(3) . . . . ?
C25 N3 C1C C2C -93(3) . . . . ?
N3 C1C C2C C3C -171(2) . . . . ?
C1C C2C C3C C4C -175(2) . . . . ?
C2C C3C C4C C5C 79(4) . . . . ?
C3C C4C C5C C6C 144(4) . . . . ?
C35 N4 C1D C2D -87(3) . . . . ?
C34 N4 C1D C2D 74(3) . . . . ?
N4 C1D C2D C3D 167(2) . . . . ?
C1D C2D C3D C4D 173(2) . . . . ?
C2D C3D C4D C5D -162(3) . . . . ?
C3D C4D C5D C6D -175(3) . . . . ?
C44 N5 C1E C2E 86(3) . . . . ?
C45 N5 C1E C2E -85(3) . . . . ?
N5 C1E C2E C3E -174(3) . . . . ?
C1E C2E C3E C4E 177(3) . . . . ?
C2E C3E C4E C5E 44(6) . . . . ?
C3E C4E C5E C6E -175(4) . . . . ?
C54 N6 C1F C2F 84(3) . . . . ?
C55 N6 C1F C2F -92(3) . . . . ?
N6 C1F C2F C3F 178(2) . . . . ?
C1F C2F C3F C4F 59(3) . . . . ?
C2F C3F C4F C5F 174(2) . . . . ?
C3F C4F C5F C6F -76(3) . . . . ?
C65 N7 C1G C2G -87(3) . . . . ?
C64 N7 C1G C2G 80(3) . . . . ?
N7 C1G C2G C3G -175(2) . . . . ?
C1G C2G C3G C4G 173(2) . . . . ?
C2G C3G C4G C5G 87(4) . . . . ?
C3G C4G C5G C6G 131(4) . . . . ?
C75 N8 C1H C2H -90(3) . . . . ?
C74 N8 C1H C2H 73(3) . . . . ?
N8 C1H C2H C3H 153(2) . . . . ?
C1H C2H C3H C4H 176(2) . . . . ?
C2H C3H C4H C5H 169(3) . . . . ?
C3H C4H C5H C6H 68(4) . . . . ?
C105 N9 C1I C2I -76(3) . . . . ?
C104 N9 C1I C2I 88(3) . . . . ?
N9 C1I C2I C3I 165(2) . . . . ?
C1I C2I C3I C4I 177(2) . . . . ?
C2I C3I C4I C5I -177(3) . . . . ?
C3I C4I C5I C6I -175(4) . . . . ?
C114 N10 C1J C2J 82(3) . . . . ?
C115 N10 C1J C2J -83(3) . . . . ?
N10 C1J C2J C3J -170(2) . . . . ?
C1J C2J C3J C4J -180(3) . . . . ?
C2J C3J C4J C5J -176(4) . . . . ?
C3J C4J C5J C6J 159(4) . . . . ?
C125 N11 C1K C2K -89(2) . . . . ?
C124 N11 C1K C2K 85(3) . . . . ?
N11 C1K C2K C3K -174(2) . . . . ?
C1K C2K C3K C4K 60(3) . . . . ?
C2K C3K C4K C5K 177(2) . . . . ?
C3K C4K C5K C6K -96(4) . . . . ?
C134 N12 C1L C2L 77(3) . . . . ?
C135 N12 C1L C2L -82(3) . . . . ?
N12 C1L C2L C3L -180(2) . . . . ?
C1L C2L C3L C4L 166(3) . . . . ?
C2L C3L C4L C5L 94(4) . . . . ?
C3L C4L C5L C6L 123(5) . . . . ?
C144 N13 C1M C2M 90(2) . . . . ?
C145 N13 C1M C2M -76(2) . . . . ?
N13 C1M C2M C3M 176.9(18) . . . . ?
C1M C2M C3M C4M 168(2) . . . . ?
C2M C3M C4M C5M 171(3) . . . . ?
C3M C4M C5M C6M 152(3) . . . . ?
C155 N14 C1N C2N -78(3) . . . . ?
C154 N14 C1N C2N 86(3) . . . . ?
N14 C1N C2N C3N -173(2) . . . . ?
C1N C2N C3N C4N 171(3) . . . . ?
C2N C3N C4N C5N 169(3) . . . . ?
C3N C4N C5N C6N 169(4) . . . . ?
C165 N15 C1O C2O -84(3) . . . . ?
C164 N15 C1O C2O 87(2) . . . . ?
N15 C1O C2O C13O 173(3) . . . . ?
N15 C1O C2O C3O -171(2) . . . . ?
C1O C2O C3O C4O 83(4) . . . . ?
C2O C3O C4O C5O -83(6) . . . . ?
C3O C4O C5O C6O -119(5) . . . . ?
C1O C2O C13O C14O 175(3) . . . . ?
C2O C13O C14O C15O -179(4) . . . . ?
C13O C14O C15O C16O 174(4) . . . . ?
C174 N16 C1P C2P 84(2) . . . . ?
C175 N16 C1P C2P -88(2) . . . . ?
N16 C1P C2P C3P 178(2) . . . . ?
C1P C2P C3P C4P 166(2) . . . . ?
C2P C3P C4P C5P 99(3) . . . . ?
C3P C4P C5P C6P 178(3) . . . . ?
 
_refine_diff_density_max    0.424
_refine_diff_density_min   -0.296
_refine_diff_density_rms    0.065

_shelx_res_file
;
TITL c2c_b.res in Cc
    cc_sq.res
    created by SHELXL-2018/3 at 12:42:26 on 30-Oct-2021
REM  Yadorkari-X generated
CELL 0.80000 36.1700 35.2200 22.9800 90.0000 107.6300 90.0000
ZERR 8.0 0.0072 0.0070 0.0046 0.0000 0.0300 0.0000
LATT -7
SYMM +X, -Y, 1/2+Z
REM  SPGR Cc monoclinic
SFAC C H N O
DISP C 0.00434 0.00212 14.60679
DISP H 0.00000 0.00000 0.66650
DISP N 0.00823 0.00432 25.91481
DISP O 0.01419 0.00790 43.76237
UNIT 1024 1088 64 64
SIZE 0.10 0.10 0.05
TEMP -173.0
L.S. 50
FMAP 2
PLAN -100
ACTA
CONF
LIST 4
BOND $H
EQIV $1 -1/2+X, 1/2-Y, -1/2+Z
EQIV $2 1/2+X, 1/2-Y, 1/2+Z

SHEL 50 1.05
DFIX -2.1 H6D1 H6G1_$1
DFIX -2.1 H6D1 H6G2_$1
DFIX -2.1 H6D1 H6G3_$1
DFIX -2.1 H6D2 H6G1_$1
DFIX -2.1 H6D2 H6G2_$1
DFIX -2.1 H6D2 H6G3_$1
DFIX -2.1 H6D3 H6G1_$1
DFIX -2.1 H6D3 H6G2_$1
DFIX -2.1 H6D3 H6G3_$1
DFIX -2.0 H163 H1O1 H163 H1O2
DFIX -2.0 H3 H1A1 H3 H1A2
DFIX -2.0 H43 H1E1 H43 H1E2
DFIX -2.0 H76 H1H1 H76 H1H2
DFIX -2.0 H143 H1M1 H143 H1M2
DFIX -2.0 H56 H1F1 H56 H1F2
DFIX 1.47 C11 C21
DFIX 1.47 C31 C41
DFIX 1.47 C101 C171
DANG 2.4 C30 C32 C31 C33 C32 C34 C41 C32
DFIX 1.4 C7 C8
DFIX 1.4 C10 C11
DFIX 1.4 C13 C14
DFIX 1.4 C17 C18
DFIX 1.4 C29 C34
DFIX 1.4 C31 C32
DFIX 1.4 C35 C36
DFIX 1.4 C38 C39
DFIX 1.4 C41 C42
DFIX 1.4 C47 C48
DFIX 1.4 C101 C102
DFIX 1.4 C103 C104
DFIX 1.4 C117 C118
DFIX 1.4 C121 C122
DFIX 1.4 C127 C128
DFIX 1.4 C141 C142
DFIX 1.4 C155 C156
DFIX 1.4 C179 C180
DFIX 1.4 C14 N2 C15 N2
DANG 2.4 C9 N2 C7 N2
DFIX 1.47 N1 C1A N3 C1C N7 C1G
SIMU C1 > O8
SIMU 0.02 C101 > O16
SIMU C1A > C6A
SIMU C1B > C6B
SIMU C3B C14B > C16B
SIMU 0.01 C1C > C6C
SIMU C1D > C6D
SIMU 0.02 C1E > C6E
SIMU 0.01 C1F > C6F
SIMU C1G > C6G
SIMU C1H > C6H
SIMU C1I > C6I
SIMU C1J > C6J
SIMU C1K > C6K
SIMU C1L > C6L
SIMU 0.01 C1M > C6M
SIMU 0.01 C1N > C6N
SIMU 0.01 C1O > C6O
SIMU 0.005 C2O C13O > C16O
SIMU 0.01 C1P > C6P
DFIX 1.524 C1A C2A C2A C3A C3A C4A C4A C5A
DFIX 1.513 C5A C6A
DANG 2.54 C1A C3A C2A C4A C3A C5A C4A C6A
DFIX 1.524 C1B C2B C2B C3B C3B C4B C4B C5B
DFIX 1.513 C5B C6B
DANG 2.54 C1B C3B C2B C4B C3B C5B C4B C6B
DFIX 1.524 C3B C14B C14B C15B
DFIX 1.513 C15B C16B
DANG 2.54 C2B C14B C3B C15B C14B C16B
DFIX 1.524 C1C C2C C2C C3C C3C C4C C4C C5C
DFIX 1.513 C5C C6C
DANG 2.54 C1C C3C C2C C4C C3C C5C C4C C6C
DFIX 1.524 C1D C2D C2D C3D C3D C4D C4D C5D
DFIX 1.513 C5D C6D
DANG 2.54 C1D C3D C2D C4D C3D C5D C4D C6D
DFIX 1.524 C1E C2E C2E C3E C3E C4E C4E C5E
DFIX 1.513 C5E C6E
DANG 2.54 C1E C3E C2E C4E C3E C5E C4E C6E
DFIX 1.524 C1F C2F C2F C3F C3F C4F C4F C5F
DFIX 1.513 C5F C6F
DANG 2.54 C1F C3F C2F C4F C3F C5F C4F C6F
DFIX 1.524 C1G C2G C2G C3G C3G C4G C4G C5G
DFIX 1.513 C5G C6G
DANG 2.54 C1G C3G C2G C4G C3G C5G C4G C6G
DFIX 1.524 C1H C2H C2H C3H C3H C4H C4H C5H
DFIX 1.513 C5H C6H
DANG 2.54 C1H C3H C2H C4H C3H C5H C4H C6H
DFIX 1.524 C1I C2I C2I C3I C3I C4I C4I C5I
DFIX 1.513 C5I C6I
DANG 2.54 C1I C3I C2I C4I C3I C5I C4I C6I
DFIX 1.524 C1J C2J C2J C3J C3J C4J C4J C5J
DFIX 1.513 C5J C6J
DANG 2.54 C1J C3J C2J C4J C3J C5J C4J C6J
DFIX 1.524 C1K C2K C2K C3K C3K C4K C4K C5K
DFIX 1.513 C5K C6K
DANG 2.54 C1K C3K C2K C4K C3K C5K C4K C6K
DFIX 1.524 C1L C2L C2L C3L C3L C4L C4L C5L
DFIX 1.513 C5L C6L
DANG 2.54 C1L C3L C2L C4L C3L C5L C4L C6L
DFIX 1.524 C1M C2M C2M C3M C3M C4M C4M C5M
DFIX 1.513 C5M C6M
DANG 2.54 C1M C3M C2M C4M C3M C5M C4M C6M
DFIX 1.524 C1N C2N C2N C3N C3N C4N C4N C5N
DFIX 1.513 C5N C6N
DANG 2.54 C1N C3N C2N C4N C3N C5N C4N C6N
DFIX 1.524 C1O C2O C2O C3O C3O C4O C4O C5O
DFIX 1.513 C5O C6O
DANG 2.54 C1O C3O C2O C4O C3O C5O C4O C6O
DFIX 1.524 C2O C13O C13O C14O C14O C15O
DFIX 1.513 C15O C16O
DANG 2.54 C1O C13O C2O C14O C13O C15O C14O C16O
DFIX 1.524 C1P C2P C2P C3P C3P C4P C4P C5P
DFIX 1.513 C5P C6P
DANG 2.54 C1P C3P C2P C4P C3P C5P C4P C6P
ABIN

WGHT    0.200000
FVAR       0.08658   0.56067   0.50485
C1    1    0.366104    0.512194    0.523853    11.00000    0.13765    0.11163 =
         0.14810    0.00655    0.04531    0.05001
C2    1    0.405289    0.515719    0.528520    11.00000    0.14363    0.17729 =
         0.10117   -0.04191    0.04661   -0.01539
AFIX  43
H2    2    0.424507    0.517888    0.567125    11.00000   -1.20000
AFIX   0
C3    1    0.415226    0.515944    0.474534    11.00000    0.15095    0.11929 =
         0.12242   -0.04137    0.04152   -0.00343
AFIX  43
H3    2    0.441048    0.522375    0.476280    11.00000   -1.20000
AFIX   0
C4    1    0.390686    0.507739    0.421984    11.00000    0.15431    0.09155 =
         0.09743    0.00395    0.07708   -0.00448
N1    3    0.405384    0.497588    0.365383    11.00000    0.11003    0.10433 =
         0.11052   -0.00809    0.05692   -0.02809
C5    1    0.379859    0.477783    0.323177    11.00000    0.13989    0.08033 =
         0.11611   -0.01943    0.04643    0.00101
C6    1    0.393891    0.456033    0.280142    11.00000    0.20364    0.07066 =
         0.06145    0.03145    0.02956   -0.00598
AFIX  43
H6    2    0.420639    0.455304    0.283001    11.00000   -1.20000
AFIX   0
C7    1    0.365685    0.435993    0.233760    11.00000    0.18075    0.08733 =
         0.09544    0.00474    0.05967   -0.01086
C8    1    0.383882    0.412238    0.197601    11.00000    0.14628    0.07259 =
         0.10040   -0.00738    0.05166   -0.00205
C9    1    0.354851    0.381671    0.162839    11.00000    0.16411    0.08574 =
         0.07531    0.02270    0.05532    0.00149
C10   1    0.368049    0.349816    0.138177    11.00000    0.19787    0.11265 =
         0.08479    0.03723    0.05194    0.03017
AFIX  43
H10   2    0.395193    0.347749    0.144714    11.00000   -1.20000
AFIX   0
C11   1    0.345348    0.321891    0.105951    11.00000    0.19270    0.08346 =
         0.11490    0.00415    0.06450    0.02404
C12   1    0.306504    0.330848    0.089643    11.00000    0.29169    0.03967 =
         0.10537    0.00875    0.08029    0.02601
AFIX  43
H12   2    0.289403    0.313593    0.062740    11.00000   -1.20000
AFIX   0
C13   1    0.289517    0.361750    0.107622    11.00000    0.24605    0.10038 =
         0.08468    0.02484    0.07837   -0.01945
AFIX  43
H13   2    0.262201    0.365199    0.093179    11.00000   -1.20000
AFIX   0
C14   1    0.314538    0.389592    0.149911    11.00000    0.16209    0.06900 =
         0.09171    0.00609    0.03158   -0.03030
N2    3    0.295969    0.419672    0.177120    11.00000    0.25457    0.07004 =
         0.07248    0.00839    0.07061   -0.01524
C15   1    0.322982    0.439470    0.220683    11.00000    0.16043    0.07231 =
         0.05902   -0.00836    0.05173   -0.03232
C16   1    0.312172    0.462770    0.260855    11.00000    0.14341    0.09654 =
         0.13370   -0.02482    0.04276   -0.00660
AFIX  43
H16   2    0.285369    0.467986    0.253433    11.00000   -1.20000
AFIX   0
C17   1    0.339404    0.479495    0.313250    11.00000    0.12173    0.07313 =
         0.11892   -0.03884    0.04364   -0.00345
C18   1    0.326064    0.501774    0.359254    11.00000    0.14994    0.09860 =
         0.10228   -0.03695    0.09902   -0.00864
C19   1    0.349852    0.507581    0.413272    11.00000    0.14670    0.09143 =
         0.09335   -0.00864    0.07701    0.02509
C20   1    0.337272    0.507073    0.460995    11.00000    0.11094    0.09123 =
         0.14419   -0.00412    0.03769   -0.00350
AFIX  43
H20   2    0.310483    0.503549    0.456290    11.00000   -1.20000
AFIX   0
O1    4    0.417982    0.410142    0.199548    11.00000    0.22067    0.14152 =
         0.11270   -0.02197    0.10288    0.01826
O2    4    0.288442    0.505861    0.346570    11.00000    0.12782    0.06528 =
         0.11689    0.00627    0.06250    0.01166
C21   1    0.357391    0.281613    0.099426    11.00000    0.13605    0.09985 =
         0.12953   -0.02660    0.03450    0.01238
C22   1    0.396951    0.277562    0.106284    11.00000    0.16903    0.11696 =
         0.12059   -0.01554    0.05124   -0.01928
AFIX  43
H22   2    0.412292    0.299472    0.106401    11.00000   -1.20000
AFIX   0
C23   1    0.414028    0.241954    0.112911    11.00000    0.13823    0.11347 =
         0.17187   -0.01364    0.07287    0.01115
AFIX  43
H23   2    0.440989    0.239320    0.118205    11.00000   -1.20000
AFIX   0
C24   1    0.391222    0.210412    0.111690    11.00000    0.17540    0.09476 =
         0.11894   -0.02249    0.07676    0.00690
N3    3    0.403571    0.173855    0.125001    11.00000    0.16969    0.10906 =
         0.17631   -0.03157    0.08416   -0.01812
C25   1    0.381025    0.142149    0.132049    11.00000    0.17310    0.07939 =
         0.12820    0.01595    0.09630    0.00013
C26   1    0.394580    0.108140    0.168888    11.00000    0.11169    0.14763 =
         0.16066    0.03120    0.03890    0.01583
AFIX  43
H26   2    0.421123    0.106361    0.192325    11.00000   -1.20000
AFIX   0
C27   1    0.369685    0.078334    0.170555    11.00000    0.14843    0.09455 =
         0.14402    0.03246    0.04897    0.02796
C28   1    0.386369    0.052229    0.217570    11.00000    0.14723    0.11395 =
         0.10479   -0.00990    0.05841    0.01260
C29   1    0.361786    0.029971    0.244832    11.00000    0.21352    0.09136 =
         0.07038   -0.02993    0.05785   -0.00097
C30   1    0.377117    0.013224    0.298341    11.00000    0.24384    0.09024 =
         0.10318   -0.03543    0.07221   -0.00038
AFIX  43
H30   2    0.404261    0.012076    0.318216    11.00000   -1.20000
AFIX   0
C31   1    0.348231   -0.003425    0.324121    11.00000    0.23065    0.08105 =
         0.10912   -0.05090    0.05602   -0.00551
C32   1    0.311851   -0.003733    0.288520    11.00000    0.21193    0.12263 =
         0.11405   -0.05475    0.08128   -0.02563
AFIX  43
H32   2    0.294189   -0.016800    0.304719    11.00000   -1.20000
AFIX   0
C33   1    0.295253    0.012310    0.230323    11.00000    0.22693    0.10705 =
         0.08439   -0.03185    0.07323   -0.03536
AFIX  43
H33   2    0.269002    0.008727    0.206485    11.00000   -1.20000
AFIX   0
C34   1    0.321699    0.033943    0.211887    11.00000    0.22349    0.07524 =
         0.11659   -0.06012    0.03704   -0.01027
N4    3    0.306964    0.058222    0.152230    11.00000    0.14924    0.10873 =
         0.08570   -0.03219    0.03461   -0.05684
C35   1    0.329524    0.081980    0.145309    11.00000    0.15328    0.12266 =
         0.12904   -0.01192    0.06028   -0.00275
C36   1    0.315188    0.117960    0.115212    11.00000    0.17397    0.13428 =
         0.13729    0.04331    0.01284    0.01777
AFIX  43
H36   2    0.287913    0.121542    0.099988    11.00000   -1.20000
AFIX   0
C37   1    0.340089    0.148566    0.107159    11.00000    0.15215    0.08538 =
         0.12261    0.00597    0.04283   -0.01097
C38   1    0.324222    0.180489    0.082490    11.00000    0.16718    0.07039 =
         0.12167   -0.00502    0.05442   -0.03669
C39   1    0.349462    0.215060    0.090827    11.00000    0.15783    0.11196 =
         0.10184   -0.02741    0.04956   -0.01451
C40   1    0.335730    0.254685    0.088918    11.00000    0.17012    0.07737 =
         0.08543   -0.00412    0.02068    0.01477
AFIX  43
H40   2    0.308628    0.259173    0.078970    11.00000   -1.20000
AFIX   0
O3    4    0.423587    0.045102    0.236856    11.00000    0.18812    0.06844 =
         0.12467    0.01567    0.07081   -0.00217
O4    4    0.286448    0.183706    0.057685    11.00000    0.25799    0.13991 =
         0.12153   -0.00577    0.07740   -0.03307
C41   1    0.360015   -0.009898    0.392111    11.00000    0.24185    0.08555 =
         0.09373   -0.01932    0.07129   -0.00692
C42   1    0.401223   -0.016535    0.425138    11.00000    0.24636    0.09071 =
         0.06965   -0.00474    0.04823   -0.00976
AFIX  43
H42   2    0.420324   -0.022094    0.405686    11.00000   -1.20000
AFIX   0
C43   1    0.409670   -0.013495    0.493554    11.00000    0.20854    0.14014 =
         0.12540    0.02870    0.05207    0.01824
AFIX  43
H43   2    0.435457   -0.017932    0.518747    11.00000   -1.20000
AFIX   0
C44   1    0.382175   -0.004707    0.521008    11.00000    0.21965    0.08337 =
         0.08222   -0.01520    0.02864   -0.00605
N5    3    0.398928    0.005320    0.583272    11.00000    0.17190    0.10212 =
         0.12667    0.02141    0.05708   -0.01232
C45   1    0.369819    0.024809    0.608722    11.00000    0.21308    0.07442 =
         0.12263    0.02320    0.04682    0.01180
C46   1    0.388316    0.042640    0.672691    11.00000    0.23121    0.05835 =
         0.10402    0.03559    0.08884   -0.00667
AFIX  43
H46   2    0.414358    0.038840    0.697318    11.00000   -1.20000
AFIX   0
C47   1    0.361781    0.064542    0.688418    11.00000    0.18924    0.06558 =
         0.06280    0.01981    0.03066   -0.03571
C48   1    0.375225    0.091413    0.740002    11.00000    0.21609    0.11914 =
         0.11618    0.00476   -0.01156   -0.01292
C49   1    0.348718    0.116036    0.750560    11.00000    0.14264    0.08194 =
         0.10598   -0.00603    0.01584    0.00184
C50   1    0.363158    0.149363    0.784125    11.00000    0.16435    0.12537 =
         0.08659    0.01128    0.00346    0.02398
AFIX  43
H50   2    0.390540    0.151374    0.800691    11.00000   -1.20000
AFIX   0
C51   1    0.341252    0.179713    0.795466    11.00000    0.16842    0.09686 =
         0.07711    0.01438    0.02316   -0.00044
C52   1    0.302493    0.173398    0.777099    11.00000    0.17156    0.10379 =
         0.09230   -0.01101    0.06926   -0.00492
AFIX  43
H52   2    0.285573    0.192507    0.783426    11.00000   -1.20000
AFIX   0
C53   1    0.286328    0.138106    0.748014    11.00000    0.19677    0.09819 =
         0.11665    0.00283    0.04831   -0.03293
AFIX  43
H53   2    0.259820    0.132457    0.742655    11.00000   -1.20000
AFIX   0
C54   1    0.310502    0.110423    0.726284    11.00000    0.16884    0.05581 =
         0.10727   -0.00838    0.03946   -0.01057
N6    3    0.292668    0.084695    0.681974    11.00000    0.17994    0.09795 =
         0.12839    0.04432    0.07054   -0.01052
C55   1    0.320762    0.063629    0.661092    11.00000    0.18485    0.05670 =
         0.10232    0.01463    0.06658   -0.02204
C56   1    0.303652    0.044248    0.607129    11.00000    0.22468    0.06214 =
         0.10213    0.02840    0.04571   -0.02973
AFIX  43
H56   2    0.276245    0.043438    0.589907    11.00000   -1.20000
AFIX   0
C57   1    0.329219    0.024914    0.577209    11.00000    0.20879    0.08648 =
         0.12997    0.01473    0.04965   -0.02657
C58   1    0.319532    0.006804    0.519437    11.00000    0.17365    0.08695 =
         0.12959   -0.03335    0.06561   -0.04574
C59   1    0.347133    0.000375    0.486126    11.00000    0.19489    0.09246 =
         0.09520   -0.03683    0.04043   -0.02545
C60   1    0.333591   -0.003937    0.425269    11.00000    0.21909    0.05068 =
         0.11792   -0.02219    0.07040   -0.00176
AFIX  43
H60   2    0.306506   -0.002974    0.404866    11.00000   -1.20000
AFIX   0
O5    4    0.409248    0.091284    0.769831    11.00000    0.20004    0.13315 =
         0.11341   -0.03208    0.04682    0.01488
O6    4    0.281062    0.006516    0.495506    11.00000    0.26203    0.08988 =
         0.11141   -0.00733    0.10659   -0.01643
C61   1    0.360715    0.216134    0.819258    11.00000    0.15626    0.11364 =
         0.08675   -0.00761    0.02618    0.00685
C62   1    0.399920    0.221987    0.847792    11.00000    0.17944    0.09572 =
         0.12201   -0.01302    0.00224    0.00836
AFIX  43
H62   2    0.415835    0.200697    0.864001    11.00000   -1.20000
AFIX   0
C63   1    0.417083    0.258139    0.853717    11.00000    0.17856    0.10616 =
         0.13061    0.02857    0.01803    0.01390
AFIX  43
H63   2    0.444250    0.260491    0.872612    11.00000   -1.20000
AFIX   0
C64   1    0.394239    0.291973    0.831619    11.00000    0.17546    0.10181 =
         0.11064    0.02040    0.04262    0.01455
N7    3    0.410365    0.327353    0.833009    11.00000    0.11187    0.09464 =
         0.10647    0.02979    0.02431    0.01359
C65   1    0.386186    0.355895    0.804563    11.00000    0.14596    0.10100 =
         0.11566   -0.00664    0.04290   -0.00751
C66   1    0.404846    0.390666    0.789987    11.00000    0.16972    0.10201 =
         0.09897   -0.00912    0.03754   -0.01914
AFIX  43
H66   2    0.432126    0.394480    0.803453    11.00000   -1.20000
AFIX   0
C67   1    0.377949    0.418352    0.753453    11.00000    0.10805    0.12360 =
         0.11189   -0.00536    0.02106   -0.02478
C68   1    0.392627    0.449261    0.725325    11.00000    0.11356    0.07733 =
         0.12886    0.00408   -0.00458   -0.00469
C69   1    0.367337    0.468610    0.675177    11.00000    0.10794    0.09918 =
         0.11202    0.01384    0.01560    0.00952
C70   1    0.381599    0.489655    0.630215    11.00000    0.13106    0.09801 =
         0.12718   -0.02837    0.05567    0.01019
AFIX  43
H70   2    0.408647    0.491548    0.635735    11.00000   -1.20000
AFIX   0
C71   1    0.356232    0.505876    0.582064    11.00000    0.12801    0.08918 =
         0.11025    0.00966    0.07297    0.02045
C72   1    0.315193    0.508068    0.575199    11.00000    0.09985    0.12452 =
         0.08895    0.01467    0.05435    0.01829
AFIX  43
H72   2    0.297651    0.519363    0.540061    11.00000   -1.20000
AFIX   0
C73   1    0.302295    0.493340    0.620967    11.00000    0.10725    0.15910 =
         0.11744   -0.03402    0.03530    0.03298
AFIX  43
H73   2    0.277113    0.499710    0.622630    11.00000   -1.20000
AFIX   0
C74   1    0.327000    0.467814    0.667466    11.00000    0.15254    0.09451 =
         0.12335   -0.03177    0.02419    0.02972
N8    3    0.312712    0.443705    0.707457    11.00000    0.07945    0.10102 =
         0.12078    0.02271    0.02497    0.02266
C75   1    0.337955    0.417303    0.741700    11.00000    0.12109    0.13117 =
         0.10936   -0.03201    0.01959    0.02920
C76   1    0.321400    0.383159    0.759641    11.00000    0.13994    0.11028 =
         0.12470   -0.00862    0.04855    0.00115
AFIX  43
H76   2    0.294079    0.380681    0.750480    11.00000   -1.20000
AFIX   0
C77   1    0.344513    0.355706    0.788656    11.00000    0.12388    0.08343 =
         0.12931    0.00534    0.03569    0.02587
C78   1    0.325235    0.319267    0.799455    11.00000    0.11397    0.07768 =
         0.09004   -0.01660    0.03191    0.00364
C79   1    0.351419    0.288584    0.809947    11.00000    0.13244    0.09446 =
         0.11708    0.00988    0.05102    0.00790
C80   1    0.338235    0.248199    0.807044    11.00000    0.21275    0.09934 =
         0.11042    0.03406    0.04900    0.03385
AFIX  43
H80   2    0.310977    0.244304    0.795313    11.00000   -1.20000
AFIX   0
O7    4    0.430437    0.452468    0.738931    11.00000    0.15843    0.09105 =
         0.10027    0.01333    0.05041    0.00973
O8    4    0.289752    0.317558    0.790261    11.00000    0.15765    0.07977 =
         0.13353    0.01025    0.05929    0.00070
C101  1    0.638262    0.505824    0.464943    11.00000    0.19314    0.03962 =
         0.07378   -0.01451    0.03685    0.00720
C102  1    0.680634    0.506828    0.470452    11.00000    0.26114    0.03635 =
         0.06993    0.00420    0.00875    0.01170
AFIX  43
H102  2    0.698183    0.519625    0.503946    11.00000   -1.20000
AFIX   0
C103  1    0.693898    0.490020    0.429008    11.00000    0.23554    0.04440 =
         0.07226    0.01178    0.04933    0.01904
AFIX  43
H103  2    0.720639    0.491276    0.431947    11.00000   -1.20000
AFIX   0
C104  1    0.666380    0.469405    0.378425    11.00000    0.21446    0.06811 =
         0.08628    0.01689    0.06762    0.01443
N9    3    0.684375    0.446800    0.342880    11.00000    0.21786    0.07743 =
         0.07341   -0.02162    0.04226    0.00790
C105  1    0.659194    0.418058    0.308537    11.00000    0.20443    0.06376 =
         0.06599    0.00347    0.06912    0.00909
C106  1    0.675148    0.385181    0.287316    11.00000    0.20826    0.07068 =
         0.07107    0.01458    0.05952    0.00408
AFIX  43
H106  2    0.702282    0.382973    0.293859    11.00000   -1.20000
AFIX   0
C107  1    0.649397    0.356289    0.256510    11.00000    0.19173    0.07529 =
         0.09043   -0.01047    0.06536   -0.00389
C108  1    0.664838    0.316290    0.247520    11.00000    0.22007    0.09353 =
         0.08530   -0.00835    0.05623    0.00292
C109  1    0.643136    0.284391    0.229570    11.00000    0.20971    0.05459 =
         0.08573   -0.01366    0.05058   -0.00111
C110  1    0.663278    0.251576    0.246107    11.00000    0.19716    0.06075 =
         0.11610   -0.00085    0.05372    0.00815
AFIX  43
H110  2    0.690373    0.250504    0.266404    11.00000   -1.20000
AFIX   0
C111  1    0.638573    0.218218    0.229150    11.00000    0.20281    0.06275 =
         0.08910   -0.00758    0.03768    0.03269
C112  1    0.599799    0.222049    0.206562    11.00000    0.18383    0.06300 =
         0.11133    0.00072    0.03214    0.00544
AFIX  43
H112  2    0.584287    0.199792    0.197191    11.00000   -1.20000
AFIX   0
C113  1    0.580370    0.259467    0.195742    11.00000    0.19332    0.09613 =
         0.11355    0.02199    0.04189    0.00229
AFIX  43
H113  2    0.553153    0.261278    0.176892    11.00000   -1.20000
AFIX   0
C114  1    0.602181    0.291076    0.213260    11.00000    0.20841    0.05944 =
         0.09416   -0.00126    0.04896    0.01362
N10   3    0.586076    0.327401    0.215925    11.00000    0.21708    0.05935 =
         0.10135    0.02108    0.04151   -0.00038
C115  1    0.610328    0.357879    0.245952    11.00000    0.18416    0.06682 =
         0.08528    0.00060    0.04635   -0.00690
C116  1    0.593925    0.390100    0.262602    11.00000    0.19416    0.08821 =
         0.08034   -0.01281    0.04000    0.00316
AFIX  43
H116  2    0.566518    0.392856    0.250515    11.00000   -1.20000
AFIX   0
C117  1    0.617880    0.418853    0.297512    11.00000    0.18372    0.06887 =
         0.06720    0.00965    0.05987   -0.01175
C118  1    0.601381    0.451131    0.325205    11.00000    0.19310    0.05443 =
         0.07115    0.00057    0.05919   -0.01241
C119  1    0.625380    0.470818    0.369528    11.00000    0.18906    0.04802 =
         0.09109    0.01795    0.05362    0.00311
C120  1    0.614810    0.487940    0.417745    11.00000    0.18101    0.05629 =
         0.06977   -0.01054    0.05369    0.00571
AFIX  43
H120  2    0.588269    0.486416    0.415978    11.00000   -1.20000
AFIX   0
O9    4    0.702949    0.318581    0.254021    11.00000    0.18419    0.11402 =
         0.14959   -0.00874    0.06475   -0.02775
O10   4    0.564804    0.457249    0.308640    11.00000    0.23016    0.06116 =
         0.09386    0.01101    0.05636    0.00276
C121  1    0.652049    0.177473    0.250543    11.00000    0.21996    0.06941 =
         0.10495    0.00539    0.05900    0.02345
C122  1    0.694344    0.172458    0.273157    11.00000    0.21988    0.08050 =
         0.10676    0.00584    0.04621    0.02515
AFIX  43
H122  2    0.710960    0.189837    0.261631    11.00000   -1.20000
AFIX   0
C123  1    0.709533    0.142872    0.310586    11.00000    0.23009    0.08009 =
         0.08760   -0.01724    0.05772    0.03506
AFIX  43
H123  2    0.736568    0.139473    0.329578    11.00000   -1.20000
AFIX   0
C124  1    0.679188    0.115980    0.318960    11.00000    0.22004    0.07337 =
         0.06500   -0.01464    0.03964    0.02091
N11   3    0.698411    0.085298    0.363811    11.00000    0.22241    0.07370 =
         0.07989    0.00242    0.05868    0.01573
C125  1    0.674126    0.061340    0.388963    11.00000    0.16623    0.09350 =
         0.09914    0.02012    0.04918   -0.02881
C126  1    0.688056    0.040383    0.441243    11.00000    0.13276    0.09790 =
         0.10733    0.02287    0.04667   -0.01431
AFIX  43
H126  2    0.715200    0.038638    0.460820    11.00000   -1.20000
AFIX   0
C127  1    0.661250    0.020972    0.466396    11.00000    0.12428    0.08136 =
         0.08865   -0.00033    0.03335    0.01554
C128  1    0.679848    0.006817    0.530179    11.00000    0.13325    0.08318 =
         0.11639   -0.00714    0.03813    0.00137
C129  1    0.650035   -0.002041    0.557967    11.00000    0.09831    0.08554 =
         0.11681   -0.00346    0.05276   -0.00234
C130  1    0.661533   -0.004331    0.624518    11.00000    0.07270    0.12826 =
         0.16147   -0.01072    0.02790    0.00715
AFIX  43
H130  2    0.687931   -0.000576    0.647488    11.00000   -1.20000
AFIX   0
C131  1    0.633718   -0.012110    0.655365    11.00000    0.09247    0.10783 =
         0.13133    0.00437    0.03087   -0.02499
C132  1    0.596636   -0.018925    0.619444    11.00000    0.11914    0.10907 =
         0.11938    0.01217    0.04399   -0.00661
AFIX  43
H132  2    0.578983   -0.025766    0.640992    11.00000   -1.20000
AFIX   0
C133  1    0.581371   -0.017487    0.559051    11.00000    0.13352    0.09309 =
         0.11233    0.01530    0.05433   -0.00884
AFIX  43
H133  2    0.555298   -0.024877    0.539480    11.00000   -1.20000
AFIX   0
C134  1    0.607672   -0.003406    0.522530    11.00000    0.12409    0.05928 =
         0.11017   -0.01190    0.04606   -0.00742
N12   3    0.596571    0.003408    0.463215    11.00000    0.11067    0.06476 =
         0.09908    0.01490    0.02102   -0.02012
C135  1    0.620351    0.021193    0.437657    11.00000    0.13105    0.07221 =
         0.07686   -0.02624    0.03197    0.01091
C136  1    0.606481    0.044219    0.382455    11.00000    0.13890    0.10413 =
         0.11058    0.01975    0.02797   -0.00580
AFIX  43
H136  2    0.579484    0.045890    0.361682    11.00000   -1.20000
AFIX   0
C137  1    0.634472    0.064856    0.359053    11.00000    0.17719    0.09096 =
         0.10733    0.02451    0.03063   -0.00433
C138  1    0.618535    0.087591    0.305050    11.00000    0.18736    0.04354 =
         0.08773    0.00311    0.04130    0.00819
C139  1    0.642316    0.118523    0.293150    11.00000    0.19902    0.05713 =
         0.07933    0.00677    0.03810    0.01652
C140  1    0.625746    0.149492    0.256624    11.00000    0.23033    0.06356 =
         0.09576   -0.01873    0.05419   -0.00537
AFIX  43
H140  2    0.598603    0.151517    0.237238    11.00000   -1.20000
AFIX   0
O11   4    0.714702    0.004863    0.558377    11.00000    0.09710    0.11203 =
         0.11905    0.01553    0.03381    0.02732
O12   4    0.580076    0.085973    0.273726    11.00000    0.24808    0.07734 =
         0.09738    0.00614    0.04366   -0.01282
C141  1    0.645217   -0.002575    0.721839    11.00000    0.11297    0.09910 =
         0.12343   -0.01620    0.04667   -0.01809
C142  1    0.686591   -0.006305    0.756658    11.00000    0.09811    0.07075 =
         0.12260   -0.02368    0.05801   -0.00730
AFIX  43
H142  2    0.704453   -0.017821    0.739104    11.00000   -1.20000
AFIX   0
C143  1    0.698067    0.006978    0.813418    11.00000    0.09503    0.06255 =
         0.12823   -0.00575    0.03298    0.01387
AFIX  43
H143  2    0.723310   -0.000013    0.838117    11.00000   -1.20000
AFIX   0
C144  1    0.675289    0.031557    0.841657    11.00000    0.13140    0.07085 =
         0.09484   -0.00887    0.05259   -0.00625
N13   3    0.685253    0.053366    0.884596    11.00000    0.16814    0.05962 =
         0.08652   -0.01613    0.03642   -0.01057
C145  1    0.660826    0.084544    0.898228    11.00000    0.19332    0.07724 =
         0.07554    0.02724    0.06123    0.00655
C146  1    0.673766    0.116601    0.934250    11.00000    0.20538    0.07930 =
         0.07954    0.03052    0.05772   -0.00372
AFIX  43
H146  2    0.700487    0.117673    0.956973    11.00000   -1.20000
AFIX   0
C147  1    0.652681    0.144372    0.939022    11.00000    0.20741    0.07414 =
         0.09097   -0.00470    0.06670    0.02706
C148  1    0.667583    0.182863    0.962740    11.00000    0.23007    0.10369 =
         0.11772    0.00985    0.06514    0.01074
C149  1    0.647602    0.212235    0.953344    11.00000    0.22300    0.05161 =
         0.10975    0.00627    0.07550    0.00437
C150  1    0.661583    0.248096    0.962868    11.00000    0.21517    0.09001 =
         0.12730    0.01158    0.08895    0.00920
AFIX  43
H150  2    0.688993    0.250877    0.976503    11.00000   -1.20000
AFIX   0
C151  1    0.637505    0.284688    0.953800    11.00000    0.21292    0.05094 =
         0.11369   -0.01003    0.07988    0.01832
C152  1    0.596829    0.278677    0.938190    11.00000    0.21997    0.06618 =
         0.13174   -0.00268    0.06473    0.01390
AFIX  43
H152  2    0.579854    0.299889    0.932012    11.00000   -1.20000
AFIX   0
C153  1    0.581075    0.241029    0.931644    11.00000    0.22151    0.06991 =
         0.14399    0.01069    0.05614    0.01118
AFIX  43
H153  2    0.553968    0.237565    0.923965    11.00000   -1.20000
AFIX   0
C154  1    0.604910    0.209558    0.936378    11.00000    0.24175    0.04792 =
         0.12413    0.00183    0.05013    0.00500
N14   3    0.588580    0.172368    0.920167    11.00000    0.25562    0.07432 =
         0.08924   -0.00033    0.07508    0.00669
C155  1    0.613498    0.143132    0.917103    11.00000    0.24240    0.07772 =
         0.09183   -0.00859    0.08545    0.01134
C156  1    0.595134    0.109461    0.883419    11.00000    0.23682    0.06346 =
         0.08533    0.03549    0.08300    0.00897
AFIX  43
H156  2    0.567759    0.106343    0.870463    11.00000   -1.20000
AFIX   0
C157  1    0.621376    0.080200    0.870318    11.00000    0.21474    0.05730 =
         0.08629    0.01452    0.07054   -0.00737
C158  1    0.603391    0.048977    0.833284    11.00000    0.19967    0.04893 =
         0.13256    0.00727    0.05067    0.01176
C159  1    0.632784    0.029999    0.812503    11.00000    0.16145    0.06841 =
         0.12598   -0.00965    0.06164    0.00432
C160  1    0.619226    0.012444    0.747177    11.00000    0.12422    0.09888 =
         0.12269   -0.01478    0.04822   -0.00820
AFIX  43
H160  2    0.592408    0.012280    0.724873    11.00000   -1.20000
AFIX   0
O13   4    0.705691    0.185138    0.991797    11.00000    0.20703    0.06426 =
         0.13757   -0.00516    0.04542    0.01999
O14   4    0.567708    0.045865    0.805397    11.00000    0.22294    0.10218 =
         0.09064    0.01850    0.07057    0.00174
C161  1    0.655200    0.321654    0.942166    11.00000    0.22137    0.07999 =
         0.09606    0.01046    0.07638    0.01906
C162  1    0.695570    0.326035    0.958576    11.00000    0.19758    0.09119 =
         0.10676    0.02042    0.06378   -0.00498
AFIX  43
H162  2    0.712808    0.308258    0.984058    11.00000   -1.20000
AFIX   0
C163  1    0.709660    0.359684    0.934101    11.00000    0.18951    0.08942 =
         0.10098    0.01933    0.02545    0.00646
AFIX  43
H163  2    0.736696    0.362417    0.940149    11.00000   -1.20000
AFIX   0
C164  1    0.684784    0.387289    0.902715    11.00000    0.20068    0.08322 =
         0.10104   -0.02178    0.05342   -0.01513
N15   3    0.692453    0.419210    0.870563    11.00000    0.20097    0.08994 =
         0.08840   -0.01346    0.06800   -0.01259
C165  1    0.665840    0.440331    0.827340    11.00000    0.17916    0.07837 =
         0.07587   -0.01660    0.01861    0.00033
C166  1    0.682605    0.462527    0.785969    11.00000    0.17137    0.07906 =
         0.06591   -0.01770    0.02922    0.00053
AFIX  43
H166  2    0.709657    0.463892    0.791252    11.00000   -1.20000
AFIX   0
C167  1    0.655730    0.480497    0.740312    11.00000    0.18649    0.05857 =
         0.05984   -0.03351    0.03799   -0.00253
C168  1    0.669697    0.500404    0.692588    11.00000    0.18877    0.05977 =
         0.10246   -0.00015    0.03093    0.01243
C169  1    0.638953    0.506281    0.634942    11.00000    0.16500    0.04282 =
         0.09404   -0.01650    0.01542    0.00038
C170  1    0.648869    0.510547    0.575806    11.00000    0.15715    0.06660 =
         0.08937    0.01039    0.03454    0.03716
AFIX  43
H170  2    0.675847    0.509403    0.580401    11.00000   -1.20000
AFIX   0
C171  1    0.628105    0.515261    0.522530    11.00000    0.16766    0.03569 =
         0.06747    0.00580    0.04092    0.00967
C172  1    0.588235    0.520258    0.518177    11.00000    0.20238    0.01937 =
         0.08463   -0.01478    0.06282   -0.00371
AFIX  43
H172  2    0.570518    0.526017    0.479322    11.00000   -1.20000
AFIX   0
C173  1    0.573201    0.517027    0.569893    11.00000    0.19703    0.06471 =
         0.08935   -0.00777    0.04815    0.01567
AFIX  43
H173  2    0.546462    0.521794    0.563994    11.00000   -1.20000
AFIX   0
C174  1    0.597725    0.506798    0.629819    11.00000    0.19043    0.05043 =
         0.07727    0.01075    0.02545    0.00130
N16   3    0.590515    0.496298    0.678512    11.00000    0.21687    0.03912 =
         0.07993   -0.00257    0.03390    0.00872
C175  1    0.613741    0.480833    0.728643    11.00000    0.20116    0.05963 =
         0.07934   -0.01446    0.02856    0.00506
C176  1    0.604847    0.459415    0.775257    11.00000    0.18256    0.08153 =
         0.09101    0.00253    0.05763   -0.01334
AFIX  43
H176  2    0.578597    0.460954    0.775108    11.00000   -1.20000
AFIX   0
C177  1    0.627412    0.437622    0.818924    11.00000    0.16938    0.03922 =
         0.08488   -0.00851    0.06108   -0.01841
C178  1    0.622105    0.409655    0.861195    11.00000    0.21141    0.06911 =
         0.11553   -0.01567    0.04519    0.01190
C179  1    0.645244    0.385697    0.896966    11.00000    0.19775    0.06574 =
         0.10998    0.00017    0.05699    0.00097
C180  1    0.627740    0.349321    0.910741    11.00000    0.22484    0.06008 =
         0.12010    0.02670    0.07622    0.03131
AFIX  43
H180  2    0.600530    0.345166    0.899362    11.00000   -1.20000
AFIX   0
O15   4    0.707208    0.507960    0.703121    11.00000    0.22636    0.15811 =
         0.12700    0.03709    0.05437    0.00405
O16   4    0.580097    0.409647    0.853962    11.00000    0.21561    0.05488 =
         0.15137    0.01894    0.03615    0.02692
C1A   1    0.445532    0.494333    0.376172    11.00000    0.12836    0.08268 =
         0.09824   -0.00671    0.05907   -0.04249
AFIX  23
H1A1  2    0.458485    0.514455    0.405310    11.00000   -1.20000
H1A2  2    0.451237    0.499258    0.337349    11.00000   -1.20000
AFIX   0
C2A   1    0.464014    0.455125    0.402007    11.00000    0.12365    0.12570 =
         0.12763    0.00948    0.05957   -0.01618
AFIX  23
H2A1  2    0.459222    0.450135    0.441505    11.00000   -1.20000
H2A2  2    0.451377    0.434676    0.373303    11.00000   -1.20000
AFIX   0
C3A   1    0.507228    0.454434    0.411163    11.00000    0.16409    0.20809 =
         0.18217    0.02859    0.07126    0.02234
AFIX  23
H3A1  2    0.510609    0.459309    0.370651    11.00000   -1.20000
H3A2  2    0.518273    0.476655    0.436964    11.00000   -1.20000
AFIX   0
C4A   1    0.532045    0.422276    0.437075    11.00000    0.22346    0.19471 =
         0.23125    0.01433    0.08828    0.09655
AFIX  23
H4A1  2    0.554252    0.422596    0.420346    11.00000   -1.20000
H4A2  2    0.542655    0.426481    0.481644    11.00000   -1.20000
AFIX   0
C5A   1    0.515563    0.385149    0.427851    11.00000    0.29954    0.19108 =
         0.33435    0.04734    0.10214    0.02355
AFIX  23
H5A1  2    0.506719    0.380220    0.383350    11.00000   -1.20000
H5A2  2    0.492187    0.385376    0.441732    11.00000   -1.20000
AFIX   0
C6A   1    0.541205    0.350994    0.459247    11.00000    0.35992    0.07369 =
         0.43402    0.04562   -0.07410    0.05375
AFIX  33
H6A1  2    0.526199    0.327450    0.448946    11.00000   -1.50000
H6A2  2    0.564081    0.349422    0.444948    11.00000   -1.50000
H6A3  2    0.549479    0.354604    0.503614    11.00000   -1.50000
AFIX   0
C1B   1    0.254681    0.425017    0.164544    11.00000    0.09214    0.13028 =
         0.11091    0.06456    0.05562    0.04511
AFIX  23
H1B1  2    0.241440    0.421577    0.120368    11.00000   -1.20000
H1B2  2    0.249394    0.451105    0.175967    11.00000   -1.20000
AFIX   0
C2B   1    0.239430    0.396548    0.200658    11.00000    0.10914    0.15679 =
         0.13771    0.00968    0.01355    0.03800
AFIX  23
H2B1  2    0.244648    0.370577    0.188642    11.00000   -1.20000
H2B2  2    0.253406    0.399706    0.244644    11.00000   -1.20000
AFIX   0
C3B   1    0.196479    0.401018    0.190614    11.00000    0.15696    0.11627 =
         0.10723   -0.00068    0.02972    0.03950
PART 1
AFIX  23
H3B1  2    0.191299    0.425097    0.208970    31.00000   -1.20000
H3B2  2    0.186730    0.379766    0.210074    31.00000   -1.20000
PART 2
AFIX  23
H3B3  2    0.183227    0.393583    0.147815   -31.00000   -1.20000
H3B4  2    0.191549    0.428475    0.193770   -31.00000   -1.20000
PART 1
AFIX   0
C4B   1    0.175653    0.401170    0.120380    31.00000    0.08876    0.06844 =
         0.14070    0.01362   -0.00369    0.04219
AFIX  23
H4B1  2    0.181613    0.425087    0.102429    31.00000   -1.20000
H4B2  2    0.185253    0.379748    0.101067    31.00000   -1.20000
AFIX   0
C5B   1    0.131828    0.397559    0.107753    31.00000    0.07692    0.05763 =
         0.18790    0.01400    0.04385    0.00206
AFIX  23
H5B1  2    0.126880    0.375697    0.131434    31.00000   -1.20000
H5B2  2    0.122537    0.420616    0.123645    31.00000   -1.20000
AFIX   0
C6B   1    0.107944    0.392437    0.042681    31.00000    0.10653    0.02784 =
         0.17470    0.01084    0.05212    0.00385
AFIX  33
H6B1  2    0.080497    0.390476    0.040298    31.00000   -1.50000
H6B2  2    0.111655    0.414280    0.018624    31.00000   -1.50000
H6B3  2    0.116013    0.369197    0.026442    31.00000   -1.50000
PART 2
AFIX   0
C14B  1    0.175943    0.380399    0.230231   -31.00000    0.24166    0.15904 =
         0.14434    0.00229    0.05388   -0.04307
AFIX  23
H4B3  2    0.189840    0.387372    0.273011   -31.00000   -1.20000
H4B4  2    0.149748    0.391759    0.220701   -31.00000   -1.20000
AFIX   0
C15B  1    0.170361    0.337830    0.229526   -31.00000    0.34285    0.20759 =
         0.14935   -0.03535    0.10128   -0.01732
AFIX  23
H5B3  2    0.196216    0.325658    0.239923   -31.00000   -1.20000
H5B4  2    0.155851    0.330077    0.187381   -31.00000   -1.20000
AFIX   0
C16B  1    0.148793    0.322106    0.273171   -31.00000    0.25798    0.19457 =
         0.16476   -0.08346    0.13820   -0.12976
AFIX  33
H6B4  2    0.146747    0.294424    0.269147   -31.00000   -1.50000
H6B5  2    0.163230    0.328752    0.315351   -31.00000   -1.50000
H5B6  2    0.122745    0.333184    0.262652   -31.00000   -1.50000
PART 0
AFIX   0
C1C   1    0.444036    0.168859    0.150081    11.00000    0.17672    0.07474 =
         0.22690    0.02721    0.11449    0.00653
AFIX  23
H1C1  2    0.456665    0.182102    0.123161    11.00000   -1.20000
H1C2  2    0.449618    0.141445    0.148215    11.00000   -1.20000
AFIX   0
C2C   1    0.463748    0.182321    0.215728    11.00000    0.18779    0.08786 =
         0.23339    0.03850    0.10271   -0.01158
AFIX  23
H2C1  2    0.455684    0.166023    0.244833    11.00000   -1.20000
H2C2  2    0.455936    0.208765    0.220726    11.00000   -1.20000
AFIX   0
C3C   1    0.508151    0.180143    0.228907    11.00000    0.22922    0.12277 =
         0.26813    0.03421    0.07326   -0.01004
AFIX  23
H3C1  2    0.515572    0.154226    0.220025    11.00000   -1.20000
H3C2  2    0.516361    0.198159    0.202130    11.00000   -1.20000
AFIX   0
C4C   1    0.528217    0.189757    0.294718    11.00000    0.25121    0.16369 =
         0.28201    0.04091    0.06050   -0.01124
AFIX  23
H4C1  2    0.555045    0.197774    0.298260    11.00000   -1.20000
H4C2  2    0.514845    0.211908    0.305693    11.00000   -1.20000
AFIX   0
C5C   1    0.530273    0.159475    0.340491    11.00000    0.27443    0.18355 =
         0.29368    0.04622    0.05356   -0.02336
AFIX  23
H5C1  2    0.527487    0.134473    0.319924    11.00000   -1.20000
H5C2  2    0.508271    0.162524    0.357294    11.00000   -1.20000
AFIX   0
C6C   1    0.568647    0.159981    0.393726    11.00000    0.32406    0.22632 =
         0.26371    0.07858    0.02180   -0.05566
AFIX  33
H6C1  2    0.568363    0.139459    0.422387    11.00000   -1.50000
H6C2  2    0.590553    0.156368    0.377556    11.00000   -1.50000
H6C3  2    0.571326    0.184436    0.414947    11.00000   -1.50000
AFIX   0
C1D   1    0.267648    0.058567    0.121914    11.00000    0.14980    0.06916 =
         0.11967   -0.00866    0.02902   -0.04559
AFIX  23
H1D1  2    0.258331    0.031980    0.117873    11.00000   -1.20000
H1D2  2    0.263950    0.068350    0.080146    11.00000   -1.20000
AFIX   0
C2D   1    0.242021    0.081414    0.149984    11.00000    0.12915    0.07795 =
         0.25149   -0.05432    0.01574   -0.02150
AFIX  23
H2D1  2    0.254104    0.106545    0.162369    11.00000   -1.20000
H2D2  2    0.240442    0.068293    0.187257    11.00000   -1.20000
AFIX   0
C3D   1    0.200073    0.087348    0.105904    11.00000    0.18462    0.06870 =
         0.28140   -0.05267    0.04988   -0.02477
AFIX  23
H3D1  2    0.188784    0.062501    0.089616    11.00000   -1.20000
H3D2  2    0.201056    0.103411    0.071049    11.00000   -1.20000
AFIX   0
C4D   1    0.173811    0.106880    0.140555    11.00000    0.16406    0.13377 =
         0.31663    0.03273    0.02995    0.06184
AFIX  23
H4D1  2    0.178965    0.095615    0.181717    11.00000   -1.20000
H4D2  2    0.179703    0.134362    0.145306    11.00000   -1.20000
AFIX   0
C5D   1    0.131546    0.101009    0.103961    11.00000    0.19368    0.12646 =
         0.30611    0.04250    0.07279    0.07813
AFIX  23
H5D1  2    0.128799    0.109529    0.061805    11.00000   -1.20000
H5D2  2    0.126987    0.073257    0.101839    11.00000   -1.20000
AFIX   0
C6D   1    0.100506    0.117586    0.120602    11.00000    0.32574    0.22426 =
         0.23530    0.15691    0.12563   -0.01368
AFIX  33
H6D1  2    0.075810    0.110203    0.090988    11.00000   -1.50000
H6D2  2    0.101206    0.108723    0.161347    11.00000   -1.50000
H6D3  2    0.103033    0.145295    0.120982    11.00000   -1.50000
AFIX   0
C1E   1    0.442110    0.002760    0.621155    11.00000    0.30083    0.05296 =
         0.10063    0.02235    0.04651    0.00632
AFIX  23
H1E1  2    0.454261   -0.019455    0.607855    11.00000   -1.20000
H1E2  2    0.444445   -0.000456    0.664922    11.00000   -1.20000
AFIX   0
C2E   1    0.463116    0.039888    0.611849    11.00000    0.28441    0.09366 =
         0.13240    0.00194    0.04936   -0.02129
AFIX  23
H2E1  2    0.458290    0.044448    0.567659    11.00000   -1.20000
H2E2  2    0.452584    0.061712    0.628911    11.00000   -1.20000
AFIX   0
C3E   1    0.505958    0.036754    0.642857    11.00000    0.27371    0.12169 =
         0.16825    0.01275    0.04898   -0.06161
AFIX  23
H3E1  2    0.510247    0.033241    0.687157    11.00000   -1.20000
H3E2  2    0.515573    0.013658    0.627569    11.00000   -1.20000
AFIX   0
C4E   1    0.529675    0.069710    0.634337    11.00000    0.32871    0.15025 =
         0.24830    0.03640    0.02942   -0.06722
AFIX  23
H4E1  2    0.555778    0.066804    0.664187    11.00000   -1.20000
H4E2  2    0.532885    0.067208    0.593229    11.00000   -1.20000
AFIX   0
C5E   1    0.517628    0.106933    0.639517    11.00000    0.35727    0.13306 =
         0.33004    0.01691    0.01718   -0.12393
AFIX  23
H5E1  2    0.516827    0.110303    0.681888    11.00000   -1.20000
H5E2  2    0.490626    0.109297    0.612423    11.00000   -1.20000
AFIX   0
C6E   1    0.541224    0.140978    0.624937    11.00000    0.46758    0.25750 =
         0.45147    0.03826    0.04560   -0.15484
AFIX  33
H6E1  2    0.529029    0.164941    0.630749    11.00000   -1.50000
H6E2  2    0.567883    0.140157    0.652406    11.00000   -1.50000
H6E3  2    0.541528    0.139145    0.582532    11.00000   -1.50000
AFIX   0
C1F   1    0.249805    0.081525    0.657455    11.00000    0.30394    0.06541 =
         0.07775   -0.00108    0.06612   -0.03076
AFIX  23
H1F1  2    0.238001    0.085741    0.690567    11.00000   -1.20000
H1F2  2    0.242524    0.055796    0.640505    11.00000   -1.20000
AFIX   0
C2F   1    0.234887    0.111475    0.607094    11.00000    0.32336    0.07241 =
         0.09099   -0.01882    0.06504   -0.02382
AFIX  23
H2F1  2    0.247275    0.107676    0.574571    11.00000   -1.20000
H2F2  2    0.241602    0.137224    0.624333    11.00000   -1.20000
AFIX   0
C3F   1    0.189761    0.107616    0.579707    11.00000    0.34291    0.08724 =
         0.09178   -0.03513    0.06778   -0.03739
AFIX  23
H3F1  2    0.180092    0.126984    0.547449    11.00000   -1.20000
H3F2  2    0.183411    0.082278    0.560645    11.00000   -1.20000
AFIX   0
C4F   1    0.169606    0.112561    0.627776    11.00000    0.37173    0.10629 =
         0.13781   -0.05992    0.06251   -0.02870
AFIX  23
H4F1  2    0.178714    0.136521    0.650032    11.00000   -1.20000
H4F2  2    0.177449    0.091497    0.657502    11.00000   -1.20000
AFIX   0
C5F   1    0.123581    0.113545    0.602501    11.00000    0.39304    0.08698 =
         0.15007   -0.07554    0.06457   -0.04287
AFIX  23
H5F1  2    0.114078    0.093197    0.571891    11.00000   -1.20000
H5F2  2    0.112341    0.109489    0.636298    11.00000   -1.20000
AFIX   0
C6F   1    0.111749    0.151610    0.573822    11.00000    0.43118    0.07338 =
         0.13235   -0.04817    0.14334   -0.05357
AFIX  33
H6F1  2    0.083397    0.152900    0.557851    11.00000   -1.50000
H6F2  2    0.121190    0.171533    0.604510    11.00000   -1.50000
H6F3  2    0.122920    0.155301    0.540341    11.00000   -1.50000
AFIX   0
C1G   1    0.450535    0.330887    0.852380    11.00000    0.15673    0.10222 =
         0.16027    0.06646    0.04356    0.02569
AFIX  23
H1G1  2    0.461461    0.314094    0.888001    11.00000   -1.20000
H1G2  2    0.457537    0.357363    0.865672    11.00000   -1.20000
AFIX   0
C2G   1    0.468784    0.320461    0.801403    11.00000    0.17042    0.12084 =
         0.19279    0.10477    0.09085    0.07906
AFIX  23
H2G1  2    0.460427    0.294685    0.785667    11.00000   -1.20000
H2G2  2    0.460001    0.338649    0.767128    11.00000   -1.20000
AFIX   0
C3G   1    0.513356    0.321817    0.827955    11.00000    0.16706    0.15663 =
         0.31883    0.11800    0.12501    0.07859
AFIX  23
H3G1  2    0.521999    0.348223    0.839145    11.00000   -1.20000
H3G2  2    0.521966    0.305918    0.865156    11.00000   -1.20000
AFIX   0
C4G   1    0.530896    0.307004    0.779811    11.00000    0.10985    0.25976 =
         0.40909    0.08742    0.13990    0.07986
AFIX  23
H4G1  2    0.556601    0.295675    0.800297    11.00000   -1.20000
H4G2  2    0.514013    0.286824    0.755699    11.00000   -1.20000
AFIX   0
C5G   1    0.535432    0.338199    0.737387    11.00000    0.20041    0.29548 =
         0.45920    0.05957    0.04040    0.06563
AFIX  23
H5G1  2    0.531406    0.363559    0.753038    11.00000   -1.20000
H5G2  2    0.517193    0.334842    0.695814    11.00000   -1.20000
AFIX   0
C6G   1    0.578287    0.332640    0.738083    11.00000    0.25219    0.50731 =
         0.42952   -0.06008    0.16932    0.02184
AFIX  33
H6G1  2    0.584805    0.351655    0.711633    11.00000   -1.50000
H6G2  2    0.595552    0.335615    0.779887    11.00000   -1.50000
H6G3  2    0.581465    0.307152    0.723169    11.00000   -1.50000
AFIX   0
C1H   1    0.271654    0.441064    0.698414    11.00000    0.20357    0.07681 =
         0.16868    0.01553    0.09931    0.05313
AFIX  23
H1H1  2    0.261174    0.467203    0.695375    11.00000   -1.20000
H1H2  2    0.267911    0.429467    0.735469    11.00000   -1.20000
AFIX   0
C2H   1    0.246845    0.418469    0.642480    11.00000    0.19840    0.06387 =
         0.11259   -0.01438    0.07821   -0.02117
AFIX  23
H2H1  2    0.262578    0.397561    0.633483    11.00000   -1.20000
H2H2  2    0.239112    0.435418    0.606442    11.00000   -1.20000
AFIX   0
C3H   1    0.209327    0.401448    0.654078    11.00000    0.31558    0.13458 =
         0.05577   -0.03065    0.03576   -0.01498
AFIX  23
H3H1  2    0.216486    0.382633    0.687642    11.00000   -1.20000
H3H2  2    0.193832    0.421829    0.665128    11.00000   -1.20000
AFIX   0
C4H   1    0.186617    0.382762    0.595210    11.00000    0.33434    0.18753 =
         0.13468    0.00922    0.04458   -0.05842
AFIX  23
H4H1  2    0.204573    0.366959    0.580449    11.00000   -1.20000
H4H2  2    0.176229    0.402787    0.564351    11.00000   -1.20000
AFIX   0
C5H   1    0.152533    0.357564    0.599520    11.00000    0.34569    0.13385 =
         0.17394    0.05320    0.07976    0.04276
AFIX  23
H5H1  2    0.141203    0.343360    0.561055    11.00000   -1.20000
H5H2  2    0.161268    0.339235    0.633602    11.00000   -1.20000
AFIX   0
C6H   1    0.124167    0.384361    0.610454    11.00000    0.16985    0.21975 =
         0.24883   -0.02193    0.05996    0.06358
AFIX  33
H6H1  2    0.101485    0.370334    0.613744    11.00000   -1.50000
H6H2  2    0.136025    0.398254    0.648494    11.00000   -1.50000
H6H3  2    0.116089    0.402352    0.576412    11.00000   -1.50000
AFIX   0
C1I   1    0.726264    0.446373    0.352294    11.00000    0.15435    0.08547 =
         0.08955   -0.01295    0.06819    0.00382
AFIX  23
H1I1  2    0.737183    0.471806    0.365764    11.00000   -1.20000
H1I2  2    0.731286    0.440401    0.313270    11.00000   -1.20000
AFIX   0
C2I   1    0.746851    0.415829    0.401963    11.00000    0.16595    0.11221 =
         0.11141    0.02011    0.01103   -0.01428
AFIX  23
H2I1  2    0.747981    0.425131    0.443120    11.00000   -1.20000
H2I2  2    0.731828    0.391874    0.394323    11.00000   -1.20000
AFIX   0
C3I   1    0.788052    0.408578    0.398947    11.00000    0.13626    0.10183 =
         0.14902   -0.02303    0.04279    0.01074
AFIX  23
H3I1  2    0.785986    0.398587    0.357814    11.00000   -1.20000
H3I2  2    0.801608    0.433312    0.403083    11.00000   -1.20000
AFIX   0
C4I   1    0.812304    0.382678    0.443828    11.00000    0.12360    0.17276 =
         0.14451   -0.00369    0.01903    0.03650
AFIX  23
H4I1  2    0.799816    0.357366    0.438187    11.00000   -1.20000
H4I2  2    0.813472    0.391753    0.485121    11.00000   -1.20000
AFIX   0
C5I   1    0.852270    0.378485    0.440878    11.00000    0.22290    0.14520 =
         0.16262    0.00447    0.04060    0.04301
AFIX  23
H5I1  2    0.848992    0.373101    0.397319    11.00000   -1.20000
H5I2  2    0.863217    0.404435    0.448218    11.00000   -1.20000
AFIX   0
C6I   1    0.883739    0.354234    0.473508    11.00000    0.36011    0.34747 =
         0.25877    0.20529    0.15202    0.06927
AFIX  33
H6I1  2    0.906395    0.359148    0.459673    11.00000   -1.50000
H6I2  2    0.890346    0.359420    0.517367    11.00000   -1.50000
H6I3  2    0.875908    0.327617    0.465708    11.00000   -1.50000
AFIX   0
C1J   1    0.542129    0.331678    0.201928    11.00000    0.13683    0.10994 =
         0.10219    0.02916    0.01879    0.00181
AFIX  23
H1J1  2    0.534608    0.358157    0.189299    11.00000   -1.20000
H1J2  2    0.528861    0.314791    0.167497    11.00000   -1.20000
AFIX   0
C2J   1    0.528910    0.321863    0.257042    11.00000    0.17616    0.12125 =
         0.16171    0.06449    0.00972    0.03448
AFIX  23
H2J1  2    0.538877    0.341460    0.288818    11.00000   -1.20000
H2J2  2    0.540677    0.297309    0.273974    11.00000   -1.20000
AFIX   0
C3J   1    0.484298    0.318970    0.243369    11.00000    0.25120    0.16972 =
         0.17354    0.09242    0.03985    0.03976
AFIX  23
H3J1  2    0.473621    0.298924    0.212677    11.00000   -1.20000
H3J2  2    0.471786    0.343405    0.227344    11.00000   -1.20000
AFIX   0
C4J   1    0.476877    0.309017    0.304766    11.00000    0.30203    0.28900 =
         0.20788    0.01485    0.14296    0.00521
AFIX  23
H4J1  2    0.491271    0.285695    0.322213    11.00000   -1.20000
H4J2  2    0.486076    0.329969    0.334340    11.00000   -1.20000
AFIX   0
C5J   1    0.434256    0.302986    0.293276    11.00000    0.39767    0.36830 =
         0.18854    0.02206    0.18459    0.01448
AFIX  23
H5J1  2    0.423027    0.289478    0.254106    11.00000   -1.20000
H5J2  2    0.420879    0.327709    0.291098    11.00000   -1.20000
AFIX   0
C6J   1    0.429153    0.279193    0.346402    11.00000    0.39116    0.62495 =
         0.34470    0.04722    0.18182    0.12795
AFIX  33
H6J1  2    0.401470    0.274765    0.340146    11.00000   -1.50000
H6J2  2    0.442438    0.254784    0.348042    11.00000   -1.50000
H6J3  2    0.440298    0.292862    0.384886    11.00000   -1.50000
AFIX   0
C1K   1    0.742288    0.079057    0.390509    11.00000    0.11726    0.06752 =
         0.16775   -0.01541    0.08219   -0.02244
AFIX  23
H1K1  2    0.747332    0.052028    0.402009    11.00000   -1.20000
H1K2  2    0.754952    0.084924    0.358940    11.00000   -1.20000
AFIX   0
C2K   1    0.759742    0.103539    0.445746    11.00000    0.15065    0.06450 =
         0.21258   -0.01948    0.06725    0.01236
AFIX  23
H2K1  2    0.749015    0.095648    0.478722    11.00000   -1.20000
H2K2  2    0.751951    0.130232    0.435271    11.00000   -1.20000
AFIX   0
C3K   1    0.803438    0.101471    0.469265    11.00000    0.16361    0.09770 =
         0.17415   -0.00821    0.07265    0.03779
AFIX  23
H3K1  2    0.812575    0.117847    0.505842    11.00000   -1.20000
H3K2  2    0.811089    0.075057    0.482149    11.00000   -1.20000
AFIX   0
C4K   1    0.823306    0.113237    0.424394    11.00000    0.14234    0.22779 =
         0.20114    0.02375    0.08839    0.02611
AFIX  23
H4K1  2    0.814858    0.139185    0.409698    11.00000   -1.20000
H4K2  2    0.815745    0.095898    0.388835    11.00000   -1.20000
AFIX   0
C5K   1    0.869393    0.112632    0.453583    11.00000    0.11453    0.13174 =
         0.27073   -0.01286    0.01723   -0.05043
AFIX  23
H5K1  2    0.876908    0.094988    0.488751    11.00000   -1.20000
H5K2  2    0.881775    0.104009    0.422928    11.00000   -1.20000
AFIX   0
C6K   1    0.881744    0.150676    0.473286    11.00000    0.17758    0.25610 =
         0.36861   -0.18335    0.12504   -0.07804
AFIX  33
H6K1  2    0.909998    0.151142    0.491440    11.00000   -1.50000
H6K2  2    0.874240    0.167869    0.438125    11.00000   -1.50000
H6K3  2    0.869392    0.158883    0.503690    11.00000   -1.50000
AFIX   0
C1L   1    0.556386    0.003761    0.433333    11.00000    0.10512    0.09152 =
         0.10667   -0.00719    0.05214   -0.02868
AFIX  23
H1L1  2    0.544521   -0.018322    0.447520    11.00000   -1.20000
H1L2  2    0.552067    0.000598    0.388960    11.00000   -1.20000
AFIX   0
C2L   1    0.535654    0.039633    0.443435    11.00000    0.11070    0.17373 =
         0.12010   -0.03135    0.05068   -0.02293
AFIX  23
H2L1  2    0.540236    0.042856    0.487861    11.00000   -1.20000
H2L2  2    0.547505    0.061650    0.429056    11.00000   -1.20000
AFIX   0
C3L   1    0.492311    0.040439    0.411960    11.00000    0.17975    0.24868 =
         0.19862    0.03467    0.07787   -0.06443
AFIX  23
H3L1  2    0.481456    0.015406    0.417682    11.00000   -1.20000
H3L2  2    0.487901    0.043894    0.367618    11.00000   -1.20000
AFIX   0
C4L   1    0.469337    0.071731    0.434146    11.00000    0.22060    0.24213 =
         0.27441   -0.00171    0.10671   -0.02779
AFIX  23
H4L1  2    0.443262    0.062312    0.432562    11.00000   -1.20000
H4L2  2    0.483267    0.079142    0.476708    11.00000   -1.20000
AFIX   0
C5L   1    0.465981    0.105096    0.391992    11.00000    0.17780    0.28887 =
         0.38903   -0.05686    0.12304   -0.09793
AFIX  23
H5L1  2    0.479204    0.097845    0.361702    11.00000   -1.20000
H5L2  2    0.481369    0.125960    0.416665    11.00000   -1.20000
AFIX   0
C6L   1    0.426941    0.121866    0.356372    11.00000    0.25378    0.47938 =
         0.50192    0.11695    0.18961    0.01089
AFIX  33
H6L1  2    0.430975    0.143268    0.331722    11.00000   -1.50000
H6L2  2    0.411255    0.102402    0.329526    11.00000   -1.50000
H6L3  2    0.413436    0.130734    0.384913    11.00000   -1.50000
AFIX   0
C1M   1    0.727421    0.054326    0.916317    11.00000    0.24861    0.10266 =
         0.09265   -0.05243    0.09428   -0.04860
AFIX  23
H1M1  2    0.738106    0.028713    0.913792    11.00000   -1.20000
H1M2  2    0.731308    0.059790    0.960026    11.00000   -1.20000
AFIX   0
C2M   1    0.750683    0.082774    0.892623    11.00000    0.24135    0.11867 =
         0.10830   -0.05719    0.08403   -0.04738
AFIX  23
H2M1  2    0.739416    0.108343    0.893143    11.00000   -1.20000
H2M2  2    0.748338    0.076504    0.849657    11.00000   -1.20000
AFIX   0
C3M   1    0.794332    0.083957    0.929932    11.00000    0.24977    0.14456 =
         0.12513   -0.08186    0.07143   -0.05514
AFIX  23
H3M1  2    0.804654    0.057756    0.936766    11.00000   -1.20000
H3M2  2    0.797367    0.095674    0.970273    11.00000   -1.20000
AFIX   0
C4M   1    0.817688    0.107164    0.895527    11.00000    0.27091    0.19164 =
         0.15734   -0.10061    0.06525   -0.04662
AFIX  23
H4M1  2    0.817590    0.093215    0.858079    11.00000   -1.20000
H4M2  2    0.804461    0.131762    0.882812    11.00000   -1.20000
AFIX   0
C5M   1    0.859773    0.114813    0.933358    11.00000    0.28761    0.23401 =
         0.19394   -0.07827    0.07334   -0.05702
AFIX  23
H5M1  2    0.869224    0.093531    0.962176    11.00000   -1.20000
H5M2  2    0.860847    0.138239    0.957626    11.00000   -1.20000
AFIX   0
C6M   1    0.886574    0.119342    0.892868    11.00000    0.35063    0.25831 =
         0.21907   -0.12637    0.07579   -0.02569
AFIX  33
H6M1  2    0.913160    0.124184    0.918703    11.00000   -1.50000
H6M2  2    0.885986    0.096015    0.869357    11.00000   -1.50000
H6M3  2    0.877611    0.140706    0.864810    11.00000   -1.50000
AFIX   0
C1N   1    0.542424    0.169005    0.890202    11.00000    0.17378    0.11120 =
         0.21092    0.01489    0.04411    0.00086
AFIX  23
H1N1  2    0.533696    0.143578    0.898922    11.00000   -1.20000
H1N2  2    0.529400    0.188233    0.908607    11.00000   -1.20000
AFIX   0
C2N   1    0.530939    0.175089    0.820876    11.00000    0.18754    0.13143 =
         0.20914    0.01539    0.02832    0.00893
AFIX  23
H2N1  2    0.542873    0.198941    0.812457    11.00000   -1.20000
H2N2  2    0.541509    0.153979    0.802296    11.00000   -1.20000
AFIX   0
C3N   1    0.486867    0.177206    0.790583    11.00000    0.21459    0.16619 =
         0.22177    0.01818    0.03900    0.00768
AFIX  23
H3N1  2    0.475275    0.151974    0.792683    11.00000   -1.20000
H3N2  2    0.475546    0.195457    0.813206    11.00000   -1.20000
AFIX   0
C4N   1    0.476850    0.189682    0.723620    11.00000    0.23671    0.20919 =
         0.22859    0.02288    0.02597    0.00839
AFIX  23
H4N1  2    0.484235    0.216666    0.722349    11.00000   -1.20000
H4N2  2    0.492592    0.174602    0.703481    11.00000   -1.20000
AFIX   0
C5N   1    0.434001    0.185206    0.687285    11.00000    0.25074    0.24051 =
         0.23833    0.03984    0.02302   -0.00297
AFIX  23
H5N1  2    0.427986    0.157759    0.682187    11.00000   -1.20000
H5N2  2    0.418181    0.196053    0.711625    11.00000   -1.20000
AFIX   0
C6N   1    0.421750    0.203494    0.625298    11.00000    0.31218    0.30560 =
         0.30991    0.03719    0.03222   -0.02005
AFIX  33
H6N1  2    0.393997    0.199079    0.605761    11.00000   -1.50000
H6N2  2    0.426716    0.230861    0.629610    11.00000   -1.50000
H6N3  2    0.436546    0.192467    0.600095    11.00000   -1.50000
AFIX   0
C1O   1    0.737426    0.422178    0.885211    11.00000    0.22665    0.07578 =
         0.12720    0.02938    0.05227    0.03084
AFIX  23
H1O1  2    0.744311    0.449156    0.882190    11.00000   -1.20000
H1O2  2    0.749631    0.414066    0.927991    11.00000   -1.20000
AFIX   0
C2O   1    0.754657    0.398804    0.844127    11.00000    0.22987    0.09848 =
         0.11538    0.03218    0.06479    0.05509
PART 1
AFIX  23
H2O1  2    0.747746    0.409374    0.802283    21.00000   -1.20000
H2O2  2    0.746352    0.371929    0.842224    21.00000   -1.20000
PART 2
AFIX  23
H2O3  2    0.750065    0.371742    0.851330   -21.00000   -1.20000
H2O4  2    0.739428    0.404506    0.801402   -21.00000   -1.20000
PART 1
AFIX   0
C3O   1    0.798748    0.403234    0.878149    21.00000    0.25240    0.12468 =
         0.13230    0.00492    0.04356    0.06784
AFIX  23
H3O1  2    0.812966    0.399768    0.847874    21.00000   -1.20000
H3O2  2    0.803284    0.429689    0.893183    21.00000   -1.20000
AFIX   0
C4O   1    0.816521    0.377370    0.930790    21.00000    0.26324    0.14476 =
         0.13221   -0.01634    0.01914    0.08436
AFIX  23
H4O1  2    0.844014    0.375287    0.931859    21.00000   -1.20000
H4O2  2    0.804863    0.352254    0.916961    21.00000   -1.20000
AFIX   0
C5O   1    0.818146    0.379405    0.998829    21.00000    0.26565    0.12877 =
         0.11135   -0.04167    0.00555    0.10586
AFIX  23
H5O1  2    0.807209    0.356429    1.012241    21.00000   -1.20000
H5O2  2    0.805181    0.402366    1.008121    21.00000   -1.20000
AFIX   0
C6O   1    0.863013    0.381473    1.026050    21.00000    0.30337    0.13306 =
         0.10233   -0.04983   -0.05463    0.09490
AFIX  33
H6O1  2    0.870081    0.382977    1.070662    21.00000   -1.50000
H6O2  2    0.874626    0.358697    1.014360    21.00000   -1.50000
H6O3  2    0.872624    0.404048    1.010292    21.00000   -1.50000
PART 2
AFIX   0
C13O  1    0.797254    0.402815    0.848585   -21.00000    0.22746    0.10111 =
         0.11025    0.03601    0.06955    0.05553
AFIX  23
H3O3  2    0.813465    0.398768    0.891330   -21.00000   -1.20000
H3O4  2    0.802288    0.428761    0.836234   -21.00000   -1.20000
AFIX   0
C14O  1    0.808093    0.373248    0.806418   -21.00000    0.22410    0.10522 =
         0.10987    0.03522    0.07473    0.05643
AFIX  23
H4O3  2    0.801690    0.347624    0.818246   -21.00000   -1.20000
H4O4  2    0.791688    0.377866    0.763952   -21.00000   -1.20000
AFIX   0
C15O  1    0.850443    0.373408    0.807590   -21.00000    0.22311    0.10898 =
         0.10992    0.03624    0.07793    0.05472
AFIX  23
H5O3  2    0.867687    0.370856    0.850039   -21.00000   -1.20000
H5O4  2    0.856728    0.397473    0.790420   -21.00000   -1.20000
AFIX   0
C16O  1    0.856069    0.338948    0.768113   -21.00000    0.21394    0.11336 =
         0.09814    0.04233    0.10427    0.05267
AFIX  33
H6O4  2    0.883083    0.338100    0.767769   -21.00000   -1.50000
H6O5  2    0.849778    0.315334    0.785602   -21.00000   -1.50000
H6O6  2    0.838867    0.341832    0.726248   -21.00000   -1.50000
PART 0
AFIX   0
C1P   1    0.543184    0.497568    0.669877    11.00000    0.22068    0.08263 =
         0.09422   -0.01159    0.07122   -0.01696
AFIX  23
H1P1  2    0.538322    0.499912    0.709866    11.00000   -1.20000
H1P2  2    0.530674    0.519130    0.643624    11.00000   -1.20000
AFIX   0
C2P   1    0.527883    0.459184    0.639108    11.00000    0.23223    0.09984 =
         0.09825    0.00774    0.08052   -0.00603
AFIX  23
H2P1  2    0.532654    0.457497    0.598978    11.00000   -1.20000
H2P2  2    0.541741    0.437988    0.664911    11.00000   -1.20000
AFIX   0
C3P   1    0.484390    0.456145    0.630549    11.00000    0.24111    0.12064 =
         0.12263   -0.00137    0.09016   -0.00283
AFIX  23
H3P1  2    0.480176    0.451539    0.670566    11.00000   -1.20000
H3P2  2    0.471556    0.480367    0.614071    11.00000   -1.20000
AFIX   0
C4P   1    0.466778    0.424498    0.587765    11.00000    0.26874    0.15529 =
         0.16612   -0.00009    0.07616   -0.00210
AFIX  23
H4P1  2    0.440680    0.431545    0.560946    11.00000   -1.20000
H4P2  2    0.483365    0.417674    0.562092    11.00000   -1.20000
AFIX   0
C5P   1    0.464466    0.392894    0.628720    11.00000    0.29271    0.16263 =
         0.19499   -0.00891    0.06737    0.00355
AFIX  23
H5P1  2    0.448598    0.400027    0.655360    11.00000   -1.20000
H5P2  2    0.490634    0.385286    0.654580    11.00000   -1.20000
AFIX   0
C6P   1    0.444626    0.360035    0.583772    11.00000    0.34732    0.24281 =
         0.25178    0.00445   -0.00390   -0.03707
AFIX  33
H6P1  2    0.441881    0.337589    0.607327    11.00000   -1.50000
H6P2  2    0.418948    0.368336    0.558373    11.00000   -1.50000
H6P3  2    0.460683    0.353701    0.557600    11.00000   -1.50000

AFIX   0
HKLF 4 1 1 0 0 0 1 0 0 0 1


REM  c2c_b.res in Cc
REM wR2 = 0.3516, GooF = S = 0.973, Restrained GooF = 0.987 for all data
REM R1 = 0.1085 for 9974 Fo > 4sig(Fo) and 0.2096 for all 25085 data
REM 2658 parameters refined using 2113 restraints

END

WGHT      0.2000      0.0000

REM Highest difference peak  0.424,  deepest hole -0.296,  1-sigma level  0.065
Q1    1   0.8572  0.3007  0.7654  11.00000  0.05    0.42
Q2    1   0.1327  0.2940  0.2701  11.00000  0.05    0.39
Q3    1   0.1253  0.3425  0.2684  11.00000  0.05    0.37
Q4    1   0.6364  0.4937  0.5577  11.00000  0.05    0.35
Q5    1   0.8154  0.3287  0.7519  11.00000  0.05    0.35
Q6    1   0.3536  0.4979  0.4845  11.00000  0.05    0.33
Q7    1   0.7938  0.0979  1.0008  11.00000  0.05    0.33
Q8    1   0.8063  0.3725  1.0062  11.00000  0.05    0.32
Q9    1   0.1699  0.3875  0.0489  11.00000  0.05    0.32
Q10   1   0.7700  0.0981  0.9872  11.00000  0.05    0.31
Q11   1   0.5907  0.4912  0.6077  11.00000  0.05    0.31
Q12   1   0.1945  0.0992  0.0416  11.00000  0.05    0.31
Q13   1   0.6994 -0.0018  0.5588  11.00000  0.05    0.30
Q14   1   0.7110  0.5066  0.4632  11.00000  0.05    0.29
Q15   1   0.2366  0.0971  0.0720  11.00000  0.05    0.28
Q16   1   0.3987  0.4968  0.4364  11.00000  0.05    0.28
Q17   1   0.8767  0.3883  0.5043  11.00000  0.05    0.28
Q18   1   0.2914  0.0025  0.4884  11.00000  0.05    0.27
Q19   1   0.1094  0.3900  0.5436  11.00000  0.05    0.27
Q20   1   0.8784  0.3719  1.0017  11.00000  0.05    0.27
Q21   1   0.3195  0.0653  0.1556  11.00000  0.05    0.27
Q22   1   0.8769  0.3852  1.0041  11.00000  0.05    0.26
Q23   1   0.5244  0.1740  0.8323  11.00000  0.05    0.26
Q24   1   0.6870  0.0608  0.8947  11.00000  0.05    0.26
Q25   1   0.2677  0.0590  0.6206  11.00000  0.05    0.26
Q26   1   0.4208  0.0456  0.7228  11.00000  0.05    0.26
Q27   1   0.3095  0.1135  0.2018  11.00000  0.05    0.26
Q28   1   0.6602  0.5264  0.7634  11.00000  0.05    0.25
Q29   1   0.4645  0.3220  0.3002  11.00000  0.05    0.25
Q30   1   0.6014 -0.0031  0.4735  11.00000  0.05    0.25
Q31   1   0.7033  0.4948  0.6928  11.00000  0.05    0.25
Q32   1   0.5734  0.0435  0.3238  11.00000  0.05    0.25
Q33   1   0.2524  0.0791  0.6421  11.00000  0.05    0.24
Q34   1   0.6836  0.5322  0.4047  11.00000  0.05    0.24
Q35   1   0.1919  0.3582  0.3113  11.00000  0.05    0.24
Q36   1   0.3046  0.0064  0.2578  11.00000  0.05    0.24
Q37   1   0.5408  0.1686  0.9032  11.00000  0.05    0.24
Q38   1   0.3447 -0.0019  0.2970  11.00000  0.05    0.23
Q39   1   0.6176  0.5062  0.4229  11.00000  0.05    0.23
Q40   1   0.6282  0.0178  0.6691  11.00000  0.05    0.23
Q41   1   0.7218  0.0567  0.4227  11.00000  0.05    0.23
Q42   1   0.1208  0.3955  0.0500  11.00000  0.05    0.23
Q43   1   0.6942  0.0009  0.7832  11.00000  0.05    0.23
Q44   1   0.1807  0.3996  0.1011  11.00000  0.05    0.23
Q45   1   0.3987  0.0924  0.2379  11.00000  0.05    0.23
Q46   1   0.3687 -0.0032  0.5161  11.00000  0.05    0.23
Q47   1   0.6800  0.0389  0.9450  11.00000  0.05    0.23
Q48   1   0.6630 -0.0217  0.4695  11.00000  0.05    0.23
Q49   1   0.5879  0.0926  0.8052  11.00000  0.05    0.23
Q50   1   0.6325  0.5056  0.4450  11.00000  0.05    0.23
Q51   1   0.3137  0.4365  0.6984  11.00000  0.05    0.23
Q52   1   0.3950 -0.0046  0.5691  11.00000  0.05    0.23
Q53   1   0.6678 -0.0301  0.4618  11.00000  0.05    0.23
Q54   1   0.6822  0.0542  0.3901  11.00000  0.05    0.23
Q55   1   0.3128  0.5279  0.6439  11.00000  0.05    0.23
Q56   1   0.3619  0.5033  0.5993  11.00000  0.05    0.22
Q57   1   0.7489  0.0776  0.9150  11.00000  0.05    0.22
Q58   1   0.6277  0.0241  0.3153  11.00000  0.05    0.22
Q59   1   0.6199  0.5007  0.6701  11.00000  0.05    0.22
Q60   1   0.5968  0.4779  0.5443  11.00000  0.05    0.22
Q61   1   0.6827  0.4254  0.3498  11.00000  0.05    0.22
Q62   1   0.8198  0.3949  0.4573  11.00000  0.05    0.22
Q63   1   0.6081  0.0396  0.8973  11.00000  0.05    0.22
Q64   1   0.7989  0.3597  0.7782  11.00000  0.05    0.22
Q65   1   0.6467 -0.0002  0.5396  11.00000  0.05    0.22
Q66   1   0.6718  0.4275  0.8283  11.00000  0.05    0.22
Q67   1   0.3464  0.5009  0.3998  11.00000  0.05    0.22
Q68   1   0.3909  0.5197  0.3291  11.00000  0.05    0.22
Q69   1   0.1292  0.3600  0.0246  11.00000  0.05    0.22
Q70   1   0.2592  0.0709  0.1316  11.00000  0.05    0.21
Q71   1   0.6497  0.0616  0.8683  11.00000  0.05    0.21
Q72   1   0.3241  0.4667  0.7722  11.00000  0.05    0.21
Q73   1   0.3399  0.1210  0.2257  11.00000  0.05    0.21
Q74   1   0.3665 -0.0271  0.2379  11.00000  0.05    0.21
Q75   1   0.5821  0.4098  0.3585  11.00000  0.05    0.21
Q76   1   0.5318  0.3282  0.7517  11.00000  0.05    0.21
Q77   1   0.5100  0.0825  0.6171  11.00000  0.05    0.21
Q78   1   0.8120  0.4005  0.9374  11.00000  0.05    0.21
Q79   1   0.5417  0.1732  0.4064  11.00000  0.05    0.21
Q80   1   0.5917  0.0025  0.5892  11.00000  0.05    0.21
Q81   1   0.4015  0.4821  0.5083  11.00000  0.05    0.21
Q82   1   0.3142  0.4981  0.5884  11.00000  0.05    0.21
Q83   1   0.2587  0.4987  0.5915  11.00000  0.05    0.21
Q84   1   0.4112  0.4123  0.6825  11.00000  0.05    0.21
Q85   1   0.1042  0.3909  0.0744  11.00000  0.05    0.21
Q86   1   0.4059  0.4995  0.3833  11.00000  0.05    0.21
Q87   1   0.5193  0.4037  0.4438  11.00000  0.05    0.20
Q88   1   0.3527 -0.0057  0.4048  11.00000  0.05    0.20
Q89   1   0.4689  0.1762  0.7246  11.00000  0.05    0.20
Q90   1   0.3863  0.0586  0.6994  11.00000  0.05    0.20
Q91   1   0.6058  0.1320  0.4407  11.00000  0.05    0.20
Q92   1   0.6377  0.4402  0.3469  11.00000  0.05    0.20
Q93   1   0.3592 -0.0034  0.4200  11.00000  0.05    0.20
Q94   1   0.1085  0.3808  0.0057  11.00000  0.05    0.20
Q95   1   0.1804  0.3893  0.3427  11.00000  0.05    0.20
Q96   1   0.6360 -0.0051  0.6414  11.00000  0.05    0.20
Q97   1   0.4077  0.0171  0.4981  11.00000  0.05    0.19
Q98   1   0.1703  0.3977  0.5828  11.00000  0.05    0.19
Q99   1   0.4670  0.3175  0.7795  11.00000  0.05    0.19
Q100  1   0.4302  0.0021  0.6105  11.00000  0.05    0.19
;
_shelx_res_checksum   57566

_shelx_hkl_file
;
   0   0  -1    1.20    0.50
   0   0   2 1577.34  117.79
   0   0  -2 1740.23  129.99
   0   0   3   -3.00    1.50
   0   0  -3    0.40    1.70
   0   0   4 1270.37   94.89
   0   0   4 1260.87   94.19
   0   0  -4 1177.08   87.89
   0   0  -4 1212.08   90.59
   0   0   5   10.60    2.80
   0   0   5   14.30    2.70
   0   0  -5   13.30    2.70
   0   0  -5    7.50    2.30
   0   0   6 5451.85  407.16
   0   0   6 4926.11  367.96
   0   0  -6 5219.78  389.86
   0   0  -6 4750.82  354.76
   0   0   7   -4.80    2.70
   0   0   7   -1.50    2.70
   0   0  -7    1.20    2.30
   0   0  -7   -6.60    3.20
   0   0   8   73.09    6.30
   0   0  -8   56.39    5.80
   0   0  -8   74.29    6.20
   0   0   9   -3.60    3.50
   0   0   9    1.70    3.40
   0   0  -9   -3.00    4.40
   0   0  -9   -3.40    3.10
   0   0  10  160.78   12.60
   0   0  10  174.08   13.60
   0   0 -10  186.88   14.90
   0   0 -10  184.18   14.20
   0   0  11   -1.90    3.70
   0   0  11   -3.70    3.40
   0   0 -11   -7.20    4.80
   0   0 -11    1.30    3.10
   0   0  12    6.10    3.70
   0   0  12    2.10    3.10
   0   0 -12   -2.70    2.80
   0   0 -12   -4.30    5.10
   0   0  13   -3.40    3.50
   0   0  13   -3.20    3.00
   0   0 -13   -4.80    5.80
   0   0 -13   -1.50    2.60
   0   0  14   70.09    6.20
   0   0  14   67.59    6.30
   0   0 -14   68.29    7.70
   0   0 -14   77.49    6.50
   0   0  15   -7.70    3.30
   0   0  15    0.20    3.60
   0   0 -15   -0.70    4.70
   0   0  16    6.50    3.70
   0   0  16   13.60    3.60
   0   0 -16    2.80    4.10
   0   0  17    3.80    3.70
   0   0  17   -0.80    3.80
   0   0 -17   -1.40    4.40
   0   0  18    6.80    3.70
   0   0  18    3.30    3.50
   0   0 -18    0.10    5.60
   0   0  19    2.80    3.60
   0   0  19   -3.80    3.90
   0   0 -19    0.50    6.00
   0   0  20   -3.50    3.90
   0   0 -20   -1.40    5.50
   0   0  21    1.10    4.60
   0   0 -21    2.20    5.80
   0   0  22   -1.90    4.70
   0   0 -22    1.50    5.80
   0  -2   0 2220.08  165.78
   0   2   0 2950.40  220.28
   0  -2   1   13.90    1.20
   0  -2  -1   12.60    1.40
   0   2   1   14.90    1.60
   0   2  -1   13.10    1.30
   0  -2   2  139.89   10.50
   0  -2  -2  119.89    9.10
   0  -2  -2  148.79   11.30
   0   2  -2  123.09    9.30
   0  -2   3   97.19    7.40
   0  -2  -3   97.19    7.60
   0  -2  -3   84.09    6.60
   0   2   3   95.19    7.40
   0   2   3   89.99    7.00
   0   2  -3   93.09    7.20
   0  -2  -4 2873.71  214.58
   0  -2  -4 3159.78  235.98
   0   2   4 2768.12  206.68
   0   2   4 2966.50  221.58
   0   2  -4 2912.51  217.48
   0  -2   5 1234.88   92.29
   0  -2   5 1636.54  122.29
   0  -2  -5 1382.16  103.29
   0  -2  -5 1330.97   99.49
   0   2   5 1328.67   99.29
   0   2   5 1270.87   94.99
   0   2  -5 1168.98   87.39
   0   2  -5 1361.76  101.79
   0  -2   6  598.24   44.80
   0  -2   6  470.15   35.30
   0  -2  -6  441.36   33.10
   0  -2  -6  451.65   33.90
   0   2   6  435.96   32.70
   0   2   6  464.25   34.80
   0   2  -6  391.66   29.40
   0   2  -6  495.95   37.30
   0  -2   7   16.10    3.30
   0  -2   7   13.40    2.80
   0  -2  -7   21.40    3.10
   0  -2  -7   17.90    3.80
   0   2   7   15.60    3.10
   0   2   7   16.70    3.00
   0   2  -7   15.40    4.10
   0   2  -7   15.70    2.70
   0  -2   8   61.49    5.60
   0  -2   8   57.99    5.50
   0  -2  -8   70.09    6.60
   0  -2  -8   61.49    5.40
   0   2   8   59.09    5.30
   0   2   8   64.69    5.80
   0   2  -8   67.59    5.80
   0   2  -8   70.69    6.80
   0  -2   9   87.59    7.70
   0  -2   9   95.59    8.20
   0  -2  -9   86.99    7.30
   0  -2  -9   88.79    7.80
   0   2   9   86.99    7.50
   0   2   9   83.69    7.10
   0   2  -9  106.09    9.30
   0   2  -9   73.79    6.20
   0  -2  10   37.20    5.50
   0  -2  10   17.20    4.10
   0  -2 -10   21.50    4.50
   0  -2 -10   19.90    3.60
   0   2  10   15.90    3.80
   0   2  10   13.00    3.90
   0   2 -10   17.60    3.50
   0   2 -10   34.80    6.10
   0  -2  11   18.60    3.90
   0  -2  11   29.30    5.50
   0  -2 -11   26.50    3.70
   0   2  11   14.80    3.70
   0   2  11   17.60    3.60
   0   2 -11   19.80    3.50
   0   2 -11    5.30    6.10
   0  -2  12   22.20    5.10
   0  -2  12   16.60    3.40
   0  -2 -12   16.90    5.50
   0  -2 -12   19.10    3.10
   0   2  12   14.60    3.40
   0   2  12   21.20    4.20
   0   2 -12   22.20    7.00
   0   2 -12   18.10    3.20
   0  -2  13   31.50    3.70
   0  -2  13   46.60    5.70
   0  -2 -13   40.30    4.00
   0  -2 -13   38.10    6.20
   0   2  13   44.50    5.00
   0   2  13   38.40    4.20
   0   2 -13   42.40    4.20
   0   2 -13   32.10    6.60
   0  -2  14    6.10    6.20
   0  -2  14    4.40    3.10
   0  -2 -14   -4.60    4.80
   0   2  14    5.10    3.00
   0   2  14   -2.00    3.40
   0   2 -14    0.10    2.70
   0   2 -14  -10.70    5.60
   0  -2  15    1.20    4.30
   0  -2  15   -7.30    3.50
   0  -2 -15   -7.90    4.30
   0   2  15   -2.90    3.80
   0   2  15   -2.70    3.40
   0   2 -15   -0.10    2.90
   0   2 -15    3.20    3.60
   0  -2  16    3.00    3.10
   0  -2  16    8.90    4.10
   0  -2 -16    4.20    4.30
   0  -2 -16    3.10    5.30
   0   2  16    4.00    3.40
   0   2  16    2.10    3.60
   0   2 -16   -2.00    4.00
   0  -2  17    0.40    3.50
   0  -2  17   -0.80    3.80
   0  -2 -17    6.60    4.70
   0   2  17    1.10    3.90
   0   2  17    0.80    3.70
   0   2 -17    1.50    5.10
   0  -2  18   10.50    4.50
   0  -2  18    4.20    3.40
   0  -2 -18   10.80    5.60
   0   2  18    4.40    3.20
   0   2  18    0.60    3.90
   0   2 -18    5.40    4.30
   0   2 -18    3.50    6.10
   0  -2  19    2.10    3.80
   0  -2  19    3.80    4.30
   0  -2 -19    1.40    4.90
   0   2  19   -0.10    3.90
   0   2  19    0.10    4.20
   0   2 -19    1.30    5.30
   0  -2  20   14.20    4.10
   0  -2 -20   13.00    5.10
   0   2  20   18.70    4.70
   0   2 -20   18.10    5.70
   0  -2  21   -6.70    4.30
   0  -2 -21   -4.60    6.40
   0   2  21   -2.10    4.30
   0   2 -21    0.50    5.40
   0   2 -21    0.00    4.10
   0  -4   0 3184.38  237.78
   0  -4   0 3191.98  238.38
   0   4   0 3827.22  285.77
   0   4   0 3732.43  278.67
   0  -4   1   30.00    2.70
   0  -4  -1   24.10    2.40
   0   4   1   25.80    2.70
   0   4  -1   27.80    2.70
   0  -4   2 1138.69   85.09
   0  -4  -2 1203.08   89.89
   0  -4  -2 1059.59   79.19
   0   4   2  954.00   71.29
   0   4   2 1045.40   78.09
   0   4  -2 1013.20   75.69
   0  -4   3  441.76   33.00
   0  -4  -3  422.96   31.70
   0   4   3  513.45   38.50
   0   4   3  450.45   33.80
   0   4  -3  421.96   31.60
   0  -4   4  639.94   47.80
   0  -4  -4  653.63   48.90
   0  -4  -4  640.84   48.00
   0   4   4  657.93   49.30
   0   4   4  672.13   50.29
   0   4  -4  647.04   48.40
   0  -4   5  112.29    8.80
   0  -4  -5  106.79    8.50
   0  -4  -5  105.49    8.50
   0   4   5  116.79    9.20
   0   4   5  103.59    8.30
   0   4  -5   97.79    7.90
   0  -4   6  604.44   45.20
   0  -4   6  676.43   50.59
   0  -4  -6  699.13   52.29
   0  -4  -6  671.23   50.29
   0   4   6  648.94   48.60
   0   4   6  754.52   56.49
   0   4  -6  767.82   57.39
   0   4  -6  570.34   42.80
   0  -4   7  199.98   15.20
   0  -4   7  233.18   17.80
   0  -4  -7  187.08   14.30
   0  -4  -7  229.58   17.60
   0   4   7  202.38   15.50
   0   4   7  203.38   15.60
   0   4  -7  201.38   15.20
   0   4  -7  238.48   18.40
   0  -4   8  192.88   14.90
   0  -4   8  170.88   13.20
   0  -4  -8  182.18   14.10
   0  -4  -8  163.78   12.60
   0   4   8  178.88   13.80
   0   4   8  184.68   14.30
   0   4  -8  175.88   14.10
   0   4  -8  186.38   14.20
   0  -4   9  300.17   22.70
   0  -4   9  350.56   26.40
   0  -4  -9  350.26   26.60
   0  -4  -9  396.66   29.90
   0   4   9  359.96   27.20
   0   4   9  367.36   27.70
   0   4  -9  332.37   25.40
   0   4  -9  364.96   27.50
   0  -4  10   71.29    6.80
   0  -4  10   61.69    6.30
   0  -4 -10   53.49    5.20
   0   4  10   60.89    6.00
   0   4  10   77.39    6.90
   0   4 -10   76.69    8.10
   0  -4  11    5.90    4.60
   0  -4  11   -3.10    3.90
   0  -4 -11   10.00    4.80
   0  -4 -11    5.50    3.10
   0   4  11    5.30    3.90
   0   4  11   -0.60    3.20
   0   4 -11   -5.50    6.30
   0   4 -11   -3.20    2.80
   0  -4  12    7.20    3.20
   0  -4  12    4.90    3.90
   0  -4 -12    7.90    4.50
   0   4  12    7.10    3.20
   0   4  12    8.20    3.90
   0   4 -12   -8.90    5.80
   0   4 -12    9.60    2.90
   0  -4  13    4.50    3.00
   0  -4  13    3.40    4.30
   0  -4 -13   10.40    4.60
   0   4  13    3.60    3.10
   0   4  13   13.00    4.00
   0   4 -13    7.40    2.80
   0   4 -13   -4.20    6.10
   0  -4  14   -1.90    3.00
   0  -4  14    4.90    4.00
   0  -4 -14   -1.10    3.80
   0  -4 -14    1.90    3.90
   0   4  14    4.50    3.20
   0   4  14    9.90    3.70
   0   4 -14    4.00    6.40
   0   4 -14   -0.90    2.70
   0  -4  15    5.80    3.50
   0  -4  15    4.10    3.30
   0  -4 -15   -1.20    4.40
   0  -4 -15   -0.30    4.50
   0   4  15    4.70    3.30
   0   4  15   -0.50    3.70
   0   4 -15    4.90    4.30
   0   4 -15    7.00    3.00
   0  -4  16    0.90    3.90
   0  -4  16   -0.60    3.40
   0  -4 -16    4.30    4.60
   0  -4 -16    0.30    4.80
   0   4  16    4.10    3.60
   0   4  16   -1.00    3.80
   0   4 -16    4.50    4.40
   0   4 -16    4.70    2.60
   0  -4  17    1.00    3.20
   0  -4  17    3.80    3.80
   0  -4 -17    0.60    4.10
   0   4  17   -1.80    3.70
   0   4  17   -3.80    4.30
   0   4 -17    2.90    5.50
   0  -4  18    5.60    3.10
   0  -4  18   10.30    3.90
   0  -4 -18    5.70    5.00
   0   4  18    7.80    4.20
   0   4  18    5.10    3.30
   0   4 -18   11.10    4.90
   0  -4  19   -2.30    3.90
   0  -4  19    1.80    3.60
   0  -4 -19    3.40    5.20
   0   4  19    4.40    4.20
   0   4  19    5.70    4.30
   0   4 -19   -3.50    5.60
   0  -4  20   19.50    3.80
   0  -4 -20   13.80    5.50
   0   4  20   15.00    4.20
   0   4 -20   16.40    5.50
   0  -4  21   -0.50    3.80
   0  -4 -21    6.30    5.70
   0   4  21   -1.70    4.40
   0   4  21    5.90    4.20
   0   4 -21   -2.40    4.80
   0  -6   0  345.37   25.90
   0  -6   0  391.36   29.40
   0   6   0  357.86   26.90
   0   6   0  384.26   28.90
   0  -6   1   17.90    2.60
   0  -6   1   14.90    2.90
   0   6   1   15.30    2.90
   0   6   1   13.70    3.10
   0   6  -1   13.80    2.50
   0   6  -1   10.70    2.60
   0  -6   2  150.48   11.50
   0  -6   2  133.59   10.30
   0  -6  -2  129.69   10.10
   0   6  -2  132.69   10.20
   0   6  -2  106.39    8.40
   0  -6   3 1557.44  116.29
   0  -6   3 1417.66  105.89
   0  -6  -3 1425.26  106.49
   0  -6  -3 1607.64  120.19
   0   6  -3 1423.86  106.39
   0   6  -3 1408.16  105.19
   0  -6   4 4654.23  347.57
   0  -6   4 5115.59  382.06
   0  -6  -4 4300.37  321.17
   0  -6  -4 4503.15  336.27
   0   6   4 4439.66  331.57
   0   6   4 5091.89  380.26
   0   6  -4 4907.11  366.36
   0   6  -4 4318.87  322.57
   0  -6   5 1501.95  112.29
   0  -6   5 1434.76  107.19
   0  -6  -5 1352.76  101.09
   0  -6  -5 1398.26  104.59
   0   6   5 1497.25  111.89
   0   6   5 1354.16  101.19
   0   6  -5 1420.56  106.19
   0   6  -5 1353.76  101.09
   0  -6   6  818.92   61.29
   0  -6   6  845.52   63.29
   0  -6  -6  753.62   56.39
   0   6   6  673.03   50.49
   0   6   6  708.63   53.09
   0   6  -6  761.12   56.99
   0   6  -6  784.42   58.69
   0   6  -7   15.50    3.30
   0   6  -7    7.40    3.70
   0  -6   8    3.30    3.60
   0  -6   8    6.40    3.00
   0  -6  -8    6.80    4.10
   0   6   8   -0.90    3.20
   0   6   8    1.00    3.60
   0   6  -8    5.40    4.40
   0   6  -8    1.20    3.00
   0  -6   9  111.59    9.20
   0  -6   9  125.49    9.90
   0  -6  -9  111.29    9.60
   0   6   9  114.89    9.50
   0   6   9  129.89   10.40
   0   6  -9  122.29    9.70
   0   6  -9  141.19   11.80
   0  -6  10   39.90    5.20
   0  -6  10   50.49    5.40
   0  -6 -10   41.90    5.50
   0   6  10   46.80    5.30
   0   6  10   48.50    5.10
   0   6 -10   41.40    6.70
   0   6 -10   37.90    4.30
   0  -6  11   43.20    4.90
   0  -6  11   27.80    4.10
   0  -6 -11   35.70    5.40
   0   6  11   34.30    4.20
   0   6  11   34.20    4.40
   0   6 -11   35.60    4.00
   0   6 -11   27.60    6.50
   0  -6  12    6.30    3.80
   0  -6  12    3.10    4.10
   0  -6 -12   12.20    5.40
   0  -6 -12    2.00    3.50
   0   6  12   -0.10    3.80
   0   6  12    7.60    3.10
   0   6 -12    4.60    2.70
   0   6 -12   -0.10    6.90
   0  -6  13   33.60    4.10
   0  -6  13   36.80    4.60
   0  -6 -13   33.80    4.60
   0  -6 -13   33.50    5.60
   0   6  13   28.80    3.90
   0   6  13   46.20    5.70
   0   6 -13   34.70    3.80
   0   6 -13   29.70    6.90
   0  -6  14   19.90    3.60
   0  -6  14   18.90    3.50
   0  -6 -14   24.40    4.50
   0  -6 -14   27.10    4.80
   0   6  14   22.50    3.80
   0   6  14   24.40    4.50
   0   6 -14   10.30    4.80
   0   6 -14   27.90    3.40
   0  -6  15   -2.10    2.80
   0  -6  15    3.10    3.70
   0  -6 -15    1.60    3.90
   0  -6 -15    1.60    5.30
   0   6  15    6.70    3.50
   0   6  15   -0.60    3.50
   0   6 -15    1.50    4.60
   0   6 -15    1.40    2.50
   0  -6  16   -1.00    3.10
   0  -6  16    1.00    3.00
   0  -6 -16   -2.00    4.40
   0   6  16    0.20    3.70
   0   6  16   -7.60    4.30
   0   6 -16    1.20    7.00
   0   6 -16    6.10    2.60
   0  -6  17    4.00    3.10
   0  -6  17    3.30    3.90
   0  -6 -17   -8.00    5.30
   0  -6 -17    4.00    5.70
   0   6  17    2.40    4.50
   0   6  17   -0.50    4.10
   0   6 -17    3.60   23.50
   0  -6  18   11.70    3.10
   0  -6  18   24.50    4.90
   0  -6 -18   12.10    5.40
   0  -6 -18   13.00    6.10
   0   6  18   13.50    4.40
   0   6  18   17.30    3.80
   0   6 -18   14.90    5.20
   0  -6  19    1.50    3.00
   0  -6  19    7.70    3.70
   0  -6 -19    4.20    4.50
   0   6  19    1.50    3.70
   0   6 -19    6.50    5.30
   0  -6  20   11.20    3.90
   0  -6 -20    4.70    4.50
   0   6  20    7.70    4.50
   0   6  20   13.20    4.30
   0   6 -20    4.60    5.10
   0  -6  21    2.30    3.50
   0  -6 -21    2.80    5.30
   0   6  21    7.20    4.50
   0   6  21   -7.60    4.40
   0   6 -21   -0.90    4.80
   0  -8   0 1729.83  129.19
   0  -8   0 1740.23  129.99
   0   8   0 1657.33  123.79
   0   8   0 1900.31  141.99
   0  -8   1   27.90    3.40
   0  -8  -1   18.40    3.70
   0  -8  -1   17.90    3.30
   0   8   1   16.60    3.30
   0   8   1   26.50    4.00
   0   8  -1   17.90    3.60
   0   8  -1   22.10    3.20
   0  -8   2 7005.50  522.95
   0  -8   2 6797.02  507.75
   0   8   2 6849.11  511.55
   0   8  -2 6460.75  482.65
   0   8  -2 6290.27  469.55
   0  -8   3 1096.49   81.99
   0  -8   3 1112.19   83.09
   0  -8  -3 1038.70   77.69
   0   8   3 1052.99   78.69
   0   8  -3 1081.89   80.89
   0   8  -3 1089.39   81.39
   0  -8   4   39.40    4.00
   0  -8   4   27.70    3.50
   0  -8  -4   34.60    4.60
   0  -8  -4   31.20    4.00
   0   8  -4   32.30    3.50
   0   8  -4   27.30    3.70
   0  -8   5  414.86   31.10
   0  -8   5  357.86   26.90
   0  -8  -5  370.86   28.10
   0  -8  -5  348.07   26.30
   0   8   5  414.76   31.20
   0   8   5  390.26   29.40
   0   8  -5  321.57   24.30
   0   8  -5  316.17   23.80
   0  -8   6  265.27   20.00
   0  -8   6  252.47   19.30
   0  -8  -6  224.58   17.20
   0  -8  -6  212.98   16.40
   0   8   6  216.28   16.50
   0   8   6  245.08   18.70
   0   8  -6  251.87   19.10
   0   8  -6  225.58   17.20
   0  -8   7   21.90    3.10
   0  -8  -7   21.30    4.20
   0  -8  -7   16.00    4.00
   0   8   7   20.40    3.50
   0   8  -7    9.70    3.40
   0   8  -7    8.90    3.40
   0  -8   8   14.20    3.00
   0  -8   8   31.30    5.50
   0  -8  -8   17.50    4.80
   0  -8  -8   19.50    4.60
   0   8   8   10.80    3.60
   0   8   8   17.80    4.40
   0   8  -8    6.30    3.90
   0   8  -8   16.20    3.70
   0  -8   9    5.30    3.20
   0  -8   9    6.50    4.40
   0  -8  -9   15.90    4.80
   0  -8  -9   15.30    4.40
   0   8   9   18.60    3.90
   0   8   9    3.90    4.10
   0   8  -9    6.30    4.30
   0   8  -9    1.90    3.70
   0  -8  10    9.40    4.10
   0  -8  10    6.90    3.60
   0  -8 -10   17.30    4.90
   0  -8 -10   13.80    4.00
   0   8  10    3.90    3.70
   0   8  10   13.20    3.40
   0   8 -10   16.60    4.90
   0   8 -10    9.20    3.30
   0  -8  11    5.20    3.60
   0  -8  11    2.70    3.10
   0  -8 -11   16.90    4.40
   0  -8 -11    2.20    3.80
   0   8  11   11.70    3.70
   0   8  11    6.00    3.10
   0   8 -11    9.10    4.90
   0   8 -11    9.70    3.30
   0  -8  12   12.00    3.40
   0  -8  12   13.40    3.50
   0  -8 -12   23.80    4.50
   0  -8 -12   15.00    4.50
   0   8  12   15.40    3.30
   0   8  12   21.90    4.00
   0   8 -12   17.50    5.30
   0   8 -12   11.50    2.90
   0  -8  13    9.50    3.40
   0  -8  13    6.80    3.20
   0  -8 -13   15.00    4.50
   0  -8 -13    5.70    5.60
   0   8  13    6.30    3.30
   0   8  13   11.90    4.20
   0   8 -13    9.90    2.70
   0   8 -13    6.30    4.50
   0  -8  14    1.30    3.30
   0  -8  14   -1.10    3.10
   0  -8 -14   -3.90    4.50
   0  -8 -14   -6.20    4.90
   0   8  14    1.60    3.70
   0   8  14   -2.80    4.30
   0   8 -14   -1.80    2.20
   0   8 -14    4.20    3.60
   0  -8  15    8.60    3.50
   0  -8  15    6.90    2.90
   0  -8 -15    9.20    5.10
   0  -8 -15    7.10    3.90
   0   8  15    3.80    3.70
   0   8  15    0.80    3.90
   0   8 -15    8.60    4.00
   0   8 -15    7.80    2.60
   0  -8  16    6.10    2.90
   0  -8  16    3.70    3.00
   0  -8 -16    8.90    5.30
   0  -8 -16    6.00    4.30
   0   8  16    3.80    3.90
   0   8  16    2.20    4.20
   0   8 -16    0.50    2.30
   0   8 -16   -1.10    4.20
   0  -8  17    7.90    3.50
   0  -8  17   11.10    3.30
   0  -8 -17    5.80    5.10
   0  -8 -17    9.30    6.00
   0   8  17    1.00    3.90
   0   8  17    9.80    4.40
   0   8 -17    3.40    2.50
   0   8 -17   13.00    4.00
   0  -8  18   15.40    3.60
   0  -8  18   12.80    3.00
   0  -8 -18    9.80    5.80
   0  -8 -18   10.60    5.70
   0   8  18    9.80    4.20
   0   8  18   15.40    4.30
   0   8 -18   12.20    4.70
   0  -8  19    5.60    3.10
   0  -8  19    0.90    2.80
   0  -8 -19    1.20    5.00
   0   8  19    3.90    4.00
   0   8  19    7.70    4.40
   0   8 -19    0.50    4.10
   0  -8  20    2.80    3.20
   0  -8 -20    2.30    4.40
   0   8  20    1.90    3.80
   0   8  20    3.40    4.60
   0   8 -20    7.70    4.10
   0  -8  21    0.60    3.10
   0  -8 -21    2.50    4.50
   0   8  21    1.20    4.90
   0   8  21    4.30    4.20
   0   8 -21    0.00    3.20
   0   8 -21   -3.00    4.10
   0 -10   0 7625.94  569.84
   0 -10   0 7318.07  546.65
   0  10   0 7370.16  550.44
   0  10   0 7445.96  556.04
   0 -10   1  172.78   13.40
   0 -10   1  160.68   12.40
   0 -10  -1  203.78   15.70
   0 -10  -1  149.99   11.70
   0  10   1  172.28   13.30
   0  10   1  165.68   12.90
   0  10  -1  133.79   10.50
   0  10  -1  180.68   14.00
   0 -10   2 1143.89   85.59
   0 -10   2  999.40   74.79
   0 -10  -2 1019.30   76.29
   0 -10  -2  873.91   65.39
   0  10   2  962.00   71.99
   0  10  -2 1014.60   75.89
   0  10  -2 1074.29   80.39
   0 -10   3 1321.07   98.69
   0 -10   3 1369.36  102.39
   0 -10  -3 1221.58   91.39
   0  10   3 1268.47   94.79
   0  10   3 1204.08   89.99
   0  10  -3 1213.08   90.69
   0  10  -3 1186.08   88.69
   0 -10   4   35.70    3.80
   0 -10   4   30.00    3.70
   0 -10  -4   27.50    3.90
   0  10   4   33.10    3.70
   0  10   4   33.30    4.00
   0  10  -4   31.40    3.60
   0  10  -4   30.10    3.90
   0 -10   5   47.50    4.80
   0 -10   5   57.79    5.10
   0 -10  -5   42.80    5.00
   0 -10  -5   43.60    4.70
   0  10   5   44.90    4.50
   0  10  -5   34.10    4.00
   0  10  -5   50.29    4.50
   0 -10   6    4.70    3.70
   0 -10   6    8.40    2.90
   0 -10  -6   14.10    3.80
   0 -10  -6   14.50    4.40
   0  10   6   13.70    3.40
   0  10   6   12.70    3.70
   0  10  -6    9.90    3.70
   0  10  -6   10.30    3.00
   0 -10   7   28.30    4.90
   0 -10   7   21.70    3.40
   0 -10  -7   28.70    5.30
   0 -10  -7   14.50    4.40
   0  10   7   15.40    3.90
   0  10   7   27.50    4.50
   0  10  -7   22.70    4.20
   0  10  -7   16.00    4.40
   0 -10   8   13.80    3.30
   0 -10   8   15.50    6.00
   0 -10  -8   13.10    5.00
   0 -10  -8   17.10    4.70
   0  10   8   13.90    4.20
   0  10   8    7.50    3.90
   0  10  -8   16.30    4.70
   0  10  -8   22.20    4.60
   0 -10   9   22.40    6.20
   0 -10   9   26.00    3.60
   0 -10  -9   25.30    5.00
   0 -10  -9   28.90    5.20
   0  10   9   30.10    4.40
   0  10   9   25.60    4.60
   0  10  -9   17.50    4.50
   0  10  -9   24.20    4.80
   0 -10  10   10.50    5.50
   0 -10 -10   17.10    4.60
   0 -10 -10   19.30    4.60
   0  10  10   15.20    3.60
   0  10  10    8.60    3.70
   0  10 -10    5.60    3.80
   0  10 -10    7.40    4.30
   0 -10  11   19.40    4.60
   0 -10  11   27.90    3.70
   0 -10 -11   30.90    5.40
   0 -10 -11   31.00    4.70
   0  10  11   29.80    4.30
   0  10  11   30.20    4.00
   0  10 -11   25.50    4.40
   0  10 -11   23.50    3.70
   0 -10  12    5.50    3.40
   0 -10  12   11.50    2.90
   0 -10 -12    8.80    4.30
   0 -10 -12    9.80    4.30
   0  10  12   10.80    3.30
   0  10  12    9.50    3.80
   0  10 -12    4.10    3.90
   0  10 -12   10.00    3.40
   0 -10  13    8.20    3.20
   0 -10  13    0.40    3.40
   0 -10 -13    3.30    4.40
   0 -10 -13    4.40    4.30
   0  10  13    7.20    3.50
   0  10  13   -3.30    3.40
   0  10 -13    4.90    4.40
   0  10 -13    4.60    2.70
   0 -10  14    5.20    2.60
   0 -10  14    1.00    3.30
   0 -10 -14   -3.10    4.40
   0 -10 -14    1.50    5.00
   0  10  14    2.40    4.00
   0  10  14    6.00    3.90
   0  10 -14    2.30    2.30
   0  10 -14   -0.20    3.90
   0 -10  15    4.00    3.00
   0 -10  15    3.90    2.70
   0 -10 -15    2.80    5.20
   0 -10 -15    0.10    4.30
   0  10  15   -1.40    4.00
   0  10  15    7.20    4.60
   0  10 -15    0.40    4.10
   0  10 -15   -2.90    2.30
   0 -10  16    2.70    2.90
   0 -10  16   -1.70    2.80
   0 -10 -16    0.60    4.70
   0 -10 -16    6.30    5.80
   0  10  16   -2.60    4.30
   0  10  16   -1.20    4.30
   0  10 -16    4.10    2.20
   0  10 -16    5.50    3.90
   0 -10  17   27.80    3.50
   0 -10  17   33.00    4.00
   0 -10 -17   23.10    4.90
   0 -10 -17   26.10    6.30
   0  10  17   44.80    5.30
   0  10  17   32.50    4.90
   0  10 -17   26.60    5.00
   0  10 -17   27.30    3.10
   0 -10  18    4.50    2.90
   0 -10  18    6.60    2.50
   0 -10 -18    3.50    5.50
   0 -10 -18   -3.90    4.60
   0  10  18    1.90    4.00
   0  10  18    7.50    3.80
   0  10 -18    0.10    3.80
   0 -10  19    1.20    2.60
   0 -10 -19    3.70    4.60
   0  10  19    1.40    4.50
   0  10  19   -1.10    3.90
   0  10 -19   -0.70    3.20
   0 -10  20   -1.50    2.50
   0 -10 -20   -6.10    5.10
   0  10  20    8.00    4.60
   0  10  20   -0.40    4.10
   0  10 -20   -2.80    2.90
   0 -10  21    1.50    2.40
   0 -10 -21   -3.10    5.00
   0 -10 -21    4.30    4.90
   0  10  21    3.60    4.30
   0  10  21    2.00    5.10
   0  10 -21   -0.40    2.70
   0 -12   0 3321.77  248.08
   0 -12   0 3379.56  252.37
   0  12   0 3227.08  241.08
   0  12   0 3221.38  240.58
   0 -12   1  155.28   12.00
   0 -12   1  148.49   11.70
   0 -12  -1  152.18   11.80
   0 -12  -1  151.88   11.90
   0  12   1  161.68   12.50
   0  12   1  136.19   10.80
   0  12  -1  142.19   11.10
   0  12  -1  158.58   12.40
   0 -12   2   58.39    5.10
   0 -12   2   62.19    5.60
   0 -12  -2   58.79    5.90
   0 -12  -2   62.39    5.60
   0  12   2   63.09    5.70
   0  12  -2   60.49    5.80
   0  12  -2   56.89    5.20
   0 -12   3  154.38   11.90
   0 -12   3  152.98   11.90
   0  12   3  142.09   11.10
   0  12   3  150.78   11.70
   0  12  -3  137.09   10.70
   0  12  -3  152.88   12.00
   0 -12   4   20.90    3.10
   0 -12   4   21.10    3.40
   0 -12  -4   24.70    4.00
   0  12   4   26.00    3.90
   0  12  -4   30.30    4.20
   0  12  -4   19.20    3.20
   0 -12   5   85.29    7.30
   0 -12   5   90.29    7.50
   0 -12  -5   80.49    7.20
   0 -12  -5   76.69    7.10
   0  12  -5   76.99    7.10
   0  12  -5   77.69    6.70
   0 -12   6  123.49   10.20
   0 -12   6  122.79    9.90
   0 -12  -6   98.49    8.80
   0 -12  -6  111.49    9.40
   0  12   6  101.39    8.50
   0  12   6  125.49   10.40
   0  12  -6  123.39   10.00
   0  12  -6  116.29    9.90
   0 -12   7   97.09    8.00
   0 -12   7   82.69    7.90
   0 -12  -7   93.09    8.50
   0 -12  -7   94.29    8.30
   0  12   7   76.49    6.80
   0  12   7   84.59    7.70
   0  12  -7   92.09    8.40
   0  12  -7   81.19    7.40
   0 -12   8   -5.40    3.40
   0 -12   8   10.80    5.30
   0 -12  -8    2.70    4.40
   0 -12  -8    6.00    4.20
   0  12   8    8.40    3.90
   0  12   8    6.10    3.40
   0  12  -8    0.60    4.10
   0  12  -8    3.60    4.60
   0 -12   9   42.20    4.30
   0 -12   9   33.40    6.60
   0 -12  -9   44.80    5.40
   0 -12  -9   38.70    5.20
   0  12   9   46.20    5.00
   0  12   9   42.70    4.60
   0  12  -9   43.20    5.50
   0  12  -9   45.30    5.80
   0 -12  10  112.79    8.90
   0 -12  10  111.69   10.10
   0 -12 -10  103.09    8.80
   0 -12 -10  108.49    9.40
   0  12  10  100.99    8.30
   0  12  10  115.69    9.50
   0  12 -10  105.89    8.90
   0  12 -10   97.29    8.40
   0 -12  11   21.60    4.50
   0 -12  11   35.50    3.80
   0 -12 -11   35.00    5.10
   0 -12 -11   23.80    4.90
   0  12  11   27.50    4.30
   0  12  11   25.00    3.70
   0  12 -11   27.30    4.50
   0  12 -11   33.40    4.40
   0 -12  12    3.30    3.40
   0 -12  12   -1.70    2.70
   0 -12 -12    4.30    4.40
   0 -12 -12   -0.80    4.70
   0  12  12    0.10    3.30
   0  12  12   -4.70    3.30
   0  12 -12    3.00    4.00
   0  12 -12   -5.20    3.20
   0 -12  13   -0.70    2.50
   0 -12  13   -1.60    3.10
   0 -12 -13   -2.00    3.70
   0 -12 -13    7.60    4.90
   0  12  13    2.00    3.40
   0  12  13   -0.50    3.60
   0  12 -13    2.30    3.90
   0  12 -13    4.00    2.80
   0 -12  14   13.30    2.80
   0 -12  14    9.60    2.90
   0 -12 -14   16.30    5.20
   0 -12 -14   14.90    3.80
   0  12  14   18.00    4.00
   0  12  14   22.90    4.30
   0  12 -14    6.00    3.80
   0  12 -14   15.00    2.70
   0 -12  15    3.40    2.50
   0 -12  15    0.20    3.00
   0 -12 -15   -1.70    5.00
   0 -12 -15   -0.50    5.20
   0  12  15   -5.00    4.30
   0  12  15    1.10    4.10
   0  12 -15   -1.10    3.80
   0  12 -15    3.70    2.20
   0 -12  16   -1.70    2.70
   0 -12  16    2.60    2.60
   0 -12 -16   -0.30    5.40
   0 -12 -16    3.70    4.80
   0  12  16   -1.70    4.00
   0  12  16   -5.80    4.00
   0  12 -16   -1.40    3.80
   0  12 -16    2.20    2.10
   0 -12  17   39.10    3.90
   0 -12  17   44.30    4.10
   0 -12 -17   38.20    6.60
   0 -12 -17   40.10    5.50
   0  12  17   53.09    5.50
   0  12  17   43.20    5.30
   0  12 -17   35.30    4.70
   0 -12  18   21.40    2.80
   0 -12 -18   15.20    4.60
   0  12  18   21.30    4.40
   0  12  18   25.10    4.30
   0  12 -18   20.90    3.50
   0 -12  19   -0.90    2.30
   0 -12 -19   -1.90    5.10
   0 -12 -19   -2.50    4.20
   0  12  19   -1.60    3.80
   0  12  19    4.50    4.60
   0 -12 -20   -2.40    5.10
   0 -12 -20    7.70    4.70
   0  12  20    2.30    4.70
   0  12  20    1.40    3.90
   0 -14   0   60.69    5.70
   0 -14   0   64.89    6.40
   0  14   0   63.99    6.40
   0  14   0   61.69    5.90
   0 -14   1  182.88   14.40
   0 -14   1  194.08   15.00
   0 -14  -1  189.08   14.90
   0 -14  -1  182.08   14.10
   0  14   1  190.18   14.90
   0  14   1  198.28   15.40
   0  14  -1  195.28   15.30
   0  14  -1  171.88   13.50
   0 -14   2  379.76   28.70
   0 -14   2  310.07   23.40
   0 -14  -2  335.47   25.50
   0 -14  -2  321.07   24.30
   0  14   2  326.27   24.80
   0  14   2  300.77   22.80
   0  14  -2  342.17   26.00
   0  14  -2  331.57   25.10
   0 -14   3   20.40    3.40
   0 -14   3   10.60    4.00
   0 -14  -3   17.80    4.90
   0 -14  -3   13.90    4.10
   0  14   3   22.40    4.20
   0  14   3   20.90    3.70
   0  14  -3    9.90    3.70
   0  14  -3   12.60    4.40
   0 -14   4  280.27   21.40
   0 -14   4  271.67   20.60
   0  14   4  240.58   18.30
   0  14   4  276.67   21.10
   0  14  -4  259.97   20.00
   0  14  -4  283.37   21.60
   0 -14   5   64.19    5.80
   0 -14   5   64.99    6.20
   0 -14  -5   70.39    6.70
   0  14   5   73.19    6.80
   0  14  -5   77.09    7.10
   0  14  -5   64.99    6.60
   0 -14   6  180.98   13.90
   0 -14   6  203.08   15.80
   0 -14  -6  172.18   13.80
   0 -14  -6  173.98   13.80
   0  14  -6  171.78   13.60
   0  14  -6  165.68   13.00
   0 -14   7   29.20    3.80
   0 -14  -7   22.60    4.40
   0 -14  -7   18.20    4.80
   0  14   7   15.00    3.60
   0  14   7   22.10    4.40
   0  14  -7   14.40    4.50
   0 -14   8   22.20    5.10
   0 -14   8   22.40    3.40
   0 -14  -8   29.30    4.60
   0 -14  -8   22.40    4.30
   0  14   8   23.50    3.60
   0  14   8   20.30    3.90
   0  14  -8   23.10    4.80
   0  14  -8   16.80    4.30
   0 -14   9  272.97   20.60
   0 -14   9  274.27   21.30
   0 -14  -9  236.48   18.20
   0 -14  -9  243.58   18.80
   0  14   9  221.88   17.00
   0  14   9  246.38   18.80
   0  14  -9  274.87   21.10
   0 -14  10   23.70    3.30
   0 -14  10   25.70    6.40
   0 -14 -10   44.40    5.50
   0 -14 -10   27.50    4.60
   0  14 -10   11.10    5.20
   0  14 -10   18.20    4.20
   0 -14  11   35.50    6.40
   0 -14  11   45.40    4.50
   0 -14 -11   48.00    5.80
   0 -14 -11   41.60    5.60
   0  14  11   40.80    4.50
   0  14  11   44.50    4.80
   0  14 -11   49.80    6.10
   0  14 -11   43.90    5.10
   0 -14  12    2.40    2.70
   0 -14  12   -3.00    3.50
   0 -14 -12   -1.40    4.50
   0 -14 -12    1.00    4.80
   0  14  12    1.30    3.50
   0  14  12   -2.70    3.60
   0  14 -12    2.20    3.70
   0  14 -12   -3.60    3.70
   0 -14  13   -3.80    4.10
   0 -14  13    1.90    2.70
   0 -14 -13   -3.80    3.80
   0 -14 -13   -6.50    4.80
   0  14  13   -2.30    3.50
   0  14  13   -2.00    3.70
   0  14 -13   -5.00    3.60
   0  14 -13    0.50    3.00
   0 -14  14   -2.50    2.60
   0 -14  14    3.80    3.00
   0 -14 -14    0.00    4.00
   0 -14 -14    2.10    5.20
   0  14  14    5.30    3.50
   0  14  14    3.80    3.60
   0  14 -14    1.30    2.80
   0  14 -14   -1.20    3.60
   0 -14  15    4.20    3.10
   0 -14  15    5.20    2.60
   0 -14 -15    0.60    4.00
   0 -14 -15    0.60    5.20
   0  14  15    3.70    4.00
   0  14  15    2.10    3.60
   0  14 -15    2.50    2.50
   0  14 -15    1.60    3.20
   0 -14  16    2.40    2.50
   0 -14  16    2.10    2.30
   0 -14 -16    2.80    4.60
   0 -14 -16   17.00    5.70
   0  14  16   -1.70    4.20
   0  14  16   -2.30    3.70
   0  14 -16   -1.20    3.40
   0  14 -16    4.20    1.70
   0 -14 -17   12.70    5.00
   0 -14 -17   18.40    5.80
   0  14  17   21.00    4.00
   0  14  17   10.70    4.00
   0 -14 -18   -0.90    4.10
   0 -14 -18   -1.00    5.10
   0  14  18   -1.70    4.30
   0  14  18    5.10    3.90
   0 -14 -19    0.30    4.10
   0 -14 -19   -1.50    4.90
   0  14  19   -2.30    4.50
   0  14  19    7.80    4.00
   0 -14 -20   -1.40    4.90
   0  14  20   -2.20    5.10
   0 -16   0  315.37   24.20
   0 -16   0  266.37   20.30
   0  16   0  285.97   21.90
   0  16   0  315.87   24.10
   0 -16   1   50.29    5.40
   0 -16   1   41.30    5.80
   0 -16  -1   40.20    4.90
   0 -16  -1   55.29    6.70
   0  16   1   39.50    5.30
   0  16  -1   40.10    5.50
   0  16  -1   56.29    6.40
   0 -16   2   38.30    5.20
   0 -16   2   34.50    4.40
   0 -16  -2   39.40    5.80
   0 -16  -2   34.80    4.70
   0  16   2   34.00    5.00
   0  16   2   36.70    4.60
   0  16  -2   36.20    5.10
   0  16  -2   40.10    5.70
   0 -16   3   -1.50    3.20
   0 -16   3    0.40    4.10
   0 -16  -3    2.50    4.80
   0 -16  -3    3.80    4.10
   0  16   3    4.60    4.00
   0  16   3    5.50    3.70
   0  16  -3   -1.50    4.70
   0  16  -3    1.90    4.10
   0 -16   4   68.29    6.50
   0 -16   4   64.69    5.80
   0 -16  -4   60.69    6.30
   0 -16  -4   45.60    6.00
   0  16   4   65.19    6.20
   0  16   4   66.39    6.30
   0  16  -4   55.49    6.20
   0  16  -4   60.69    6.00
   0 -16   5   63.59    5.70
   0 -16   5   47.90    5.20
   0 -16  -5   66.69    6.60
   0  16   5   68.39    6.60
   0  16   5   64.19    5.50
   0  16  -5   69.29    7.00
   0  16  -5   46.90    5.10
   0 -16   6   20.60    3.80
   0 -16   6   28.90    3.60
   0 -16  -6   33.20    5.00
   0  16   6   33.10    3.50
   0  16   6   30.60    5.20
   0  16  -6   25.50    4.80
   0 -16   7   52.29    4.80
   0 -16  -7   44.00    5.50
   0 -16  -7   43.20    5.10
   0  16   7   36.10    4.50
   0  16   7   33.30    4.10
   0  16  -7   46.20    5.50
   0 -16   8    5.60    4.20
   0 -16   8    8.20    2.70
   0 -16  -8   11.60    4.30
   0 -16  -8    7.10    3.90
   0  16   8    7.80    3.30
   0  16   8   10.40    3.20
   0  16  -8    5.90    4.20
   0  16  -8    0.50    3.90
   0 -16   9    0.10    4.70
   0 -16   9    1.40    2.60
   0 -16  -9    0.20    4.00
   0 -16  -9    4.80    4.40
   0  16   9    1.40    3.30
   0  16   9    2.70    2.90
   0  16  -9    0.70    3.90
   0  16  -9   -0.60    3.80
   0 -16  10    5.00    4.60
   0 -16  10    9.30    2.80
   0 -16 -10    9.90    4.80
   0 -16 -10   14.20    4.30
   0  16  10    5.00    3.20
   0  16  10    9.80    3.20
   0  16 -10   10.60    4.10
   0  16 -10    1.30    3.80
   0 -16  11    0.60    5.00
   0 -16  11    4.70    2.60
   0 -16 -11    0.80    4.90
   0 -16 -11    1.20    4.40
   0  16  11    6.50    3.30
   0  16  11   -1.10    3.30
   0  16 -11    3.80    4.00
   0  16 -11    2.10    3.80
   0 -16  12    4.10    2.50
   0 -16  12    2.90    4.30
   0 -16 -12    5.20    4.00
   0 -16 -12    6.60    5.70
   0  16  12    6.10    3.60
   0  16  12   -1.70    4.00
   0  16 -12    1.10    3.50
   0  16 -12    8.50    3.90
   0 -16  13    2.20    3.90
   0 -16  13    2.80    2.40
   0 -16 -13   10.60    5.70
   0 -16 -13    4.70    4.50
   0  16  13    8.10    3.90
   0  16  13    3.50    3.60
   0  16 -13    3.20    3.30
   0  16 -13    1.00    3.50
   0 -16  14    4.90    3.40
   0 -16  14    4.00    2.20
   0 -16 -14    2.40    4.40
   0 -16 -14    0.70    5.30
   0  16  14    4.60    3.50
   0  16  14    1.20    3.70
   0  16 -14   -0.70    3.10
   0  16 -14    0.00    3.40
   0 -16  15    5.20    2.00
   0 -16  15    1.80    3.20
   0 -16 -15    3.90    5.40
   0 -16 -15    6.00    4.10
   0  16  15    3.00    3.60
   0  16  15    7.20    4.30
   0  16 -15    1.80    2.90
   0  16 -15   -0.70    2.90
   0 -16  16    0.30    1.70
   0 -16 -16   -1.60    5.30
   0 -16 -16    5.70    4.60
   0  16  16    7.60    4.10
   0  16  16   -4.50    3.30
   0  16 -16    2.90    2.60
   0 -16 -17    5.60    4.50
   0 -16 -17    1.00    5.10
   0  16  17    3.30    4.10
   0  16  17    3.20    3.70
   0 -16 -18   -2.20    4.90
   0  16  18   -1.90    4.40
   0 -16 -19   -7.70    4.80
   0  16  19    6.60    4.70
   0 -18   0  633.34   47.70
   0 -18   0  584.94   43.90
   0  18   0  698.63   52.59
   0  18   0  616.24   46.30
   0 -18   1   29.70    5.20
   0 -18   1   30.80    4.00
   0 -18  -1   31.40    4.20
   0 -18  -1   21.70    5.20
   0  18   1   31.80    4.40
   0  18   1   31.30    4.60
   0  18  -1   22.00    4.60
   0  18  -1   23.70    4.70
   0 -18   2   40.70    4.50
   0 -18   2   40.70    5.30
   0 -18  -2   34.50    5.80
   0 -18  -2   40.50    4.80
   0  18   2   42.20    4.80
   0  18   2   46.40    5.40
   0  18  -2   40.70    5.00
   0  18  -2   37.10    5.20
   0 -18   3   17.30    3.50
   0 -18   3   18.90    4.50
   0 -18  -3   15.50    4.90
   0 -18  -3   14.80    3.80
   0  18   3   21.10    3.80
   0  18   3   17.50    4.10
   0  18  -3   16.90    4.10
   0  18  -3    8.60    4.40
   0 -18   4   24.40    3.60
   0 -18   4   12.10    4.20
   0 -18  -4   24.30    4.40
   0 -18  -4   18.00    4.90
   0  18   4   28.20    4.20
   0  18   4   19.00    3.90
   0  18  -4   15.30    4.50
   0  18  -4   15.70    3.90
   0  18   5   47.30    4.80
   0  18   5   54.19    5.40
   0  18  -5   46.40    5.00
   0  18  -5   58.19    6.00
   0 -18   6    9.70    2.70
   0 -18   6    8.10    3.90
   0 -18  -6   15.20    4.20
   0  18   6   11.40    4.00
   0  18  -6   10.00    3.80
   0  18  -6   11.60    3.90
   0 -18   7   34.10    3.60
   0 -18  -7   31.00    4.60
   0 -18   8   53.19    4.80
   0 -18   8   55.69    5.90
   0 -18  -8   60.59    6.00
   0 -18  -8   52.59    5.80
   0  18   8   61.59    5.70
   0  18   8   52.89    5.10
   0  18  -8   47.60    5.40
   0  18  -8   51.39    5.80
   0 -18   9   -1.90    4.20
   0 -18   9    6.30    2.80
   0 -18  -9    7.50    4.90
   0 -18  -9    2.70    4.00
   0  18   9    2.10    3.10
   0  18   9    4.50    3.10
   0  18  -9    3.90    4.40
   0  18  -9    3.40    4.10
   0 -18  10   33.30    3.80
   0 -18  10   30.10    5.10
   0 -18 -10   36.70    4.80
   0 -18 -10   45.10    6.40
   0  18  10   35.20    4.50
   0  18  10   28.30    3.70
   0  18 -10   36.10    5.10
   0  18 -10   35.40    5.70
   0 -18  11    4.40    2.70
   0 -18  11    4.70    5.30
   0 -18 -11    8.70    5.20
   0 -18 -11    6.20    3.90
   0  18  11   11.70    4.10
   0  18  11   14.30    3.80
   0  18 -11    6.30    3.80
   0  18 -11    7.40    3.90
   0 -18  12    1.80    2.40
   0 -18  12    3.50    4.10
   0 -18 -12    2.00    4.30
   0 -18 -12   -5.90    5.30
   0  18  12   -1.70    3.50
   0  18  12    2.90    3.90
   0  18 -12   -0.60    3.70
   0  18 -12    2.90    3.80
   0 -18  13    5.40    2.50
   0 -18  13    1.10    5.10
   0 -18 -13    5.40    5.10
   0 -18 -13    1.70    4.50
   0  18  13   -1.60    3.90
   0  18  13    0.20    3.40
   0  18 -13   -1.00    3.70
   0  18 -13   -0.40    3.60
   0 -18  14    5.00    4.20
   0 -18  14    7.10    2.50
   0 -18 -14    7.90    4.30
   0 -18 -14    9.70    5.20
   0  18  14    9.20    3.90
   0  18  14   14.70    3.50
   0  18 -14    9.70    3.50
   0 -18  15    6.40    3.30
   0 -18  15    6.40    2.10
   0 -18 -15   11.20    5.40
   0 -18 -15   12.00    4.10
   0  18  15    8.80    3.00
   0  18  15   12.00    4.10
   0  18 -15    4.10    3.10
   0  18 -15    7.80    3.20
   0 -18  16    5.40    2.00
   0 -18 -16    0.50    4.10
   0 -18 -16   10.20    4.90
   0  18  16    8.00    3.90
   0  18  16    7.40    3.90
   0 -18 -17    1.10    4.80
   0  18  17    1.40    4.20
   0 -18 -18    3.10    4.80
   0  18  18    3.70    3.80
   0 -20   0   89.89    8.10
   0 -20   0   84.19    7.10
   0  20   0   81.09    7.20
   0 -20   1   58.59    6.10
   0 -20   1   58.79    5.50
   0 -20  -1   41.00    5.40
   0 -20  -1   52.89    5.30
   0  20   1   43.10    4.50
   0  20   1   43.40    4.80
   0  20  -1   42.90    5.00
   0  20  -1   64.99    6.70
   0 -20   2   17.10    3.40
   0 -20   2   17.00    4.00
   0 -20  -2   16.10    4.50
   0 -20  -2   15.40    3.70
   0  20   2   20.00    3.60
   0  20   2   12.40    3.20
   0  20  -2   17.00    4.20
   0  20  -2   15.80    3.90
   0 -20   3   57.19    5.90
   0 -20   3   55.69    5.20
   0 -20  -3   53.49    5.90
   0 -20  -3   47.90    4.90
   0  20   3   55.69    5.50
   0  20   3   48.20    4.80
   0  20  -3   48.60    5.40
   0  20  -3   52.29    5.70
   0 -20   4   -5.30    4.00
   0 -20   4    5.90    3.00
   0 -20  -4   -6.50    4.40
   0 -20  -4    0.30    3.50
   0  20   4    3.10    3.30
   0  20   4   -0.10    3.10
   0  20  -4    6.60    4.10
   0  20  -4   -2.20    3.60
   0 -20   5    6.00    3.00
   0 -20   5   -0.40    3.80
   0 -20  -5    8.10    4.30
   0 -20  -5    2.30    3.50
   0  20   5   10.10    3.30
   0  20   5    7.90    3.20
   0  20  -5    3.50    3.60
   0  20  -5   10.20    4.40
   0 -20   6    0.60    2.80
   0 -20   6   -0.80    3.90
   0  20   6    3.10    2.20
   0  20   6   -0.90    3.60
   0  20  -6    5.90    4.50
   0  20  -6   -4.80    4.10
   0 -20   7   21.00    3.20
   0 -20  -7   31.60    5.60
   0  20   7   23.50    4.50
   0  20  -7   14.40    4.50
   0 -20   8    9.70    2.80
   0 -20   8    1.20    4.30
   0 -20  -8    7.10    3.70
   0 -20  -8    8.60    4.00
   0  20   8    7.70    3.40
   0  20   8    7.60    2.90
   0  20  -8    9.70    4.40
   0  20  -8   10.50    4.40
   0 -20   9   -4.50    3.90
   0 -20   9    3.90    2.80
   0 -20  -9    3.40    4.60
   0 -20  -9    1.00    3.50
   0  20   9    1.90    2.90
   0  20   9   -3.00    3.50
   0  20  -9   -3.40    4.10
   0  20  -9    4.50    4.30
   0 -20  10    1.00    2.80
   0 -20  10    1.50    5.30
   0 -20 -10   -3.00    5.20
   0 -20 -10    1.60    4.00
   0  20  10    2.10    3.70
   0  20  10    0.00    3.20
   0  20 -10   -4.30    4.10
   0  20 -10    2.50    3.80
   0 -20  11   -2.70    7.70
   0 -20  11   12.90    2.90
   0 -20 -11   14.40    5.40
   0 -20 -11    2.60    4.10
   0  20  11    7.20    3.10
   0  20  11   14.80    4.40
   0  20 -11   -2.20    4.10
   0  20 -11   11.80    4.10
   0 -20  12   -0.80    5.30
   0 -20  12    1.10    2.70
   0 -20 -12    0.00    5.00
   0 -20 -12   -0.20    4.30
   0  20  12    5.00    3.30
   0  20  12    6.70    4.10
   0  20 -12    2.70    3.80
   0  20 -12    2.10    4.40
   0 -20  13   17.70    6.10
   0 -20  13   24.20    3.30
   0 -20 -13   20.80    5.10
   0 -20 -13   21.40    4.50
   0  20  13   25.40    3.70
   0  20  13   25.90    4.10
   0  20 -13   21.40    5.30
   0  20 -13   20.20    4.30
   0 -20  14   13.60    5.00
   0 -20  14   18.40    3.00
   0 -20 -14   16.60    5.10
   0 -20 -14   13.20    4.70
   0  20  14   26.00    4.40
   0  20  14   24.00    3.60
   0  20 -14   15.20    4.20
   0  20 -14   24.10    4.10
   0 -20  15    8.90    3.70
   0 -20  15   15.60    2.70
   0 -20 -15   15.50    5.10
   0  20  15   12.60    4.40
   0  20 -15    5.60    3.40
   0 -20 -16   -0.20    4.60
   0  20  16    4.90    4.30
   0  20  16   -7.50    3.90
   0 -20 -17    0.60    4.70
   0  20  17    9.90    4.10
   0 -20 -18    4.00    4.70
   0 -20 -18   -2.70    4.90
   0  20  18    9.50    4.10
   0  20  18   -4.90    4.80
   0 -22   0  406.16   30.80
   0 -22   0  396.16   29.90
   0  22   0  351.16   26.50
   0  22   0  402.26   30.40
   0 -22   1   19.40    4.50
   0 -22   1   19.50    3.50
   0 -22  -1    8.70    4.70
   0 -22  -1   18.10    3.80
   0  22   1   15.20    3.30
   0  22   1   19.70    4.00
   0  22  -1   11.40    4.00
   0 -22   2   88.19    7.50
   0 -22   2   70.59    6.60
   0 -22  -2   75.39    7.50
   0 -22  -2   78.79    6.80
   0  22   2   77.29    6.50
   0  22   2   78.99    6.90
   0  22  -2   78.29    7.00
   0 -22   3   21.60    3.70
   0 -22   3   14.80    4.50
   0 -22  -3   18.50    4.70
   0 -22  -3   18.30    3.80
   0  22   3   16.20    3.30
   0  22   3   14.70    3.60
   0  22  -3   15.60    3.90
   0  22  -3   27.00    5.10
   0 -22   4   16.80    4.70
   0 -22   4   17.70    3.40
   0 -22  -4   20.20    3.90
   0 -22  -4   17.10    5.00
   0  22   4   22.50    4.00
   0  22   4   19.30    3.40
   0  22  -4   17.00    4.30
   0  22  -4   14.90    4.30
   0 -22   5    4.60    3.10
   0 -22   5    9.30    4.30
   0 -22  -5    3.60    3.70
   0 -22  -5   10.80    5.10
   0  22   5    3.70    3.40
   0  22   5    5.00    3.20
   0  22  -5    9.80    4.30
   0  22  -5    4.70    4.10
   0 -22   6    4.40    4.20
   0 -22   6    7.20    3.10
   0 -22  -6    7.10    3.50
   0 -22  -6   10.40    5.00
   0  22   6    5.30    2.80
   0  22   6    4.00    3.10
   0  22  -6    0.60    4.30
   0  22  -6    0.10    4.10
   0 -22   7   25.70    3.60
   0 -22  -7   26.40    5.80
   0 -22  -7   22.00    2.80
   0  22   7   28.00    4.70
   0  22   7   22.20    2.40
   0  22  -7   18.80    4.50
   0  22  -7    9.40    4.20
   0 -22   8    5.60    3.10
   0 -22   8   -5.40    4.00
   0 -22  -8   11.30    5.50
   0  22   8   15.80    1.90
   0  22   8    9.90    5.30
   0  22  -8    5.40    4.20
   0  22  -8    4.00    4.70
   0 -22   9   -6.70    4.70
   0 -22   9    3.30    3.20
   0 -22  -9    1.70    4.80
   0 -22  -9   -5.10    4.20
   0  22   9    0.30    3.20
   0  22   9    1.40    4.00
   0  22  -9   -1.10    4.70
   0  22  -9   -1.10    4.10
   0 -22  10   10.40    3.40
   0 -22  10   -4.70    6.00
   0 -22 -10   -3.90    4.10
   0 -22 -10    2.20    4.80
   0  22  10    3.00    2.90
   0  22  10    7.40    3.90
   0  22 -10   -0.10    5.00
   0  22 -10   -0.50    4.10
   0 -22  11   16.10    3.50
   0 -22  11   23.10   14.50
   0 -22 -11   14.70    4.10
   0 -22 -11   12.10    4.80
   0  22  11   11.30    3.20
   0  22  11   17.90    4.20
   0  22 -11   10.80    4.80
   0  22 -11   14.50    4.20
   0 -22  12    2.80    3.00
   0 -22  12    4.10    5.00
   0 -22 -12    6.80    5.00
   0 -22 -12   10.40    4.00
   0  22  12    1.70    3.90
   0  22  12    5.60    3.10
   0  22 -12    2.50    4.10
   0  22 -12   -1.80    4.10
   0 -22  13    1.10    5.70
   0 -22  13   -2.90    2.90
   0 -22 -13    8.00    4.80
   0  22  13    5.10    3.80
   0  22 -13    6.60    4.00
   0 -22  14    4.90    5.70
   0 -22  14    4.50    2.70
   0 -22 -14   -1.00    4.70
   0  22  14   -0.40    4.20
   0  22 -14    5.50    4.40
   0 -22  15    1.00    2.80
   0 -22  15   -0.20    4.30
   0 -22 -15   -2.60    4.20
   0  22  15   -0.60    3.50
   0  22 -15   -2.30    3.60
   0 -22  16    6.00    3.20
   0 -22 -16    1.30    4.10
   0  22  16    7.10    3.70
   0  22 -16    0.00    2.80
   0  22 -16    3.70    2.10
   0 -24   0   71.89    6.50
   0 -24   0   77.19    7.60
   0  24   0   58.49    5.50
   0  24   0   67.29    6.70
   0 -24   1   -6.50    3.40
   0 -24   1    5.30    4.50
   0 -24  -1   -1.30    5.00
   0 -24  -1   -2.00    3.50
   0  24   1    5.40    3.20
   0  24   1    2.30    4.30
   0  24  -1    0.20    4.10
   0  24  -1   -1.50    3.00
   0 -24   2   31.90    4.30
   0 -24   2   25.80    5.00
   0 -24  -2   24.90    4.10
   0 -24  -2   26.00    5.40
   0  24   2   32.40    4.70
   0  24   2   29.90    4.10
   0  24  -2   32.20    4.10
   0  24  -2   32.60    5.00
   0 -24   3   20.90    3.80
   0 -24   3   13.90    5.20
   0 -24  -3   14.10    3.80
   0 -24  -3   14.30    5.50
   0  24   3   14.80    3.50
   0  24   3   15.50    3.90
   0  24  -3   11.60    4.40
   0 -24   4   21.00    5.30
   0 -24   4   24.40    3.90
   0 -24  -4   21.60    4.00
   0 -24  -4   16.60    5.30
   0  24   4   25.10    4.10
   0  24   4   27.10    4.10
   0  24  -4   25.40    5.30
   0 -24   5    2.10    4.40
   0 -24   5    9.20    3.40
   0 -24  -5    2.50    3.50
   0 -24  -5   13.00    5.20
   0  24   5    3.20    3.90
   0  24   5    6.40    3.70
   0  24  -5   -2.10    4.70
   0 -24   6    4.00    5.10
   0 -24   6    7.50    3.40
   0 -24  -6   12.50    5.40
   0 -24  -6    7.10    3.60
   0  24   6    9.80    3.70
   0  24   6    8.10    3.40
   0  24  -6    8.50    4.20
   0  24  -6   12.50    5.00
   0 -24   7   19.70    3.70
   0 -24   7    9.50    4.60
   0 -24  -7   11.90    4.60
   0 -24  -7   14.90    4.90
   0  24   7   24.10    4.00
   0  24   7   12.10    3.50
   0  24  -7    6.60    4.60
   0  24  -7   14.60    4.50
   0 -24   8    0.90    3.40
   0 -24   8    3.10    5.10
   0 -24  -8    7.90    6.30
   0  24   8    2.30    4.50
   0  24  -8    1.30    5.10
   0  24  -8    3.50    4.40
   0 -24   9   15.40    3.60
   0 -24   9    8.40    5.50
   0 -24  -9   15.50    4.30
   0 -24  -9   10.10    3.50
   0  24  -9    9.80    4.40
   0  24  -9    8.00    5.20
   0 -24  10    7.80    6.20
   0 -24  10    3.00    3.10
   0 -24 -10    8.80    3.50
   0 -24 -10   10.80    4.80
   0  24  10    0.40    2.90
   0  24  10    0.40    3.70
   0  24 -10  -11.40    5.90
   0  24 -10   -2.40    4.60
   0 -24  11    7.50    7.40
   0 -24  11   -0.20    3.10
   0 -24 -11    3.70    4.80
   0  24  11    2.10    3.70
   0  24 -11    2.50    5.10
   0 -24  12   11.90    3.40
   0 -24  12    2.70    5.80
   0 -24 -12    6.80    5.10
   0  24  12    8.10    4.00
   0  24 -12   -2.30    4.80
   0 -24  13   18.10    5.90
   0 -24  13   18.30    3.40
   0 -24 -13   16.10    4.70
   0  24  13   23.60    3.90
   0  24 -13   21.30    5.20
   0 -24  14    4.70    5.20
   0 -24  14   -0.70    3.20
   0 -24 -14    1.50    4.30
   0  24  14    1.40    3.50
   0  24 -14   -6.30    4.80
   0  24 -14    1.50    3.10
   0 -24  15   -2.20    5.50
   0 -24 -15    1.70    4.10
   0  24  15    0.20    3.70
   0  24 -15    2.50    3.90
   0  24 -15    1.70    2.80
   0 -24  16   -0.90    2.70
   0 -24  16    2.60    3.30
   0 -24 -16    0.50    4.30
   0  24  16   -2.10    3.70
   0  24 -16   -3.10    3.20
   0  24 -16   -3.20    2.60
   0 -26   0    2.00    4.90
   0 -26   0    6.20    3.30
   0  26   0    5.00    3.10
   0  26   0    8.20    4.90
   0 -26   1    7.60    4.80
   0 -26   1   -0.80    3.60
   0 -26  -1    1.50    5.10
   0 -26  -1   -2.50    3.40
   0  26   1    5.30    3.20
   0  26   1   -2.40    4.90
   0  26  -1    0.40    3.20
   0  26  -1    0.00    4.40
   0 -26   2    0.90    5.10
   0 -26   2    3.50    3.80
   0 -26  -2    2.50    3.90
   0 -26  -2    7.90    6.10
   0  26   2    4.10    5.00
   0  26   2    3.40    3.50
   0  26  -2   -3.50    4.80
   0  26  -2    1.10    3.40
   0 -26   3   24.90    6.50
   0 -26   3   15.50    4.00
   0 -26  -3   15.60    6.20
   0 -26  -3   15.90    4.00
   0  26   3   14.30    4.50
   0  26   3   12.40    3.40
   0  26  -3   18.80    5.20
   0  26  -3   17.80    3.80
   0 -26   4   24.60    4.00
   0 -26   4   22.70    5.30
   0 -26  -4   24.70    4.30
   0 -26  -4   25.60    6.90
   0  26   4   21.00    5.00
   0  26   4   27.40    3.90
   0  26  -4   24.70    5.30
   0  26  -4   21.40    3.70
   0 -26   5    8.70    4.90
   0 -26   5   15.00    3.70
   0 -26  -5   17.40    5.80
   0 -26  -5   15.00    3.70
   0  26   5    9.90    4.50
   0  26   5   15.20    3.30
   0  26  -5   10.10    4.90
   0 -26   6   -4.00    5.00
   0 -26   6    2.30    3.50
   0 -26  -6   -5.10    5.20
   0 -26  -6    5.80    3.50
   0  26   6    1.40    3.70
   0  26   6    4.70    2.80
   0  26  -6    2.00    5.40
   0 -26   7   17.70    3.70
   0 -26   7   11.60    5.20
   0 -26  -7   22.50    5.30
   0 -26  -7   25.60    4.20
   0  26   7   15.90    3.00
   0  26   7   25.10    4.00
   0  26  -7   13.90    5.50
   0 -26   8   43.20    4.70
   0 -26   8   58.19    7.60
   0  26   8   51.39    4.90
   0  26   8   52.39    4.90
   0  26  -8   30.50    6.90
   0 -26   9   93.59    7.80
   0 -26   9   77.49    9.20
   0  26  -9   94.89   10.00
   0 -26  10   16.40    6.90
   0 -26  10   27.10    3.80
   0  26  10   20.20    4.10
   0  26 -10   21.00    6.80
   0 -26  11    0.00    7.10
   0 -26  11   -0.40    3.30
   0 -26 -11    1.50    4.20
   0  26  11   -1.30    3.10
   0  26 -11   -2.10    6.80
   0 -26  12   -2.30    3.10
   0 -26  12    5.90    5.50
   0 -26 -12    4.10    4.30
   0  26  12   -0.30    3.60
   0  26 -12   -1.50    3.40
   0  26 -12   -6.00    5.30
   0 -26  13   -4.10    5.60
   0 -26 -13    3.60    4.30
   0  26  13    5.00    3.70
   0  26 -13    5.20    3.40
   0  26 -13   -0.60    4.30
   0 -26  14   -1.30    5.80
   0 -26 -14   -4.60    4.00
   0  26  14    1.30    3.60
   0  26 -14   -3.00    4.20
   0  26 -14   -0.60    3.20
   0 -28   0  195.58   15.20
   0 -28   0  196.48   16.00
   0  28   0  209.78   16.60
   0  28   0  208.18   16.00
   0 -28   1   -1.00    5.50
   0 -28   1    7.90    3.40
   0 -28  -1   -0.70    3.40
   0 -28  -1    5.40    5.60
   0  28   1    2.60    3.40
   0  28   1   -1.50    5.30
   0  28  -1   -6.60    4.90
   0  28  -1    6.70    3.00
   0 -28   2   -2.00    3.30
   0 -28   2    4.10    5.90
   0 -28  -2    3.50    3.40
   0 -28  -2    6.70    5.60
   0  28   2    0.50    3.30
   0  28   2    2.60    5.00
   0  28  -2    6.20    5.10
   0  28  -2    5.40    3.10
   0 -28   3   20.00    3.80
   0 -28   3   16.30    5.90
   0 -28  -3    8.00    3.40
   0 -28  -3    4.60    5.10
   0  28   3    2.60    4.30
   0  28   3    8.70    3.30
   0  28  -3   11.10    3.40
   0  28  -3   10.90    5.40
   0 -28   4    1.50    5.50
   0 -28   4    1.80    3.50
   0 -28  -4    4.30    6.00
   0 -28  -4    5.90    3.20
   0  28   4    3.70    4.50
   0  28   4    4.80    3.00
   0  28  -4    3.70    5.90
   0  28  -4    0.60    3.40
   0 -28   5   24.50    3.80
   0 -28   5    6.90    6.10
   0 -28  -5   23.70    3.70
   0 -28  -5    9.70    6.60
   0  28   5   27.30    3.50
   0  28   5   17.90    4.50
   0  28  -5   17.90    6.50
   0  28  -5   23.80    4.00
   0 -28   6   50.49    6.90
   0 -28   6   51.99    5.20
   0 -28  -6   46.60    7.10
   0  28   6   41.60    5.00
   0  28  -6   49.80    7.20
   0  28  -6   47.90    5.10
   0 -28   7   12.90    5.00
   0 -28   7    3.90    3.30
   0 -28  -7   11.60    5.70
   0  28   7   15.00    3.70
   0  28  -7   -0.50    5.90
   0  28  -7    4.00    3.30
   0 -28   8    2.10    3.40
   0 -28   8   11.80    6.00
   0 -28  -8   11.10    5.80
   0  28   8    0.70    3.70
   0  28  -8    0.70    3.40
   0  28  -8   -6.10    6.30
   0 -28   9   -4.50    6.00
   0 -28   9    2.00    3.50
   0 -28  -9    5.00    4.20
   0  28   9   -1.10    3.20
   0  28  -9   -7.60    5.60
   0  28  -9    2.90    3.60
   0 -28  10   11.60    6.10
   0 -28  10    2.70    3.70
   0 -28 -10    3.40    4.70
   0  28  10   -0.90    4.00
   0  28 -10   -0.50    3.70
   0  28 -10   -1.10    5.70
   0 -28  11    1.20    6.70
   0 -28 -11   -6.10    4.30
   0  28  11   -3.60    4.70
   0  28  11    2.50    3.60
   0  28 -11    6.40    6.10
   0  28 -11   -1.40    3.70
   0 -28  12   -5.50    7.40
   0 -28 -12    1.10    4.20
   0  28  12    6.30    4.80
   0  28  12    0.50    3.70
   0  28 -12   -1.70    3.40
   0  28 -12    0.80    4.80
   0 -28  13    6.10    5.50
   0 -28 -13   -1.10    4.20
   0  28  13    2.90    3.80
   0  28  13    2.90    5.00
   0  28 -13    3.50    3.60
   0  28 -13   -0.50    4.70
   0 -30   0  214.28   16.50
   0 -30   0  195.98   16.20
   0  30   0  235.28   18.00
   0  30   0  224.38   17.70
   0 -30   1   19.60    6.80
   0 -30   1    7.70    3.30
   0 -30  -1    7.30    6.50
   0 -30  -1   10.60    3.30
   0  30   1   14.20    4.90
   0  30   1    6.70    3.20
   0  30  -1    3.50    5.40
   0  30  -1    9.20    3.40
   0 -30   2   15.70    3.40
   0 -30   2   15.60    6.60
   0 -30  -2   17.10    3.60
   0 -30  -2   15.20    6.50
   0  30   2   14.10    5.20
   0  30   2   20.00    3.60
   0  30  -2   18.70    3.80
   0  30  -2   16.60    5.70
   0 -30   3    1.80    3.20
   0 -30   3   -6.70    5.80
   0 -30  -3   -1.10    3.40
   0 -30  -3    8.60    6.20
   0  30   3    0.20    3.10
   0  30   3   -4.40    4.80
   0  30  -3   10.80    5.80
   0  30  -3   -2.60    3.40
   0 -30   4    3.40    3.20
   0 -30   4    8.40    5.10
   0 -30  -4    8.80    5.70
   0  30   4   13.40    4.90
   0  30  -4   10.50    3.60
   0  30  -4   13.00    5.50
   0 -30   5    3.30    3.40
   0 -30   5    1.50    5.20
   0 -30  -5    3.00    5.90
   0  30   5   -1.20    4.90
   0  30  -5   -0.20    3.20
   0  30  -5    4.40    5.70
   0 -30   6   14.50    5.40
   0 -30   6   19.20    3.80
   0 -30  -6   16.80    4.00
   0  30   6   19.00    3.50
   0  30  -6    9.30    3.60
   0  30  -6    2.20    5.70
   0 -30   7    1.50    4.50
   0 -30   7    4.70    3.40
   0 -30  -7    5.50    3.80
   0  30   7    4.80    3.20
   0  30  -7    3.10    3.70
   0  30  -7  -10.80    5.20
   0 -30   8    2.30    5.50
   0 -30  -8    5.30    4.00
   0  30   8    6.90    3.40
   0  30  -8   -4.30    3.80
   0  30  -8    4.00    5.80
   0 -30   9    5.90    6.20
   0 -30  -9    5.70    4.10
   0  30   9    6.80    3.60
   0  30   9    4.10    4.60
   0  30  -9    3.10    3.60
   0  30  -9   -0.80    6.00
   0 -30  10    4.20    5.90
   0 -30 -10   -1.20    5.60
   0  30  10   10.30    4.80
   0  30 -10    2.20    6.10
   0  30 -10    6.40    3.60
   0 -30  11   -8.70    6.10
   0 -30  11    8.40    4.10
   0 -30 -11    2.70    4.90
   0  30 -11   -3.30    4.10
   0  30 -11   -5.30    6.80
   0 -32   0    7.10    4.80
   0  32   0   20.10    5.50
   0 -32   1    5.90    5.40
   0 -32   1    9.70    3.80
   0 -32  -1    4.80    4.70
   0  32   1   11.40    5.10
   0  32  -1   16.20    4.00
   0  32  -1    8.90    5.40
   0 -32   2   -6.80    3.80
   0 -32   2    0.20    5.20
   0 -32  -2   -1.60    4.70
   0  32   2   -1.20    4.80
   0  32  -2    0.00    5.30
   0  32  -2    3.80    3.80
   0 -32   3    6.30    4.80
   0 -32   3    4.20    3.80
   0 -32  -3   -2.50    5.60
   0 -32  -3    4.10    3.90
   0  32   3    2.10    5.70
   0  32   3    5.10    3.40
   0  32  -3    5.40    3.80
   0  32  -3   -5.10    5.50
   0 -32   4    3.80    3.90
   0 -32   4   -1.90    4.80
   0 -32  -4    5.70    3.80
   0  32   4   -0.10    3.30
   0  32  -4    3.00    3.80
   0  32  -4    0.80    5.40
   0 -32   5   15.40    4.30
   0 -32  -5   15.50    4.00
   0  32   5   10.00    3.40
   0  32  -5   -0.70    5.30
   0  32  -5    8.20    3.90
   0 -32   6    7.50    4.10
   0 -32   6    1.70    5.00
   0 -32  -6   12.20    3.80
   0 -32  -6    2.90    5.10
   0  32   6    7.20    5.60
   0  32   6   11.80    3.30
   0  32  -6    5.60    5.10
   0  32  -6   10.70    4.00
   0 -32   7   14.40    4.20
   0 -32   7   -0.10    4.60
   0 -32  -7   10.80    5.40
   0 -32  -7    6.60    3.90
   0  32   7   10.70    5.50
   0  32   7   10.00    3.30
   0  32  -7   13.60    3.90
   0  32  -7   -1.50    5.20
   0 -32   8    7.10    4.40
   0 -32   8   -4.70    5.50
   0 -32  -8   15.80    4.20
   0  32   8    4.80    5.30
   0  32   8    4.90    3.30
   0  32  -8    3.80    3.80
   0  32  -8    3.90    5.80
   0 -32   9    1.00    6.00
   0 -32   9    1.70    4.20
   0 -32  -9   -1.40    4.10
   0  32   9   -3.50    4.50
   0  32   9    1.20    3.80
   0  32  -9   -6.70    5.80
   0  32  -9    1.30    4.20
   0 -34   0   21.10    4.30
   0  34   0   15.80    3.70
   0 -34   1    1.50    5.70
   0 -34  -1    8.20    4.20
   0  34   1    4.90    3.50
   0  34  -1   -1.90    5.70
   0 -34   2    3.40    5.60
   0 -34  -2   20.00    4.40
   0  34   2   13.30    3.70
   0  34  -2    2.80    6.10
   0 -34   3    2.40    5.00
   0 -34  -3    0.90    4.00
   0 -34  -3   -1.20    5.20
   0  34   3   -1.90    4.80
   0  34   3    6.30    3.30
   0  34  -3    0.20    5.80
   0 -34   4    0.40    4.90
   0 -34   4   -1.80    4.30
   0 -34  -4    5.20    5.40
   0 -34  -4    1.20    4.20
   0  34   4    3.90    5.70
   0  34   4    2.20    3.40
   0  34  -4   -0.20    3.90
   0  34  -4   -4.00    5.70
   0 -34   5   -2.90    4.90
   0 -34   5    1.70    4.20
   0 -34  -5    2.10    3.90
   0 -34  -5    2.80    5.30
   0  34   5    1.20    3.50
   0  34   5   -1.40    5.70
   0  34  -5    1.80    4.10
   0  34  -5   -0.70    5.30
   0 -34   6   -3.00    4.40
   0 -34   6    2.30    4.50
   0 -34  -6    4.10    5.30
   0  34   6    2.90    5.70
   0  34   6    9.00    3.60
   0  34  -6   -1.40    4.20
   0  34  -6   -2.90    5.10
   1  -1 -22   -2.80    4.50
   1  -1 -22   -5.40    5.80
  -1  -1  22    0.30    4.10
  -1  -1  22    5.80    4.10
   1   1 -22    1.70    4.00
   1   1 -22   -0.20    5.50
  -1   1  22   -5.10    4.10
  -1   1  22   -6.00    4.70
   1  -1 -21    3.10    4.50
   1  -1 -21   -7.20    5.90
  -1  -1  21    0.80    3.90
  -1  -1  21    7.50    4.40
   1   1 -21    7.00    5.50
   1   1 -21   -2.20    4.10
  -1   1  21   -2.30    3.90
  -1   1  21   -4.80    4.00
   1  -1 -20    2.90    4.40
   1  -1 -20    3.50    5.30
  -1  -1  20   10.00    4.20
   1   1 -20    4.20    4.00
   1   1 -20    4.90    5.30
  -1   1  20    1.00    3.80
  -1   1  20    1.40    4.20
   1  -1 -19   -2.50    5.00
   1  -1 -19    5.40    5.10
  -1  -1  19    3.70    3.60
  -1  -1  19   -0.50    3.70
   1   1 -19   -0.20    4.50
   1   1 -19    0.70    5.50
  -1   1  19    4.60    4.10
  -1   1  19    1.00    3.80
   1  -1 -18    6.90    5.00
   1  -1 -18   -1.70    4.70
  -1  -1  18    0.50    3.50
  -1  -1  18    4.30    3.60
   1   1 -18   -0.60    5.30
   1   1 -18    1.90    4.40
  -1   1  18    8.60    3.70
  -1   1  18   -3.50    3.40
   1  -1 -17    8.00    5.00
   1  -1 -17    3.40    4.70
  -1  -1  17   -0.90    3.50
  -1  -1  17    2.40    3.70
   1   1 -17    1.90    4.80
  -1   1  17    6.20    3.90
  -1   1  17    9.20    3.70
   1  -1 -16   10.10    5.30
   1  -1 -16    5.80    4.30
  -1  -1  16    5.80    3.00
  -1  -1  16   10.00    3.90
   1   1 -16    6.50    3.70
   1   1 -16   10.00    4.10
  -1   1  16    3.40    3.40
  -1   1  16    6.40    3.40
   1  -1 -15   -1.70    3.90
   1  -1 -15   -0.60    4.00
  -1  -1  15    1.80    4.50
  -1  -1  15    3.70    3.00
   1   1 -15    6.00    3.60
  -1   1  15    1.60    3.70
  -1   1  15    1.70    3.00
   1  -1 -14    3.80    5.30
  -1  -1  14    4.10    2.80
  -1  -1  14    9.30    3.70
   1   1 -14    7.00    6.10
  -1   1  14    7.50    2.90
  -1   1  14   12.10    3.70
   1  -1 -13   -1.50    5.30
  -1  -1  13    4.30    2.70
  -1  -1  13   -4.20    3.30
   1   1 -13    3.40    2.60
   1   1 -13   -4.50    6.80
  -1   1  13   -3.70    3.40
  -1   1  13   -0.20    2.70
   1  -1 -12   28.30    5.50
  -1  -1  12   38.60    4.80
  -1  -1  12   37.40    4.20
   1   1 -12   25.30    5.50
   1   1 -12   42.10    4.30
  -1   1  12   30.30    4.40
  -1   1  12   31.90    3.70
   1  -1 -11   39.30    4.20
  -1  -1  11   36.40    4.40
   1   1 -11   21.10    5.00
  -1   1  11   26.50    4.00
  -1   1  11   38.40    4.40
   1  -1 -10  121.19    9.60
   1  -1 -10  114.89    9.50
  -1  -1  10  113.29    9.30
  -1  -1  10  126.99   10.20
   1   1 -10  133.59   10.50
   1   1 -10  123.99   10.50
  -1   1  10  113.29    9.30
  -1   1  10  118.99    9.60
   1  -1  -9   43.30    5.00
   1  -1  -9   39.30    4.00
  -1  -1   9   36.20    4.20
  -1  -1   9   43.50    4.40
   1   1  -9   53.69    5.70
   1   1  -9   43.80    4.30
  -1   1   9   31.50    4.10
  -1   1   9   42.90    4.40
   1  -1  -8  212.58   16.10
   1  -1  -8  257.77   19.60
  -1  -1   8  231.48   17.50
  -1  -1   8  220.78   16.70
   1   1  -8  236.78   18.10
   1   1  -8  226.98   17.20
  -1   1   8  227.68   17.30
  -1   1   8  226.08   17.20
   1  -1  -7  489.75   36.70
   1  -1  -7  556.54   41.70
  -1  -1   7  502.05   37.60
  -1  -1   7  656.93   49.20
   1   1  -7  588.74   44.20
   1   1  -7  581.64   43.50
  -1   1   7  535.75   40.10
  -1   1   7  571.24   42.80
   1  -1  -6   64.29    5.60
   1  -1  -6   65.79    5.50
  -1  -1   6   57.19    4.90
  -1  -1   6   64.49    5.40
   1   1  -6   55.69    4.80
   1   1  -6   64.99    5.50
  -1   1   6   57.09    5.00
  -1   1   6   66.49    5.60
   1  -1  -5  430.56   32.30
   1  -1  -5  409.76   30.70
  -1  -1   5  349.57   26.20
  -1  -1   5  358.46   26.90
   1   1  -5  353.96   26.60
   1   1  -5  375.96   28.20
  -1   1   5  403.16   30.30
  -1   1   5  385.86   29.00
   1  -1  -4   19.60    2.50
   1  -1  -4   17.00    2.50
  -1  -1   4   17.20    2.10
   1   1  -4   18.70    2.30
  -1   1   4   20.20    2.60
  -1   1   4   18.90    2.40
   1  -1  -3 2247.58  167.78
  -1  -1   3 2207.78  164.88
   1   1  -3 2362.66  176.48
  -1   1   3 2048.59  152.98
  -1   1   3 2663.83  198.98
   1  -1  -2    2.10    1.00
  -1  -1   2    2.90    0.50
   1   1  -2    2.90    0.60
  -1   1   2    3.50    1.20
   1  -1  -1   75.39    5.70
  -1  -1   1   83.79    6.30
   1   1  -1   76.89    5.80
   1  -1   0    1.90    0.50
  -1  -1   0    1.80    0.50
   1   1   0    5.50    0.60
  -1   1   0    6.10    0.70
  -1  -1  -1   67.29    5.10
   1   1   1   59.39    4.50
  -1   1  -1   60.39    4.60
   1  -1   2  797.22   59.49
  -1  -1  -2  842.62   62.99
  -1  -1  -2  708.63   52.99
   1   1   2  841.22   62.89
   1   1   2  714.33   53.39
  -1   1  -2  836.02   62.49
   1  -1   3  201.78   15.20
  -1  -1  -3  184.48   13.90
  -1  -1  -3  211.68   16.00
   1   1   3  207.38   15.60
   1   1   3  201.68   15.20
  -1   1  -3  195.38   14.80
  -1   1  -3  183.88   13.90
   1  -1   4  122.49    9.50
   1  -1   4  100.79    7.90
  -1  -1  -4  133.39   10.30
  -1  -1  -4  120.69    9.40
   1   1   4  117.39    9.20
   1   1   4  132.69   10.30
  -1   1  -4  106.79    8.30
  -1   1  -4  133.79   10.60
   1  -1   5   24.30    3.40
   1  -1   5   25.40    3.20
  -1  -1  -5   19.00    3.20
  -1  -1  -5   28.40    3.50
   1   1   5   28.50    3.50
   1   1   5   19.60    3.30
  -1   1  -5   22.50    3.00
  -1   1  -5   23.40    4.10
   1  -1   6   92.59    7.60
  -1  -1  -6   72.89    6.10
  -1  -1  -6   91.89    7.50
   1   1   6   76.99    6.40
   1   1   6   95.69    7.80
  -1   1  -6   68.29    5.70
  -1   1  -6   77.39    6.90
   1  -1   7  308.17   23.30
  -1  -1  -7  271.07   20.50
  -1  -1  -7  280.47   21.30
   1   1   7  317.67   24.00
   1   1   7  291.97   22.10
  -1   1  -7  283.47   21.40
  -1   1  -7  271.27   20.70
   1  -1   8    0.10    3.30
   1  -1   8    2.50    3.10
  -1  -1  -8    4.80    4.10
  -1  -1  -8    4.00    2.60
   1   1   8    0.60    3.00
   1   1   8   -2.70    3.10
  -1   1  -8   -0.20    2.90
  -1   1  -8   -0.30    4.40
   1  -1   9   24.90    4.30
   1  -1   9   21.90    3.90
  -1  -1  -9   29.80    4.00
  -1  -1  -9   20.70    5.10
   1   1   9   21.60    4.00
   1   1   9   25.30    4.20
  -1   1  -9   25.40    5.70
  -1   1  -9   21.20    3.50
   1  -1  10   12.80    4.00
   1  -1  10    8.10    4.40
  -1  -1 -10    5.50    3.40
  -1  -1 -10    8.40    5.10
   1   1  10   14.70    4.00
   1   1  10    7.60    3.80
  -1   1 -10    5.70    3.30
  -1   1 -10    4.30    5.80
   1  -1  11    4.70    3.70
   1  -1  11   11.40    4.10
  -1  -1 -11   17.00    3.30
  -1  -1 -11   11.60    5.20
   1   1  11    8.10    3.50
   1   1  11   17.20    4.00
  -1   1 -11   10.30    6.60
  -1   1 -11   15.50    3.20
   1  -1  12    2.40    4.10
   1  -1  12    2.90    3.30
  -1  -1 -12    2.40    5.30
  -1  -1 -12    7.60    2.90
   1   1  12    1.20    3.80
   1   1  12    4.90    3.20
  -1   1 -12    3.20    6.10
  -1   1 -12    5.80    2.90
   1  -1  13   18.60    3.40
   1  -1  13   28.60    5.10
  -1  -1 -13   13.90    6.10
  -1  -1 -13   26.70    3.40
   1   1  13   20.10    3.50
   1   1  13   12.90    3.80
  -1   1 -13   11.30    5.00
   1  -1  14   -3.30    3.30
   1  -1  14    4.00    7.10
  -1  -1 -14    2.00    4.50
  -1  -1 -14    3.20    2.80
   1   1  14    6.40    3.80
   1   1  14   -6.60    3.40
  -1   1 -14    0.00    4.40
  -1   1 -14    4.40    2.80
   1  -1  15    6.70    3.60
   1  -1  15   -2.20    5.00
  -1  -1 -15    5.70    3.20
  -1  -1 -15    3.20    5.50
   1   1  15   -3.10    3.60
   1   1  15   -0.50    3.50
  -1   1 -15   -0.60    3.00
  -1   1 -15   -1.50    4.00
   1  -1  16    0.20    3.90
   1  -1  16   -1.10    3.60
  -1  -1 -16    2.50    5.00
  -1  -1 -16    0.40    3.40
   1   1  16    3.30    3.80
   1   1  16    4.90    3.50
  -1   1 -16    0.50    3.20
  -1   1 -16   -2.80    4.50
   1  -1  17    5.70    3.70
   1  -1  17    1.40    3.60
  -1  -1 -17    9.30    4.30
   1   1  17   11.80    4.10
   1   1  17   11.60    4.00
  -1   1 -17    9.30    5.10
   1  -1  18   30.60    4.30
   1  -1  18   30.10    4.50
  -1  -1 -18   14.10    5.40
   1   1  18   19.90    4.00
   1   1  18   23.40    4.30
  -1   1 -18   19.90    6.40
   1  -1  19    4.80    4.50
   1  -1  19    5.30    4.00
  -1  -1 -19   16.10    6.10
   1   1  19    3.60    4.00
   1   1  19    1.30    4.00
  -1   1 -19    1.70    5.80
   1  -1  20   -3.60    4.50
  -1  -1 -20    2.50    5.60
   1   1  20   -1.90    4.00
  -1   1 -20    5.30    5.80
   1  -1  21   -1.40    4.60
  -1  -1 -21   -6.50    6.10
   1   1  21   -0.50    4.20
  -1   1 -21   -2.50    5.90
   1  -3 -22    0.30    5.60
   1  -3 -22    3.70    4.70
  -1  -3  22   11.00    4.40
  -1  -3  22    6.90    3.90
   1   3 -22    3.70    3.90
   1   3 -22    7.00    5.30
  -1   3  22   -5.50    4.70
  -1   3  22    5.70    4.90
   1  -3 -21   -3.30    4.60
   1  -3 -21   -7.80    4.90
  -1  -3  21   -3.00    4.10
  -1  -3  21   -0.50    3.40
   1   3 -21   -1.90    6.20
   1   3 -21   -2.40    3.80
  -1   3  21    4.10    4.20
  -1   3  21   -4.40    4.50
   1  -3 -20    6.30    4.60
   1  -3 -20    4.00    5.30
  -1  -3  20   15.80    4.10
  -1  -3  20    8.60    3.50
   1   3 -20    5.00    3.90
   1   3 -20    2.70    6.20
  -1   3  20   13.60    4.10
  -1   3  20   11.50    4.00
   1  -3 -19    0.90    5.10
   1  -3 -19    6.30    5.30
  -1  -3  19   -0.20    4.00
  -1  -3  19   -1.60    3.50
   1   3 -19    4.20    4.30
   1   3 -19    4.00    5.40
  -1   3  19    3.30    4.10
  -1   3  19    9.30    3.80
   1  -3 -18    8.80    5.00
   1  -3 -18    7.50    5.40
  -1  -3  18   16.30    4.20
  -1  -3  18    5.60    3.40
   1   3 -18    9.80    5.60
  -1   3  18   10.80    3.90
  -1   3  18    8.10    3.40
   1  -3 -17    3.80    5.00
   1  -3 -17   -2.00    4.30
  -1  -3  17    0.10    3.70
  -1  -3  17   -3.30    3.10
   1   3 -17   -2.80    3.90
   1   3 -17    0.30    5.00
  -1   3  17    2.90    4.00
  -1   3  17   -2.50    3.50
   1  -3 -16    7.50    4.60
   1  -3 -16    2.20    4.60
  -1  -3  16    5.90    4.00
  -1  -3  16   12.20    3.20
   1   3 -16    3.70    3.70
  -1   3  16    7.70    3.60
  -1   3  16    4.10    3.50
   1  -3 -15    4.40    4.40
   1  -3 -15    8.30    4.70
  -1  -3  15    6.10    3.00
  -1  -3  15    1.40    4.00
   1   3 -15    2.40    5.40
  -1   3  15    3.30    3.20
  -1   3  15    7.40    4.00
   1  -3 -14   20.00    4.20
   1  -3 -14   16.20    4.90
  -1  -3  14   20.50    3.30
  -1  -3  14   22.20    4.90
   1   3 -14   13.70    6.00
   1   3 -14   18.50    2.90
  -1   3  14   18.80    3.20
  -1   3  14   15.60    3.70
   1  -3 -13   16.10    4.50
   1  -3 -13   14.90    3.50
  -1  -3  13   15.60    4.00
  -1  -3  13   18.40    3.20
   1   3 -13   27.10    3.30
   1   3 -13   15.90    6.30
  -1   3  13   20.40    3.20
  -1   3  13   19.90    3.90
   1  -3 -12    1.20    3.10
   1  -3 -12    2.10    4.10
  -1  -3  12    3.00    4.40
  -1  -3  12    3.20    2.90
   1   3 -12    3.20    2.90
   1   3 -12   -2.10    8.00
  -1   3  12    6.30    3.00
  -1   3  12    2.70    3.60
   1  -3 -11  209.88   16.60
  -1  -3  11  195.78   15.00
  -1  -3  11  197.98   15.60
   1   3 -11  232.88   17.70
  -1   3  11  178.08   13.90
  -1   3  11  190.38   14.70
   1  -3 -10  271.37   20.90
  -1  -3  10  235.38   18.00
  -1  -3  10  230.98   17.80
   1   3 -10  254.17   20.10
   1   3 -10  252.27   19.20
  -1   3  10  207.18   16.00
  -1   3  10  244.18   18.60
   1  -3  -9  112.89    9.20
  -1  -3   9  107.49    8.90
  -1  -3   9  122.69    9.80
   1   3  -9  130.19   11.20
   1   3  -9  103.49    8.20
  -1   3   9  129.19   10.20
   1  -3  -8   46.80    4.90
  -1  -3   8   47.80    4.60
  -1  -3   8   41.60    4.70
   1   3  -8   45.00    6.00
   1   3  -8   50.79    4.40
  -1   3   8   60.29    5.60
  -1   3   8   47.60    4.50
  -1  -3   7   74.39    6.10
  -1  -3   7   72.39    6.20
   1   3  -7   93.79    7.40
   1   3  -7  106.29    9.10
  -1   3   7  118.49    9.30
  -1   3   7  104.09    8.30
   1  -3  -6   83.79    7.00
  -1  -3   6   88.69    7.20
   1   3  -6  101.59    8.60
  -1   3   6   74.19    6.20
  -1   3   6   92.49    7.50
   1  -3  -5 2274.57  169.88
   1  -3  -5 2124.89  158.68
  -1  -3   5 2147.59  160.38
   1   3  -5 1894.61  141.59
  -1   3   5 2164.68  161.68
  -1   3   5 2232.88  166.78
   1  -3  -4  126.09    9.90
   1  -3  -4  125.19    9.80
  -1  -3   4  149.39   11.30
   1   3  -4  122.49    9.40
  -1   3   4  119.69    9.30
  -1   3   4  114.69    9.10
   1  -3  -3  226.08   17.10
   1  -3  -3  216.38   16.30
  -1  -3   3  233.88   17.50
   1   3  -3  214.58   16.10
  -1   3   3  206.68   15.70
  -1   3   3  233.58   17.60
   1  -3  -2    3.90    1.90
   1  -3  -2    2.90    1.60
  -1  -3   2    3.00    1.00
   1   3  -2    2.60    1.00
   1  -3  -1  251.37   18.80
  -1  -3   1  224.68   16.80
   1  -3   1   14.60    1.60
  -1  -3  -1   11.60    1.70
   1   3   1   12.10    1.70
  -1   3  -1   11.80    1.60
   1  -3   2   21.50    2.10
  -1  -3  -2   16.60    2.40
  -1  -3  -2   26.20    2.90
  -1   3  -2   12.70    2.00
  -1  -3  -3   20.80    2.90
  -1  -3  -3   14.20    2.90
   1   3   3   22.50    3.00
   1   3   3   31.70    3.40
  -1   3  -3   30.00    3.40
   1  -3   4  343.17   25.90
   1  -3   4  259.97   19.60
  -1  -3  -4  323.67   24.40
  -1  -3  -4  279.67   21.10
   1   3   4  290.37   21.90
   1   3   4  316.87   23.90
  -1   3  -4  281.77   21.20
   1  -3   5  871.51   65.19
   1  -3   5  865.41   64.69
  -1  -3  -5  871.11   65.19
  -1  -3  -5  895.71   66.99
   1   3   5  951.60   71.19
   1   3   5  871.11   65.19
  -1   3  -5  979.10   73.29
  -1   3  -5  869.61   64.99
   1  -3   6  838.42   62.69
   1  -3   6  803.82   60.19
  -1  -3  -6  803.82   60.19
  -1  -3  -6  762.62   57.09
   1   3   6  731.33   54.79
   1   3   6  746.53   55.89
  -1   3  -6  737.53   55.09
  -1   3  -6  800.52   59.99
   1  -3   7  110.09    8.80
  -1  -3  -7  124.29    9.80
   1   3   7  137.99   10.80
   1   3   7  135.59   10.60
  -1   3  -7  117.79    9.20
  -1   3  -7  142.79   12.00
   1  -3   8   11.50    3.90
   1  -3   8   18.90    4.20
  -1  -3  -8   23.20    3.60
  -1  -3  -8   16.00    4.20
   1   3   8   19.40    3.60
   1   3   8   27.00    4.00
  -1   3  -8   26.60    3.60
   1  -3   9   24.10    4.20
   1  -3   9   30.00    4.50
  -1  -3  -9   29.90    4.90
  -1  -3  -9   31.00    4.20
   1   3   9   21.00    4.10
   1   3   9   28.50    4.40
  -1   3  -9   46.30    7.10
  -1   3  -9   25.10    3.60
   1  -3  10  156.88   12.50
   1  -3  10  175.58   13.90
  -1  -3 -10  157.58   12.70
  -1  -3 -10  209.18   16.10
   1   3  10  182.68   14.20
   1   3  10  166.78   13.10
  -1   3 -10  180.28   15.10
  -1   3 -10  207.88   16.00
   1  -3  11   39.90    5.60
   1  -3  11   36.20    4.80
  -1  -3 -11   38.70    5.60
  -1  -3 -11   47.70    4.90
   1   3  11   33.10    4.50
   1   3  11   35.50    4.40
  -1   3 -11   35.40    8.20
  -1   3 -11   38.10    4.20
   1  -3  12    6.30    3.80
   1  -3  12    6.10    4.10
  -1  -3 -12   11.40    5.90
  -1  -3 -12   13.60    3.00
   1   3  12    4.20    3.40
   1   3  12    9.80    4.20
  -1   3 -12   -5.50    6.70
  -1   3 -12   12.10    3.00
   1  -3  13   11.10    4.70
   1  -3  13    9.30    3.20
  -1  -3 -13    9.40    2.80
  -1  -3 -13   13.00    5.70
   1   3  13    7.40    3.40
   1   3  13    6.70    3.90
  -1   3 -13    1.90    7.00
  -1   3 -13   12.70    3.20
   1  -3  14   -1.60    3.30
   1  -3  14    0.10    5.10
  -1  -3 -14    0.60    3.80
  -1  -3 -14    3.20    2.80
   1   3  14   -2.50    3.40
   1   3  14    1.10    3.60
  -1   3 -14    3.80    2.90
  -1   3 -14    1.70    6.90
   1  -3  15    6.50    3.50
   1  -3  15    6.80    4.20
  -1  -3 -15    7.60    3.60
  -1  -3 -15    6.70    4.40
   1   3  15   -2.00    3.50
   1   3  15    5.80    3.40
  -1   3 -15    2.70    3.10
  -1   3 -15    2.40    4.40
   1  -3  16   -4.40    3.40
   1  -3  16    7.50    3.90
  -1  -3 -16    4.30    4.90
   1   3  16    2.90    3.50
   1   3  16    0.80    3.90
  -1   3 -16    2.30    4.20
  -1   3 -16    7.90    2.90
   1  -3  17    2.40    3.80
   1  -3  17    2.20    3.90
  -1  -3 -17   -2.40    4.30
   1   3  17    8.90    4.10
   1   3  17   -1.50    4.00
  -1   3 -17    4.20    5.90
  -1   3 -17    0.60    2.90
   1  -3  18    4.10    4.20
   1  -3  18   -0.30    3.40
  -1  -3 -18   -6.00    5.80
   1   3  18   -0.30    3.40
   1   3  18   -0.90    3.90
  -1   3 -18    2.00    6.00
   1  -3  19    5.90    3.90
   1  -3  19    2.70    4.20
  -1  -3 -19    3.10    5.40
   1   3  19    3.70    4.10
  -1   3 -19    5.90    5.40
   1  -3  20    3.20    4.00
   1  -3  20    3.90    4.00
  -1  -3 -20    1.70    4.80
   1   3  20    3.30    4.60
  -1   3 -20    3.90    5.30
   1  -3  21    9.30    4.30
  -1  -3 -21    4.80    6.20
   1   3  21    0.40    4.70
  -1   3 -21    5.80    5.20
   1  -5 -21    5.00    5.40
   1  -5 -21   -1.70    4.60
  -1  -5  21   -1.70    3.10
  -1  -5  21    0.10    4.20
   1   5 -21    2.80    3.50
   1   5 -21   -7.60    5.40
  -1   5  21    0.90    4.30
  -1   5  21    0.80    4.20
   1  -5 -20   10.80    4.90
   1  -5 -20    3.40    4.80
  -1  -5  20   18.90    4.00
  -1  -5  20    8.90    3.20
   1   5 -20    9.00    5.30
   1   5 -20    1.20    3.60
  -1   5  20   14.40    4.40
  -1   5  20   11.50    4.00
   1  -5 -19   -4.50    5.20
   1  -5 -19   -1.70    4.50
  -1  -5  19    4.10    3.20
   1   5 -19   -2.40    3.70
   1   5 -19   -4.50    4.60
  -1   5  19   -1.30    3.90
  -1   5  19   -3.40    3.70
   1  -5 -18    6.30    5.70
   1  -5 -18    5.80    5.50
  -1  -5  18    0.10    3.10
  -1  -5  18    0.00    3.00
   1   5 -18    1.60    4.50
  -1   5  18    2.20    3.50
  -1   5  18    3.80    4.30
   1  -5 -17    8.40    5.50
   1  -5 -17   -1.30    5.00
  -1  -5  17    4.50    3.40
  -1  -5  17    6.40    2.90
   1   5 -17   -0.50    5.00
  -1   5  17    7.70    4.30
  -1   5  17    2.00    4.00
   1  -5 -16   10.80    4.20
   1  -5 -16    7.10    4.80
  -1  -5  16   -1.00    2.70
  -1  -5  16    5.90    3.70
   1   5 -16   -0.10    5.10
  -1   5  16    0.80    3.80
  -1   5  16    7.40    3.60
   1  -5 -15   21.70    5.20
   1  -5 -15   12.30    3.70
  -1  -5  15   17.20    3.00
  -1  -5  15   20.10    4.30
   1   5 -15   19.90    3.00
   1   5 -15    9.90    4.90
  -1   5  15   14.20    3.60
  -1   5  15   13.30    3.50
   1  -5 -14    4.50    4.90
   1  -5 -14    5.40    4.40
  -1  -5  14   -1.80    4.30
  -1  -5  14   -1.50    3.00
   1   5 -14    2.30    2.40
   1   5 -14   -1.90    5.60
  -1   5  14    0.00    4.10
  -1   5  14    1.70    3.20
   1  -5 -13   -1.50    5.20
  -1  -5  13    8.00    5.10
  -1  -5  13    7.00    2.70
   1   5 -13   13.70    2.60
   1   5 -13   11.40    6.90
  -1   5  13   12.30    3.20
  -1   5  13    5.60    4.20
   1  -5 -12    8.80    3.70
   1  -5 -12    9.00    5.10
  -1  -5  12    2.30    2.80
  -1  -5  12   -2.60    4.70
   1   5 -12    2.20    7.30
   1   5 -12    7.10    2.60
  -1   5  12    7.80    3.70
  -1   5  12   10.70    3.00
   1  -5 -11   47.80    5.20
   1  -5 -11   35.50    5.00
  -1  -5  11   38.50    4.40
  -1  -5  11   35.70    4.80
   1   5 -11   37.60    6.70
   1   5 -11   47.20    4.50
  -1   5  11   33.70    4.50
  -1   5  11   39.80    4.30
   1  -5 -10  251.07   19.20
   1  -5 -10  248.78   19.20
  -1  -5  10  285.07   21.60
  -1  -5  10  246.18   18.80
   1   5 -10  282.67   21.30
   1   5 -10  208.18   16.50
  -1   5  10  261.87   19.90
  -1   5  10  255.97   19.60
   1  -5  -9  105.09    8.80
   1  -5  -9   80.09    7.40
  -1  -5   9   85.49    7.00
  -1  -5   9   75.89    6.60
   1   5  -9   83.69    7.70
   1   5  -9   84.89    6.90
  -1   5   9   96.39    8.00
  -1   5   9   85.29    7.50
   1  -5  -8   59.69    5.60
   1  -5  -8   67.49    6.40
  -1  -5   8   48.90    4.70
  -1  -5   8   71.19    6.20
   1   5  -8   51.59    5.80
   1   5  -8   65.79    5.50
  -1   5   8   53.79    5.00
  -1   5   8   66.29    6.00
   1  -5  -7   30.10    3.90
   1  -5  -7   22.50    3.50
  -1  -5   7   20.20    2.80
  -1  -5   7   15.40    2.80
   1   5  -7   19.20    2.40
  -1   5   7   25.60    3.40
  -1   5   7   23.70    3.40
   1  -5  -6  994.70   74.39
   1  -5  -6  954.00   71.39
  -1  -5   6 1037.80   77.49
   1   5  -6 1177.98   88.09
  -1   5   6 1055.29   78.99
  -1   5   6  953.00   71.29
   1  -5  -5  210.58   16.20
   1  -5  -5  175.58   13.50
  -1  -5   5  163.38   12.30
  -1   5   5  221.98   17.00
  -1   5   5  193.38   14.80
   1  -5  -4 1523.75  113.89
   1  -5  -4 1552.14  115.99
  -1  -5   4 1637.94  122.39
   1   5  -4 1618.94  120.99
  -1   5   4 1540.85  115.19
  -1   5   4 1520.95  113.59
   1  -5  -3 1549.84  115.79
   1  -5  -3 1603.34  119.79
  -1  -5   3 1618.94  120.89
   1   5  -3 1659.23  123.99
  -1   5   3 1449.46  108.29
  -1   5   3 1291.67   96.49
   1  -5  -2   55.89    4.80
  -1  -5   2   54.49    4.40
   1   5  -2   48.90    4.20
   1   5  -2   48.20    4.10
  -1   5   2   59.89    5.40
   1  -5  -1  981.40   73.39
   1  -5  -1 1124.49   83.99
  -1  -5   1 1136.29   84.89
  -1  -5   1 1130.59   84.49
   1   5  -1 1062.39   79.39
   1   5  -1 1085.19   81.09
  -1   5   1 1093.69   81.69
  -1   5   1 1348.57  100.79
   1  -5   0   29.20    3.10
   1  -5   0   25.60    3.00
  -1  -5   0   20.60    2.90
  -1  -5   0   24.30    2.70
   1   5   0   39.60    3.70
   1   5   0   29.60    3.00
  -1   5   0   28.30    3.00
   1  -5   1   10.30    2.30
   1  -5   1   13.30    2.40
  -1   5  -1    9.60    2.00
  -1   5  -1   12.70    2.50
   1  -5   2 1024.10   76.49
   1  -5   2 1042.50   77.89
  -1  -5  -2  955.40   71.39
   1   5   2 1023.60   76.59
  -1   5  -2  968.60   72.39
  -1   5  -2  907.11   67.79
   1  -5   3  220.68   16.70
   1  -5   3  196.58   14.80
  -1  -5  -3  202.78   15.50
  -1  -5  -3  196.18   15.10
  -1   5  -3  187.98   14.20
  -1   5  -3  192.88   14.60
   1  -5   4  597.34   44.80
   1  -5   4  626.14   46.90
  -1  -5  -4  531.45   39.90
  -1  -5  -4  592.04   44.40
   1   5   4  599.64   45.00
   1   5   4  580.24   43.50
  -1   5  -4  605.34   45.40
  -1   5  -4  543.25   40.70
   1  -5   5 2190.18  163.58
   1  -5   5 2735.43  204.28
  -1  -5  -5 2509.95  187.48
  -1  -5  -5 2661.93  198.88
   1   5   5 2656.73  198.48
   1   5   5 2770.92  206.98
  -1   5  -5 2313.37  172.78
  -1   5  -5 2411.46  180.08
   1  -5   6   -6.90    4.10
   1  -5   6    3.60    2.60
  -1  -5  -6    4.60    3.40
  -1  -5  -6    7.80    3.00
   1   5   6   14.10    3.20
   1   5   6   17.70    3.30
   1  -5   7    2.10    3.80
   1  -5   7    4.20    3.30
  -1  -5  -7   10.10    3.40
  -1  -5  -7    7.40    2.90
   1   5   7   10.20    3.40
   1   5   7    9.90    3.20
  -1   5  -7    0.70    4.70
  -1   5  -7    5.00    2.90
   1  -5   8    5.50    3.10
   1  -5   8    8.10    3.90
  -1  -5  -8   10.90    3.90
  -1  -5  -8    7.60    3.20
   1   5   8   17.60    3.70
   1   5   8    7.40    3.50
  -1   5  -8    5.90    2.90
  -1   5  -8   -0.10    4.90
   1  -5   9   15.50    4.10
   1  -5   9   33.20    4.40
  -1  -5  -9   22.10    3.90
  -1  -5  -9   23.40    5.70
   1   5   9   13.20    3.90
   1   5   9   23.90    4.30
  -1   5  -9   25.40    4.10
   1  -5  10   15.80    4.90
   1  -5  10   11.70    4.00
  -1  -5 -10   17.10    5.90
  -1  -5 -10   13.50    3.60
   1   5  10   15.00    4.20
   1   5  10   12.90    3.90
  -1   5 -10   15.20    3.70
  -1   5 -10   15.10    6.50
   1  -5  11    8.30    3.60
   1  -5  11   12.00    4.30
  -1  -5 -11   14.00    3.40
  -1  -5 -11   21.00    4.80
   1   5  11   18.50    4.20
   1   5  11   16.70    3.70
  -1   5 -11   16.40    3.20
  -1   5 -11    8.20    6.80
   1  -5  12    1.10    4.10
   1  -5  12   -9.20    5.40
  -1  -5 -12    1.90    2.90
  -1  -5 -12  -15.00    4.80
   1   5  12   -3.50    3.30
   1   5  12   -2.20    3.80
  -1   5 -12    3.70    3.10
  -1   5 -12    9.30    8.80
   1  -5  13   20.90    4.00
   1  -5  13   31.30    5.80
  -1  -5 -13   28.80    3.50
   1   5  13   22.30    3.70
   1   5  13   18.00    4.20
  -1   5 -13   26.30    7.60
  -1   5 -13   24.70    3.40
   1  -5  14    7.50    3.60
   1  -5  14    8.40    4.50
  -1  -5 -14   13.60    4.30
   1   5  14   16.90    4.00
   1   5  14   10.40    3.60
  -1   5 -14    6.20    6.00
  -1   5 -14   11.40    3.00
   1  -5  15    1.80    3.60
   1  -5  15    8.00    4.30
  -1  -5 -15    7.00    4.60
   1   5  15   11.60    4.00
   1   5  15   10.40    3.70
  -1   5 -15    9.70    2.80
  -1   5 -15    4.30    4.40
   1  -5  16    2.00    3.90
   1  -5  16    1.30    3.40
  -1  -5 -16   -4.40    4.70
  -1  -5 -16    2.20    4.80
   1   5  16   -1.40    4.00
   1   5  16    5.40    3.80
  -1   5 -16   -0.60    2.70
  -1   5 -16    1.60    4.30
   1  -5  17    1.10    3.50
   1  -5  17    3.70    3.40
  -1  -5 -17   -1.30    4.20
   1   5  17    1.90    4.10
   1   5  17   -0.60    3.80
  -1   5 -17    0.60    2.70
  -1   5 -17   -1.10    5.00
   1  -5  18   -1.80    3.40
   1  -5  18   -0.70    3.30
  -1  -5 -18   -0.60    4.70
   1   5  18   -1.00    4.50
   1   5  18   -1.20    3.60
  -1   5 -18    1.40    2.90
  -1   5 -18   -0.90    4.30
   1  -5  19   -2.90    3.30
   1  -5  19   -4.30    3.70
  -1  -5 -19    0.50    5.10
   1   5  19   -2.20    4.40
   1   5  19    7.00    4.30
  -1   5 -19   -5.30    5.00
   1  -5  20    3.90    3.60
   1  -5  20    1.90    3.80
  -1  -5 -20   -3.60    5.00
   1   5  20    5.30    4.30
  -1   5 -20   -7.00    5.70
   1  -5  21   -3.40    4.50
  -1  -5 -21   -0.80    5.60
   1   5  21    1.60    4.30
  -1   5 -21   -2.80    5.80
   1  -7 -21    5.90    4.50
   1  -7 -21    1.70    4.60
  -1  -7  21    1.30    2.80
  -1  -7  21   -5.40    3.20
   1   7 -21    1.50    3.20
   1   7 -21    0.00    3.70
  -1   7  21   -3.50    4.20
  -1   7  21    1.50    4.30
   1  -7 -20    6.30    4.90
   1  -7 -20    0.10    4.70
  -1  -7  20    2.80    3.40
   1   7 -20   12.90    3.70
   1   7 -20    4.30    3.20
  -1   7  20   11.00    3.90
  -1   7  20    4.80    4.50
   1  -7 -19    1.00    5.00
   1  -7 -19    1.60    5.10
  -1  -7  19    0.80    3.20
   1   7 -19   -0.60    4.00
  -1   7  19    4.00    4.00
  -1   7  19    7.90    4.00
   1  -7 -18   -0.70    5.40
   1  -7 -18    7.00    5.60
  -1  -7  18   -0.20    2.80
  -1  -7  18    7.80    3.50
   1   7 -18   10.10    4.70
  -1   7  18   -4.50    3.90
  -1   7  18    0.30    3.70
   1  -7 -17    7.60    5.30
   1  -7 -17    4.50    4.90
  -1  -7  17    9.50    3.30
  -1  -7  17    6.60    2.90
   1   7 -17    8.70    4.60
  -1   7  17    4.30    4.10
  -1   7  17    3.40    4.00
   1  -7 -16   -5.00    3.90
   1  -7 -16   -3.40    4.90
  -1  -7  16    4.20    2.90
  -1  -7  16    4.30    2.60
   1   7 -16    7.00    5.10
  -1   7  16    2.50    3.80
  -1   7  16   -0.90    4.10
   1  -7 -15    4.50    4.10
   1  -7 -15    8.40    5.30
  -1  -7  15    5.00    3.20
  -1  -7  15    8.60    2.90
   1   7 -15    3.80    4.00
   1   7 -15    4.00    2.30
  -1   7  15    5.40    3.60
  -1   7  15    5.60    3.80
   1  -7 -14   11.40    4.60
   1  -7 -14   12.80    4.70
  -1  -7  14    6.40    2.60
  -1  -7  14    5.90    2.80
   1   7 -14    9.10    4.50
   1   7 -14   10.70    2.30
  -1   7  14    5.00    4.10
  -1   7  14    8.80    3.50
   1  -7 -13   15.40    4.40
   1  -7 -13   13.10    4.90
  -1  -7  13    6.00    3.10
  -1  -7  13    7.60    2.60
   1   7 -13   11.40    2.50
   1   7 -13   -5.30    4.80
  -1   7  13    6.10    3.80
  -1   7  13   11.20    3.30
   1  -7 -12   -4.00    4.00
   1  -7 -12    2.70    4.60
  -1  -7  12    2.70    3.10
  -1  -7  12    1.60    3.40
   1   7 -12   -1.80    5.60
   1   7 -12   -2.50    2.30
  -1   7  12    1.80    3.00
  -1   7  12   -2.90    3.70
   1  -7 -11   41.30    5.50
   1  -7 -11   37.30    5.10
  -1  -7  11   30.70    4.10
  -1  -7  11   36.60    4.20
   1   7 -11   33.10    5.80
   1   7 -11   36.80    3.80
  -1   7  11   26.80    4.20
  -1   7  11   32.00    4.10
   1  -7 -10  323.77   24.70
   1  -7 -10  329.17   25.20
  -1  -7  10  299.47   22.70
  -1  -7  10  286.27   21.70
   1   7 -10  256.07   19.40
   1   7 -10  292.77   22.40
  -1   7  10  297.27   22.70
  -1   7  10  310.07   23.50
   1  -7  -9  166.78   13.40
   1  -7  -9  164.08   13.30
  -1  -7   9  151.88   12.00
  -1  -7   9  174.28   13.40
   1   7  -9  155.88   12.00
   1   7  -9  162.28   12.80
  -1   7   9  159.38   12.70
  -1   7   9  145.09   11.50
   1  -7  -8   19.50    4.30
   1  -7  -8   12.50    4.60
  -1  -7   8   15.20    3.40
  -1  -7   8    8.50    2.60
   1   7  -8    4.40    3.40
   1   7  -8   10.90    3.00
  -1   7   8   15.60    3.90
  -1   7   8   18.50    3.80
   1  -7  -7   54.09    5.50
   1  -7  -7   54.99    5.40
  -1  -7   7   47.90    5.80
  -1  -7   7   60.39    5.00
   1   7  -7   42.50    4.30
   1   7  -7   53.89    4.80
  -1   7   7   46.30    4.80
  -1   7   7   59.19    5.50
   1  -7  -6  370.56   28.00
   1  -7  -6  378.26   28.50
  -1  -7   6  404.06   30.30
  -1  -7   6  365.36   27.50
   1   7  -6  390.86   29.40
   1   7  -6  321.47   24.20
  -1   7   6  431.26   32.50
  -1   7   6  370.16   27.90
   1  -7  -5  133.39   10.70
   1  -7  -5  102.09    8.30
  -1  -7   5  129.79   10.00
   1   7  -5   97.09    7.80
  -1   7   5  115.19    9.30
  -1   7   5  119.39    9.50
   1  -7  -4 3463.85  258.67
   1  -7  -4 3413.66  254.97
  -1  -7   4 3784.52  282.67
  -1  -7   4 4589.74  342.77
   1   7  -4 3853.21  287.77
   1   7  -4 3872.61  289.27
  -1   7   4 3650.53  272.67
  -1   7   4 3383.86  252.77
   1  -7  -3 1067.59   79.89
   1  -7  -3 1279.87   95.69
  -1  -7   3 1179.88   88.19
  -1  -7   3 1119.29   83.59
   1   7  -3 1097.49   81.99
   1   7  -3 1086.09   81.09
  -1   7   3  907.11   67.89
  -1   7   3  837.92   62.79
   1  -7  -2   20.40    3.30
  -1  -7   2   23.30    2.80
  -1  -7   2   21.30    3.20
   1   7  -2   18.20    2.80
   1   7  -2   25.60    3.40
  -1   7   2   17.90    3.90
  -1  -7   1   59.89    5.20
  -1  -7   1   50.99    4.80
   1   7  -1   64.09    5.50
   1   7  -1   50.99    4.80
  -1   7   1   69.59    6.10
  -1   7   1   61.09    5.80
   1  -7   0    8.30    3.20
   1  -7   0    9.20    3.00
  -1  -7   0    8.70    2.80
  -1  -7   0   10.30    3.10
   1   7   0    6.50    2.50
  -1   7   0   10.20    3.10
  -1   7   0    7.80    3.20
   1  -7   1   30.50    3.70
   1  -7   1   26.50    3.40
  -1  -7  -1   27.60    4.30
  -1  -7  -1   24.60    3.60
   1   7   1   32.30    3.90
   1   7   1   34.50    4.10
  -1   7  -1   31.10    3.60
  -1   7  -1   30.20    3.90
   1  -7   2  186.48   14.20
   1  -7   2  165.68   12.80
  -1  -7  -2  157.18   12.20
   1   7   2  188.98   14.60
   1   7   2  193.28   14.90
  -1   7  -2  160.68   12.30
   1  -7   3  205.28   15.70
   1  -7   3  208.98   15.90
  -1  -7  -3  214.38   16.40
   1   7   3  206.08   15.80
  -1   7  -3  184.08   14.00
  -1   7  -3  177.78   13.80
   1  -7   4  395.86   29.80
   1  -7   4  418.96   31.40
  -1  -7  -4  356.86   26.90
  -1  -7  -4  348.07   26.30
   1   7   4  366.16   27.60
   1   7   4  345.67   26.10
  -1   7  -4  344.47   26.00
  -1   7  -4  361.26   27.10
   1  -7   5 2535.05  189.38
   1  -7   5 2364.56  176.58
  -1  -7  -5 2318.57  173.18
  -1  -7  -5 2069.39  154.68
   1   7   5 2346.97  175.38
   1   7   5 2301.57  171.98
  -1   7  -5 2582.44  192.88
  -1   7  -5 2526.05  188.68
   1  -7   6   -5.60    4.80
   1  -7   6    1.30    2.40
  -1  -7  -6    9.10    3.60
  -1  -7  -6    2.50    2.90
   1   7   6   11.90    3.20
   1   7   6    1.90    3.30
  -1   7  -6    0.80    3.40
  -1   7  -6    2.10    3.40
   1  -7   7  184.98   14.10
   1  -7   7  191.18   15.40
  -1  -7  -7  192.38   15.00
  -1  -7  -7  197.48   15.20
   1   7   7  218.28   16.80
   1   7   7  201.28   15.50
  -1   7  -7  181.78   14.10
  -1   7  -7  173.18   13.70
   1  -7   8   87.79    7.30
   1  -7   8  108.89    9.40
  -1  -7  -8  101.69    8.90
  -1  -7  -8  101.89    8.50
   1   7   8  117.99    9.60
   1   7   8  111.49    9.30
  -1   7  -8   89.99    8.40
  -1   7  -8  104.89    8.80
   1  -7   9   66.69    6.70
   1  -7   9   78.89    7.10
  -1  -7  -9   75.69    7.30
  -1  -7  -9   78.99    7.00
   1   7   9   87.39    7.70
   1   7   9   71.69    6.80
  -1   7  -9   78.89    7.20
  -1   7  -9   71.49    7.80
   1  -7  10   10.40    3.70
   1  -7  10    9.70    4.70
  -1  -7 -10   11.00    3.40
  -1  -7 -10   19.60    4.70
   1   7  10   12.70    3.70
   1   7  10    9.80    3.70
  -1   7 -10   -7.30    6.20
   1  -7  11    8.60    3.40
   1  -7  11    7.50    3.90
  -1  -7 -11   12.80    5.10
  -1  -7 -11   16.40    3.60
   1   7  11   15.70    3.50
   1   7  11   10.80    3.90
  -1   7 -11   10.50    6.40
  -1   7 -11    9.80    3.50
   1  -7  12   -1.50    3.40
   1  -7  12   -4.40    3.70
  -1  -7 -12   -3.20    5.60
   1   7  12    3.40    3.20
   1   7  12    0.00    4.20
  -1   7 -12   -4.30    6.40
  -1   7 -12   -4.40    3.00
   1  -7  13   22.80    4.20
   1  -7  13   30.60    3.90
  -1  -7 -13   38.80    5.70
   1   7  13   35.80    5.30
   1   7  13   28.10    4.10
  -1   7 -13   36.50    4.10
  -1   7 -13   23.50    5.80
   1  -7  14    2.20    3.60
   1  -7  14    1.30    3.70
  -1  -7 -14    1.10    4.10
  -1  -7 -14   -3.10    4.30
   1   7  14   -3.90    3.50
   1   7  14    0.60    4.20
  -1   7 -14    0.60    2.70
  -1   7 -14   -1.30    4.80
   1  -7  15   -5.00    3.30
   1  -7  15   -1.80    3.40
  -1  -7 -15   -2.40    4.80
  -1  -7 -15   -0.30    4.30
   1   7  15   -1.10    3.70
   1   7  15    1.40    3.70
  -1   7 -15    1.60    5.20
  -1   7 -15   -0.40    2.70
   1  -7  16    1.80    3.10
   1  -7  16    6.90    3.50
  -1  -7 -16   -0.60    5.00
   1   7  16   -1.30    4.30
   1   7  16    1.30    4.00
  -1   7 -16    5.20    7.40
  -1   7 -16    3.20    2.50
   1  -7  17    8.00    3.30
   1  -7  17    6.60    3.60
  -1  -7 -17   -4.90    5.80
   1   7  17    0.80    4.50
   1   7  17    8.30    4.20
  -1   7 -17    1.80    2.70
  -1   7 -17    5.30    6.50
   1  -7  18    3.90    3.40
   1  -7  18    6.90    3.20
  -1  -7 -18    5.70    5.10
   1   7  18    9.50    4.20
   1   7  18   10.80    4.00
  -1   7 -18    0.20    5.00
  -1   7 -18    6.10    2.60
   1  -7  19    0.10    3.20
   1  -7  19    2.70    3.50
  -1  -7 -19   -4.70    4.50
   1   7  19    0.20    3.80
  -1   7 -19    1.40    5.10
   1  -7  20    0.30    3.50
   1  -7  20   -1.90    3.70
  -1  -7 -20   -1.50    4.10
   1   7  20    6.60    4.40
  -1   7 -20    0.90    4.60
   1  -9 -21   -4.80    4.60
   1  -9 -21   -2.30    5.00
  -1  -9  21   -3.70    2.20
   1   9 -21   -1.10    2.70
  -1   9  21    0.60    4.80
  -1   9  21    4.30    4.20
   1  -9 -20    4.20    5.20
   1  -9 -20    0.70    4.80
  -1  -9  20    4.90    2.40
   1   9 -20    0.20    3.00
  -1   9  20    3.50    4.50
  -1   9  20    7.80    4.20
   1  -9 -19    2.60    4.50
   1  -9 -19    1.50    5.00
  -1  -9  19    3.70    2.60
   1   9 -19   -3.70    3.30
   1   9 -19    0.50    2.70
  -1   9  19   -3.80    4.20
  -1   9  19   -1.80    3.80
   1  -9 -18    5.10    5.50
   1  -9 -18    4.10    4.60
  -1  -9  18    7.30    3.30
   1   9 -18   -1.20    3.70
  -1   9  18    2.80    3.90
  -1   9  18    0.80    3.80
   1  -9 -17    3.90    4.60
   1  -9 -17    6.10    5.70
  -1  -9  17    9.00    2.50
  -1  -9  17   12.10    3.00
   1   9 -17    3.10    3.50
  -1   9  17    4.60    4.10
  -1   9  17    5.60    3.90
   1  -9 -16    7.00    4.50
   1  -9 -16    5.60    5.20
  -1  -9  16    0.90    2.50
  -1  -9  16    0.00    2.60
   1   9 -16   -1.90    3.50
  -1   9  16   -0.20    3.90
  -1   9  16   -4.50    3.90
   1  -9 -15    2.50    4.10
   1  -9 -15    1.90    5.00
  -1  -9  15    7.90    2.70
  -1  -9  15    5.20    2.50
   1   9 -15    6.90    3.30
   1   9 -15    6.70    2.00
  -1   9  15   11.10    3.90
  -1   9  15    6.80    4.00
   1  -9 -14    3.20    3.90
   1  -9 -14    0.60    4.60
  -1  -9  14    3.10    2.60
  -1  -9  14    2.30    2.60
   1   9 -14    1.40    3.50
   1   9 -14    3.30    2.00
  -1   9  14   -3.20    3.60
  -1   9  14    3.30    3.70
   1  -9 -13    5.30    4.20
   1  -9 -13    4.60    4.50
  -1  -9  13    4.80    2.80
  -1  -9  13    6.30    2.90
   1   9 -13    0.90    4.00
   1   9 -13    5.60    2.10
  -1   9  13    6.20    3.60
  -1   9  13    6.80    3.30
   1  -9 -12    5.70    4.60
   1  -9 -12    3.30    4.00
  -1  -9  12   -1.80    2.60
  -1  -9  12    0.50    3.00
   1   9 -12    7.70    3.90
   1   9 -12    6.70    2.40
  -1   9  12    2.70    3.10
  -1   9  12    1.60    3.60
   1  -9 -11   79.29    7.60
   1  -9 -11   84.59    7.50
  -1  -9  11   86.69    7.00
  -1  -9  11   82.19    7.00
   1   9 -11   83.49    7.30
  -1   9  11   69.59    6.40
  -1   9  11   69.19    6.10
   1  -9 -10  488.35   36.90
   1  -9 -10  421.26   31.90
  -1  -9  10  441.66   33.20
  -1  -9  10  460.05   34.50
   1   9 -10  425.16   31.90
   1   9 -10  396.46   29.90
  -1   9  10  488.35   36.80
  -1   9  10  445.46   33.50
   1  -9  -9   15.10    4.70
   1  -9  -9   12.50    4.50
  -1  -9   9   11.20    4.50
  -1  -9   9    6.80    2.90
   1   9  -9    8.60    3.60
   1   9  -9   15.40    4.00
  -1   9   9    7.10    3.50
  -1   9   9   11.50    4.10
   1  -9  -8    7.40    4.40
   1  -9  -8   12.60    4.60
  -1  -9   8    6.10    2.80
   1   9  -8    5.10    3.90
   1   9  -8   19.20    3.60
  -1   9   8   11.30    4.20
  -1   9   8    5.10    3.50
   1  -9  -7  100.09    8.50
   1  -9  -7   90.49    8.10
  -1  -9   7  108.89    8.50
  -1   9   7   99.59    8.20
  -1   9   7  109.19    9.00
   1  -9  -6  117.29    9.60
   1  -9  -6  122.09    9.80
  -1  -9   6  136.79   10.50
  -1  -9   6  118.79    9.50
   1   9  -6  101.49    8.00
   1   9  -6  111.79    8.90
  -1   9   6  122.99    9.70
   1  -9  -5   39.00    4.70
   1  -9  -5   40.30    4.30
  -1  -9   5   57.79    4.90
  -1  -9   5   48.40    4.60
   1   9  -5   46.00    4.20
  -1   9   5   60.89    5.50
  -1   9   5   50.59    4.80
   1  -9  -4 1461.75  109.29
   1  -9  -4 1360.86  101.79
  -1  -9   4 1558.84  116.49
  -1  -9   4 1507.65  112.69
   1   9  -4 1493.95  111.69
   1   9  -4 1429.56  106.89
   1  -9  -3 2169.88  162.08
  -1  -9   3 2301.97  171.98
  -1  -9   3 2129.59  159.08
   1   9  -3 2381.06  177.88
   1   9  -3 2104.49  157.18
  -1   9   3 2191.18  163.68
  -1  -9   2   17.80    3.30
  -1  -9   2   15.10    2.70
   1   9  -2   16.40    3.40
   1   9  -2   23.00    3.10
  -1   9   2   21.90    3.70
  -1   9   2   16.30    3.80
   1  -9  -1   28.10    4.10
   1  -9  -1   28.50    3.60
  -1  -9   1   19.80    3.10
  -1  -9   1   24.00    3.60
   1   9  -1   23.00    3.60
   1   9  -1   25.30    3.40
  -1   9   1   25.30    3.70
  -1   9   1   31.50    4.20
   1  -9   0  145.39   11.30
   1  -9   0  136.59   10.80
  -1  -9   0  144.99   11.50
  -1  -9   0  134.59   10.60
   1   9   0  135.19   10.60
  -1   9   0  147.79   11.60
  -1   9   0  117.59    9.50
   1  -9   1  118.99    9.50
   1  -9   1  126.79   10.00
  -1  -9  -1  121.79    9.80
  -1  -9  -1  115.39    9.30
   1   9   1  125.59    9.90
   1   9   1  124.39    9.80
  -1   9  -1   99.69    8.20
  -1   9  -1  108.69    8.70
   1  -9   2  385.76   29.00
   1  -9   2  346.47   26.10
   1   9   2  329.77   24.90
   1   9   2  344.67   26.00
  -1   9  -2  321.07   24.20
  -1   9  -2  315.17   23.90
   1  -9   3  156.18   12.10
   1  -9   3  181.88   14.00
  -1  -9  -3  167.28   13.00
   1   9   3  196.08   15.10
  -1   9  -3  147.29   11.40
  -1   9  -3  170.28   13.30
   1  -9   4   65.99    5.80
   1  -9   4   52.39    4.70
  -1  -9  -4   53.19    5.30
  -1  -9  -4   49.10    5.00
  -1   9  -4   38.60    4.40
  -1   9  -4   48.80    4.50
   1  -9   5    2.90    3.40
   1  -9   5    6.40    2.50
  -1  -9  -5    2.70    3.30
  -1  -9  -5   11.30    3.30
   1   9   5    7.60    3.10
   1   9   5    7.70    3.00
  -1   9  -5    6.50    3.50
  -1   9  -5    0.00    2.70
   1  -9   6   35.60    3.70
   1  -9   6   30.70    5.00
  -1  -9  -6   35.60    4.50
  -1  -9  -6   39.60    4.80
   1   9   6   27.10    3.90
   1   9   6   35.80    4.20
  -1   9  -6   18.90    3.30
  -1   9  -6   28.20    4.20
   1  -9   7   59.59    5.40
   1  -9   7   47.60    5.80
  -1  -9  -7   58.29    6.30
  -1  -9  -7   60.39    6.30
   1   9   7   54.99    5.50
   1   9   7   49.20    5.40
  -1   9  -7   51.99    5.50
  -1   9  -7   61.09    6.00
   1  -9   8   88.19    7.30
  -1  -9  -8   86.39    8.00
  -1  -9  -8  112.79    9.70
   1   9   8  127.09   10.40
   1   9   8  105.69    8.90
  -1   9  -8  126.29   10.60
   1  -9   9   23.90    4.00
   1  -9   9   19.60    5.40
  -1  -9  -9   26.50    5.00
   1   9   9   30.30    4.40
   1   9   9   25.00    4.40
  -1   9  -9   34.80    5.50
  -1   9  -9   18.40    5.10
   1  -9  10   20.90    3.80
   1  -9  10   14.80    5.00
  -1  -9 -10   23.80    4.20
  -1  -9 -10   24.80    4.60
   1   9  10   26.70    3.90
   1   9  10   23.90    4.10
  -1   9 -10   16.50    4.90
  -1   9 -10   20.40    4.10
   1  -9  11   25.60    4.00
   1  -9  11   25.30    4.90
  -1  -9 -11   22.70    4.00
  -1  -9 -11   19.30    4.70
   1   9  11   23.40    4.00
   1   9  11   21.80    3.70
  -1   9 -11   34.10    4.30
  -1   9 -11   19.40    5.10
   1  -9  12    5.80    3.50
   1  -9  12    5.60    3.70
  -1  -9 -12    8.80    5.40
  -1  -9 -12   11.40    3.90
   1   9  12    7.80    4.10
   1   9  12    4.30    3.10
  -1   9 -12   15.70    5.30
  -1   9 -12   12.00    3.80
   1  -9  13    3.60    3.30
   1  -9  13    3.80    4.40
  -1  -9 -13    4.90    6.00
  -1  -9 -13    2.00    4.10
   1   9  13    3.60    3.30
   1   9  13    5.70    4.10
  -1   9 -13   -0.10    3.20
  -1   9 -13    3.60    5.00
   1  -9  14   -0.20    3.10
   1  -9  14    2.20    3.40
  -1  -9 -14   -6.40    4.10
  -1  -9 -14    2.50    4.80
   1   9  14   -7.20    3.80
   1   9  14   -1.30    3.90
  -1   9 -14   -1.30    2.60
  -1   9 -14    0.30    4.10
   1  -9  15   25.70    3.70
   1  -9  15   25.20    3.70
  -1  -9 -15   21.50    4.40
   1   9  15   25.90    4.30
   1   9  15   28.60    5.10
  -1   9 -15   21.10    4.50
  -1   9 -15   24.40    3.20
   1  -9  16    2.10    3.10
   1  -9  16    1.70    3.40
  -1  -9 -16   -3.60    4.60
   1   9  16    1.60    4.40
   1   9  16    0.20    4.00
  -1   9 -16    0.40    4.40
  -1   9 -16    0.70    2.50
   1  -9  17   14.90    3.70
   1  -9  17   14.40    3.30
  -1  -9 -17   17.10    6.50
  -1  -9 -17   10.00    5.30
   1   9  17   18.10    3.90
   1   9  17   12.20    4.30
  -1   9 -17   17.60    5.20
  -1   9 -17   16.70    2.70
   1  -9  18    1.60    3.60
   1  -9  18    6.10    3.10
  -1  -9 -18    9.20    5.40
   1   9  18   11.80    4.40
   1   9  18    2.30    4.30
  -1   9 -18    6.10    2.50
  -1   9 -18    2.60    5.00
   1  -9  19    3.50    3.10
   1  -9  19    2.30    3.20
  -1  -9 -19   -2.20    4.80
   1   9  19    4.70    3.90
  -1   9 -19    5.20    4.50
   1  -9  20   -1.70    3.20
   1  -9  20    0.50    3.50
  -1  -9 -20   -0.20    4.40
   1   9  20    2.70    3.80
  -1   9 -20   -1.30    4.10
   1  -9  21    3.20    3.20
  -1  -9 -21    0.80    5.00
   1   9  21   -6.40    5.10
   1   9  21   -1.00    4.40
  -1   9 -21   -1.70    3.90
   1 -11 -20   -7.60    4.90
   1 -11 -20   -6.20    4.60
  -1  11  20    2.30    3.90
  -1  11  20    5.50    4.60
   1 -11 -19    9.10    4.10
   1 -11 -19    0.00    4.90
  -1  11  19   11.10    3.90
  -1  11  19    7.50    4.60
   1 -11 -18   -7.10    5.20
   1 -11 -18   -0.50    4.60
  -1 -11  18    3.80    2.10
  -1  11  18   -5.10    4.00
  -1  11  18   -0.10    3.70
   1 -11 -17    2.80    5.50
   1 -11 -17    4.70    4.60
  -1 -11  17    6.20    2.30
   1  11 -17    2.90    3.60
  -1  11  17    4.90    4.00
  -1  11  17   11.60    4.00
   1 -11 -16   -2.00    5.20
   1 -11 -16   10.70    5.40
  -1 -11  16    3.10    2.10
   1  11 -16    3.30    3.10
  -1  11  16    8.20    4.40
  -1  11  16    6.10    4.10
   1 -11 -15    6.40    5.10
   1 -11 -15    1.00    4.20
  -1 -11  15    0.70    2.10
  -1 -11  15    1.70    2.20
   1  11 -15   -3.30    3.00
   1  11 -15    2.20    1.80
  -1  11  15    4.70    4.30
  -1  11  15   -4.10    3.90
   1 -11 -14    3.00    4.00
   1 -11 -14   -0.40    4.80
  -1 -11  14    2.20    2.50
  -1 -11  14    3.10    2.30
   1  11 -14    3.50    3.30
   1  11 -14   -0.70    1.80
  -1  11  14   -0.70    3.80
  -1  11  14    0.00    3.70
   1 -11 -13   -3.40    4.30
   1 -11 -13    7.60    4.10
  -1 -11  13    1.90    2.70
  -1 -11  13    1.70    2.30
   1  11 -13    1.80    2.00
   1  11 -13   -5.80    3.40
  -1  11  13   -1.50    3.20
  -1  11  13   -1.90    3.40
   1 -11 -12    1.70    4.00
   1 -11 -12    4.10    4.40
  -1 -11  12   -4.90    2.90
  -1 -11  12    5.10    2.30
   1  11 -12    2.30    2.90
   1  11 -12    5.50    3.30
  -1  11  12    7.70    3.70
  -1  11  12    5.40    3.10
   1 -11 -11    6.40    4.40
   1 -11 -11   10.00    3.90
  -1 -11  11    7.30    2.30
  -1 -11  11    3.00    4.30
   1  11 -11    3.90    3.40
   1  11 -11   10.10    3.00
  -1  11  11    8.00    3.60
  -1  11  11    8.40    3.20
   1 -11 -10   15.10    4.20
   1 -11 -10   11.50    4.10
  -1 -11  10   12.40    5.40
  -1 -11  10   10.20    2.70
   1  11 -10   16.20    4.40
   1  11 -10   13.70    3.90
  -1  11  10   15.20    3.60
  -1  11  10   17.60    3.50
   1 -11  -9   57.89    6.20
   1 -11  -9   62.09    6.30
  -1 -11   9   48.60    6.10
   1  11  -9   75.69    7.00
   1  11  -9   71.39    6.70
  -1  11   9   63.09    6.10
  -1  11   9   61.69    5.80
   1 -11  -8   45.50    5.70
   1 -11  -8   40.20    5.30
  -1 -11   8   48.40    4.70
  -1 -11   8   40.50    5.90
   1  11  -8   37.50    5.00
   1  11  -8   49.30    5.10
  -1  11   8   38.90    4.60
  -1  11   8   48.70    5.70
   1 -11  -7   39.80    5.20
   1 -11  -7   40.90    5.60
  -1 -11   7   42.30    4.50
  -1 -11   7   30.80    4.80
   1  11  -7   27.30    4.00
   1  11  -7   34.70    4.80
  -1  11   7   33.10    5.10
  -1  11   7   36.90    4.60
   1 -11  -6  135.19   11.10
   1 -11  -6  134.99   10.80
  -1 -11   6  165.48   12.70
  -1 -11   6  148.49   11.70
   1  11  -6  138.39   11.00
   1  11  -6  137.29   10.70
  -1  11   6  140.89   11.20
  -1  11   6  158.18   12.50
   1 -11  -5    4.20    3.30
   1 -11  -5   -0.40    4.00
  -1 -11   5    1.10    2.40
  -1 -11   5    0.90    3.00
   1  11  -5   -2.40    2.90
   1  11  -5   -0.10    3.20
  -1  11   5   -4.20    3.20
  -1  11   5   -0.70    3.30
   1 -11  -4  376.76   28.40
  -1 -11   4  348.87   26.20
  -1 -11   4  448.86   33.70
   1  11  -4  336.57   25.30
   1  11  -4  396.26   29.80
  -1  11   4  412.76   31.10
   1 -11  -2   -2.50    3.20
   1 -11  -2    4.10    3.40
  -1 -11   2    0.80    3.00
  -1 -11   2   -1.40    2.70
   1  11  -2    1.80    3.30
   1  11  -2   -1.70    2.60
  -1  11   2    3.70    3.60
  -1  11   2    0.90    3.20
   1 -11  -1   34.60    4.00
   1 -11  -1   29.90    4.30
  -1 -11   1   22.10    3.20
  -1 -11   1   30.80    4.00
   1  11  -1   28.70    3.90
   1  11  -1   27.00    3.60
  -1  11   1   29.00    4.30
  -1  11   1   22.50    3.50
   1 -11   0   26.30    3.50
   1 -11   0   18.60    3.80
  -1 -11   0   16.60    3.80
  -1 -11   0   22.50    3.40
   1  11   0   21.70    3.40
  -1  11   0   24.20    4.20
  -1  11   0   18.30    3.50
   1 -11   1   11.80    2.90
   1 -11   1   11.80    3.20
  -1 -11  -1   18.20    4.10
  -1 -11  -1   13.70    3.40
   1  11   1   15.60    3.10
   1  11   1    9.30    2.90
  -1  11  -1   11.60    3.20
  -1  11  -1   22.20    4.00
   1 -11   2    3.70    2.70
   1 -11   2    5.30    3.20
  -1 -11  -2    6.90    3.10
  -1 -11  -2    8.00    3.70
   1  11   2    8.50    2.90
   1  11   2    6.60    2.70
  -1  11  -2    0.60    2.80
  -1  11  -2    2.60    3.50
   1 -11   3   63.79    5.60
   1 -11   3   50.89    4.90
   1  11   3   73.59    6.30
   1  11   3   71.59    6.10
  -1  11  -3   54.99    5.50
  -1  11  -3   52.99    4.80
   1 -11   4    1.50    3.10
   1 -11   4    6.10    2.90
  -1 -11  -4    6.50    3.40
   1  11   4   13.00    3.50
  -1  11  -4    5.00    3.40
  -1  11  -4    6.40    2.80
   1 -11   5   -2.00    3.40
   1 -11   5   -0.50    3.10
  -1 -11  -5    2.40    3.60
  -1 -11  -5   -2.90    4.50
  -1  11  -5    4.70    3.00
  -1  11  -5    2.10    3.90
   1 -11   6    5.50    4.20
   1 -11   6    2.90    3.10
  -1 -11  -6    0.30    4.90
  -1 -11  -6    7.30    4.10
   1  11   6    0.40    3.70
   1  11   6   -0.80    3.90
  -1  11  -6    5.50    4.60
  -1  11  -6   12.60    3.60
   1 -11   7  182.98   14.20
   1 -11   7  175.08   14.20
  -1 -11  -7  197.78   15.60
  -1 -11  -7  176.68   14.20
   1  11   7  177.28   13.90
   1  11   7  182.58   14.30
  -1  11  -7  158.88   13.10
  -1  11  -7  168.58   13.20
   1 -11   8  195.98   15.00
   1 -11   8  172.68   14.30
  -1 -11  -8  178.28   14.20
  -1 -11  -8  199.18   15.70
   1  11   8  240.08   18.50
   1  11   8  194.68   15.10
  -1  11  -8  198.68   15.80
  -1  11  -8  202.88   15.80
   1 -11   9    8.20    3.20
   1 -11   9    8.10    5.90
  -1 -11  -9   11.60    4.70
  -1 -11  -9   13.40    4.40
   1  11   9   14.10    3.50
   1  11   9   -0.80    3.80
  -1  11  -9    3.80    5.10
  -1  11  -9    7.20    4.90
   1 -11  10   31.30    4.00
   1 -11  10   26.30    5.60
  -1 -11 -10   30.00    4.60
  -1 -11 -10   29.60    5.40
   1  11  10   25.50    3.70
   1  11  10   27.80    4.20
  -1  11 -10   30.20    5.00
  -1  11 -10   24.00    4.60
   1 -11  11   -1.10    3.20
   1 -11  11   -4.00    5.50
  -1 -11 -11    1.00    4.20
  -1 -11 -11    7.90    4.30
   1  11  11    2.20    3.80
   1  11  11    1.80    3.20
  -1  11 -11    3.30    3.60
  -1  11 -11    0.70    4.10
   1 -11  12    7.10    3.20
   1 -11  12   -0.70    3.80
  -1 -11 -12    1.20    4.50
  -1 -11 -12    0.00    4.50
   1  11  12    2.90    3.40
   1  11  12    3.00    3.50
  -1  11 -12    0.30    4.40
  -1  11 -12    0.60    3.30
   1 -11  13   -2.00    2.70
   1 -11  13   -1.00    3.30
  -1 -11 -13   -4.60    4.20
  -1 -11 -13   -1.20    5.10
   1  11  13    3.80    3.60
   1  11  13   -3.00    3.80
  -1  11 -13    4.10    4.10
  -1  11 -13   -0.20    3.00
   1 -11  14   -2.20    2.70
   1 -11  14    5.60    3.50
  -1 -11 -14    6.20    5.10
  -1 -11 -14    6.80    4.10
   1  11  14    1.30    4.00
   1  11  14    4.60    3.80
  -1  11 -14   -2.60    3.90
  -1  11 -14    1.10    2.80
   1 -11  15    1.80    3.50
   1 -11  15    3.60    2.80
  -1 -11 -15    7.50    5.50
  -1 -11 -15    8.50    4.90
   1  11  15    8.30    4.90
   1  11  15   -3.50    4.20
  -1  11 -15    3.30    2.70
  -1  11 -15   -1.60    3.90
   1 -11  16   -2.60    3.00
   1 -11  16    1.60    3.70
  -1 -11 -16   10.40    4.70
  -1 -11 -16    5.20    5.70
   1  11  16    6.60    4.00
   1  11  16    1.60    4.40
  -1  11 -16    4.60    4.20
  -1  11 -16    1.60    2.40
   1 -11  17   -0.50    3.10
   1 -11  17    4.30    3.20
  -1 -11 -17    3.50    6.20
  -1 -11 -17    4.50    4.40
   1  11  17    2.40    4.30
   1  11  17    6.00    3.60
  -1  11 -17    4.90    2.20
  -1  11 -17    8.40    4.20
   1 -11  18    2.90    2.90
   1 -11  18    5.30    2.80
  -1 -11 -18    4.10    4.70
   1  11  18    4.90    3.80
  -1  11 -18   -2.90    3.70
  -1  11 -18    5.20    2.50
   1 -11  19    2.40    3.00
   1 -11  19    2.40    2.80
  -1 -11 -19    5.80    5.10
   1  11  19    6.10    4.10
  -1  11 -19    6.10    3.30
   1 -11  20    0.40    2.80
  -1 -11 -20   -1.00    5.10
   1  11  20    0.30    4.80
   1  11  20    7.00    4.10
  -1  11 -20    2.30    3.30
   1 -13 -20    2.00    4.30
   1 -13 -20    4.40    4.80
  -1  13  20    1.00    4.60
  -1  13  20   -3.60    3.90
   1 -13 -19   -4.20    4.90
   1 -13 -19    1.40    4.10
  -1  13  19   -0.10    4.00
  -1  13  19    6.60    4.60
   1 -13 -18    9.10    4.90
   1 -13 -18    4.40    4.60
  -1  13  18    3.80    4.00
  -1  13  18    1.30    3.80
   1 -13 -17   15.50    5.50
   1 -13 -17   15.30    5.10
  -1  13  17   15.30    4.20
  -1  13  17   15.70    3.90
   1 -13 -16    6.30    4.40
   1 -13 -16    9.80    5.20
  -1  13  16   10.90    4.00
  -1  13  16    4.70    3.80
   1 -13 -15   10.70    4.30
   1 -13 -15    1.00    5.00
  -1 -13  15    8.30    1.90
   1  13 -15   10.80    2.60
  -1  13  15    4.80    3.80
  -1  13  15    8.50    4.00
   1 -13 -14    2.30    3.80
   1 -13 -14    9.90    5.20
  -1 -13  14    2.10    2.00
  -1 -13  14   -1.90    2.30
   1  13 -14    7.00    2.60
   1  13 -14    3.30    2.00
  -1  13  14    4.50    3.70
  -1  13  14    2.60    3.70
   1 -13 -13    4.70    4.10
   1 -13 -13   10.00    5.00
  -1 -13  13    1.50    2.60
  -1 -13  13    8.40    2.20
   1  13 -13    9.20    3.10
  -1  13  13   -3.30    3.50
  -1  13  13    3.80    3.70
   1 -13 -12    8.10    4.80
   1 -13 -12    2.30    4.60
  -1 -13  12    1.60    2.20
  -1 -13  12   -2.30    2.80
   1  13 -12   -1.30    3.20
   1  13 -12   -0.30    3.00
  -1  13  12    4.80    3.30
  -1  13  12    2.20    3.40
   1 -13 -11   -2.20    4.50
   1 -13 -11   -2.50    4.10
  -1 -13  11    2.00    3.90
  -1 -13  11    5.80    2.30
   1  13 -11   -3.60    3.20
   1  13 -11   -4.20    3.60
  -1  13  11    5.30    3.00
  -1  13  11    8.10    3.80
   1 -13 -10    9.10    4.20
   1 -13 -10   12.40    4.10
  -1 -13  10   -0.60    4.60
  -1 -13  10    9.20    2.50
   1  13 -10   10.00    3.60
   1  13 -10   -2.20    3.50
  -1  13  10    7.60    3.40
  -1  13  10    7.80    3.20
   1 -13  -9    6.20    4.20
   1 -13  -9    4.40    4.00
  -1 -13   9   -4.20    5.30
  -1 -13   9    9.70    2.70
   1  13  -9   -0.40    3.80
   1  13  -9    1.70    3.70
  -1  13   9    6.80    3.20
  -1  13   9    3.80    3.60
   1 -13  -8   27.30    4.60
   1 -13  -8   19.70    4.80
  -1 -13   8   11.50    5.00
  -1 -13   8   23.90    3.40
   1  13  -8   13.90    4.20
   1  13  -8   27.30    4.40
  -1  13   8   25.60    4.00
  -1  13   8   25.40    4.40
   1 -13  -7  285.47   21.90
   1 -13  -7  314.47   24.10
  -1 -13   7  363.06   27.30
   1  13  -7  376.76   28.50
  -1  13   7  330.87   25.30
  -1  13   7  291.67   22.20
   1 -13  -6   95.89    8.80
   1 -13  -6   87.09    7.80
  -1 -13   6   95.59    8.10
  -1 -13   6   85.89    7.10
   1  13  -6   84.69    7.40
   1  13  -6  100.99    8.80
  -1  13   6   88.89    7.70
  -1  13   6   94.89    8.30
   1 -13  -5   63.39    6.20
   1 -13  -5   86.29    7.60
  -1 -13   5   74.89    6.30
   1  13  -5   55.39    5.40
  -1  13   5   48.60    5.30
   1 -13  -4  485.55   36.50
   1 -13  -4  629.54   47.10
  -1 -13   4  477.95   35.90
  -1 -13   4  587.84   44.10
   1  13  -4  512.05   38.50
   1  13  -4  473.65   35.60
  -1  13   4  539.05   40.50
   1 -13  -3   13.90    4.00
   1 -13  -3   13.20    3.70
  -1 -13   3   16.70    3.50
  -1 -13   3   16.30    3.10
   1  13  -3   13.90    3.40
   1  13  -3   12.80    3.70
  -1  13   3   10.40    3.60
  -1  13   3   13.50    3.90
   1 -13  -2    1.30    3.20
   1 -13  -2    6.20    3.90
  -1 -13   2    0.10    2.90
  -1 -13   2    4.60    3.40
   1  13  -2    2.60    3.20
   1  13  -2    4.30    3.50
  -1  13   2    7.30    3.70
  -1  13   2   -2.20    3.40
   1 -13  -1  361.16   27.20
   1 -13  -1  329.87   25.00
  -1 -13   1  330.17   25.00
  -1 -13   1  342.87   25.90
   1  13  -1  355.26   26.80
   1  13  -1  341.47   25.80
  -1  13   1  350.36   26.50
  -1  13   1  314.47   23.80
   1 -13   0   18.50    3.80
   1 -13   0   20.70    3.30
  -1 -13   0   12.50    3.20
  -1 -13   0   22.50    4.10
   1  13   0   22.60    3.60
  -1  13   0   22.00    3.80
  -1  13   0   14.40    4.00
   1 -13   1  134.59   10.50
   1 -13   1  111.49    9.10
  -1 -13  -1  133.19   10.80
  -1 -13  -1  135.99   10.80
   1  13   1  119.69    9.50
   1  13   1  117.19    9.30
  -1  13  -1  133.19   10.90
  -1  13  -1  105.49    8.60
   1 -13   2  134.29   10.70
   1 -13   2  130.39   10.20
  -1 -13  -2  118.39    9.50
  -1 -13  -2  128.89   10.60
   1  13   2  128.59   10.10
   1  13   2  126.89   10.10
  -1  13  -2  119.09    9.90
  -1  13  -2  124.89   10.00
   1 -13   3  134.29   10.60
   1 -13   3  124.59   10.10
  -1 -13  -3  132.99   10.70
  -1 -13  -3  113.39    9.60
   1  13   3  130.69   10.40
   1  13   3  133.29   10.60
  -1  13  -3  131.59   10.50
  -1  13  -3  113.19    9.50
   1 -13   4   73.29    6.50
   1 -13   4   85.59    7.40
  -1 -13  -4   84.59    7.60
  -1 -13  -4   71.99    6.70
   1  13   4   85.29    7.10
  -1  13  -4   65.09    6.70
  -1  13  -4   75.69    6.70
   1 -13   5   21.40    3.90
   1 -13   5   12.30    3.90
   1  13   5   32.70    4.70
  -1  13  -5   20.10    4.10
  -1  13  -5   19.90    5.10
   1 -13   6  697.23   52.29
   1 -13   6  662.13   49.60
  -1 -13  -6  646.04   48.60
  -1 -13  -6  668.33   50.19
   1  13   6  698.23   52.39
   1  13   6  619.54   46.50
  -1  13  -6  683.03   51.39
  -1  13  -6  628.04   47.10
   1 -13   7  520.05   39.10
   1 -13   7  503.05   38.00
  -1 -13  -7  471.75   35.60
  -1 -13  -7  478.45   36.20
   1  13   7  464.15   35.00
   1  13   7  470.35   35.50
  -1  13  -7  513.45   38.80
  -1  13  -7  494.95   37.30
   1 -13   8  363.86   27.70
   1 -13   8  376.66   28.40
  -1 -13  -8  411.06   31.10
  -1 -13  -8  347.67   26.50
   1  13   8  431.06   32.50
   1  13   8  374.66   28.30
  -1  13  -8  411.86   31.30
  -1  13  -8  378.16   28.60
   1 -13   9   14.20    3.00
   1 -13   9    5.10    6.40
  -1 -13  -9    9.60    4.50
  -1 -13  -9   11.00    4.10
   1  13   9   11.30    3.20
   1  13   9   12.90    3.70
  -1  13  -9   22.60    5.80
  -1  13  -9   14.90    4.60
   1 -13  10   17.00    5.20
   1 -13  10   26.60    3.50
  -1 -13 -10   26.00    5.00
  -1 -13 -10   20.20    4.50
   1  13  10   20.80    3.60
   1  13  10   21.60    4.00
  -1  13 -10   14.00    4.40
  -1  13 -10   17.90    4.50
   1 -13  11    1.10    2.90
   1 -13  11   -0.70    4.50
  -1 -13 -11    2.70    4.50
  -1 -13 -11   -1.20    4.70
   1  13  11    9.50    3.60
   1  13  11    6.10    3.30
  -1  13 -11   -3.50    4.60
  -1  13 -11   -0.80    4.30
   1 -13  12    5.70    4.10
   1 -13  12   -1.50    2.80
  -1 -13 -12    8.10    4.80
  -1 -13 -12    9.50    4.50
   1  13  12    9.70    3.50
   1  13  12    6.30    3.60
  -1  13 -12    1.30    3.80
  -1  13 -12    6.90    4.60
   1 -13  13   12.50    4.00
   1 -13  13   12.70    3.00
  -1 -13 -13    9.30    3.90
  -1 -13 -13    5.80    5.20
   1  13  13    9.90    3.60
   1  13  13    7.40    3.80
  -1  13 -13   17.30    4.20
  -1  13 -13    9.70    3.30
   1 -13  14    0.00    3.10
   1 -13  14    2.20    2.80
  -1 -13 -14   -9.60    5.50
  -1 -13 -14   -2.00    4.20
   1  13  14    2.20    4.00
   1  13  14    3.00    3.70
  -1  13 -14    0.40    3.10
  -1  13 -14    6.10    4.20
   1 -13  15   -0.10    3.70
   1 -13  15    3.60    3.00
  -1 -13 -15    1.40    4.50
  -1 -13 -15   -1.60    5.50
   1  13  15    0.50    4.40
   1  13  15   -1.10    3.90
  -1  13 -15    1.30    2.90
  -1  13 -15    5.10    4.30
   1 -13  16   -0.50    3.30
   1 -13  16    7.20    3.20
  -1 -13 -16    5.90    4.40
  -1 -13 -16   -8.00    6.10
   1  13  16    2.50    4.30
   1  13  16    4.90    3.90
  -1  13 -16   -4.50    4.70
  -1  13 -16    2.20    2.40
   1 -13  17    7.80    3.00
   1 -13  17   13.70    3.00
  -1 -13 -17    4.50    4.60
  -1 -13 -17   18.80    6.20
   1  13  17    9.60    3.70
   1  13  17    5.70    4.20
  -1  13 -17    8.40    2.20
  -1  13 -17   12.00    4.30
   1 -13  18   -2.20    2.70
   1 -13  18    0.70    2.70
  -1 -13 -18   -4.00    4.20
   1  13  18    0.30    4.30
   1  13  18    0.70    3.80
  -1  13 -18   -1.00    2.20
  -1  13 -18    1.00    3.40
   1 -13  19    0.60    2.60
  -1 -13 -19    4.50    4.30
   1  13  19    0.30    4.60
   1  13  19    4.90    3.90
  -1  13 -19   -1.00    3.00
   1  13  20   -5.40    5.20
   1 -15 -20    3.00    4.90
  -1  15  20    3.90    4.90
   1 -15 -19    4.80    4.80
  -1  15  19   -3.00    4.30
   1 -15 -18    3.90    4.90
   1 -15 -18   -0.70    4.40
  -1  15  18   -3.50    4.30
  -1  15  18    3.00    3.80
   1 -15 -17    3.80    5.00
   1 -15 -17   13.20    4.90
  -1  15  17    2.40    3.60
  -1  15  17    1.40    3.90
   1 -15 -16    5.50    5.10
   1 -15 -16   -3.30    4.00
  -1  15  16   10.30    3.50
  -1  15  16    5.60    4.10
   1 -15 -15    5.70    4.20
   1 -15 -15    4.30    5.00
  -1 -15  15    3.70    1.50
  -1  15  15    9.10    3.70
  -1  15  15    7.70    4.10
   1 -15 -14    2.10    4.40
   1 -15 -14    7.90    4.90
  -1 -15  14    5.50    1.70
  -1 -15  14    5.20    2.70
   1  15 -14    6.10    2.40
   1  15 -14    5.10    2.50
  -1  15  14    9.70    3.50
  -1  15  14    1.40    3.50
   1 -15 -13   23.50    5.30
   1 -15 -13   18.00    4.20
  -1 -15  13   13.80    3.60
  -1 -15  13   15.10    2.30
   1  15 -13   13.10    3.10
   1  15 -13   14.30    2.80
  -1  15  13   20.90    3.90
  -1  15  13   16.90    3.90
   1 -15 -12   27.70    5.50
   1 -15 -12   18.10    4.60
  -1 -15  12   22.10    2.70
   1  15 -12   24.90    3.80
   1  15 -12   19.50    3.90
  -1  15  12   21.00    4.00
  -1  15  12   21.80    4.10
   1 -15 -11   80.19    7.50
   1 -15 -11   92.39    8.50
  -1 -15  11   87.59    7.00
  -1 -15  11   62.89    7.00
   1  15 -11   98.19    8.20
   1  15 -11   79.89    7.10
  -1  15  11   83.79    7.20
  -1  15  11   70.99    6.30
   1 -15 -10   -0.20    4.10
   1 -15 -10    5.10    3.80
  -1 -15  10   -3.30    5.50
  -1 -15  10    1.80    2.30
   1  15 -10    2.40    3.50
   1  15 -10   -3.60    4.20
  -1  15  10    4.20    3.00
  -1  15  10    4.30    3.40
   1 -15  -9   25.20    4.30
   1 -15  -9   21.00    4.60
  -1 -15   9   32.60    3.50
  -1 -15   9   14.10    5.00
   1  15  -9   30.00    4.50
   1  15  -9   22.10    4.40
  -1  15   9   32.40    4.20
  -1  15   9   27.30    3.70
   1 -15  -8   40.90    5.30
   1 -15  -8   47.50    5.30
  -1 -15   8   45.70    5.40
  -1 -15   8   51.19    4.60
   1  15  -8   49.99    5.70
   1  15  -8   43.90    5.00
  -1  15   8   44.60    4.70
  -1  15   8   53.59    5.50
   1 -15  -7   36.40    4.90
   1 -15  -7   35.00    5.20
  -1 -15   7   28.60    4.30
  -1 -15   7   34.30    3.80
   1  15  -7   40.60    5.10
   1  15  -7   28.30    4.20
  -1  15   7   42.00    5.50
  -1  15   7   30.90    4.40
   1 -15  -6  214.38   16.60
   1 -15  -6  236.68   18.30
  -1 -15   6  223.88   17.00
  -1 -15   6  235.88   18.10
   1  15  -6  215.28   16.60
   1  15  -6  243.38   18.70
   1 -15  -5   -1.90    0.60
   1 -15  -5   10.00    4.10
  -1 -15   5   -0.60    3.80
  -1 -15   4  165.48   13.10
  -1 -15   4  153.48   12.00
   1  15  -4  146.19   11.60
   1  15  -4  144.19   11.70
  -1  15   4  158.58   12.50
  -1  15   4  147.29   11.70
   1 -15  -3  115.29    9.50
   1 -15  -3  116.69   10.10
  -1 -15   3  108.89    9.20
  -1 -15   3  114.59    9.30
   1  15  -3  119.19   10.00
   1  15  -3   98.59    8.50
  -1  15   3  114.09    9.70
   1 -15  -2   31.90    4.40
   1 -15  -2   31.80    5.50
  -1 -15   2   34.70    4.20
  -1 -15   2   32.80    5.20
   1  15  -2   35.80    5.00
   1  15  -2   29.60    4.90
  -1  15   2   35.60    5.40
  -1  15   2   31.30    4.90
   1 -15  -1  137.39   11.00
   1 -15  -1  140.89   11.60
  -1 -15   1  124.79   10.10
  -1 -15   1  126.19   10.60
   1  15  -1  127.29   10.40
  -1  15   1  131.99   11.10
  -1  15   1  107.39    9.10
   1 -15   0    2.00    4.50
   1 -15   0    4.80    3.60
  -1 -15   0    6.10    4.70
  -1 -15   0    5.60    3.60
   1  15   0    7.60    4.20
   1  15   0    6.20    3.30
  -1  15   0    4.50    4.50
  -1  15   0    9.00    4.90
   1 -15   1  141.59   11.20
   1 -15   1  142.99   11.70
  -1 -15  -1  141.39   11.60
  -1 -15  -1  137.59   11.10
   1  15   1  126.69   10.40
   1  15   1  128.59   10.30
  -1  15  -1  130.69   10.80
  -1  15  -1  136.39   11.40
   1 -15   2   72.39    6.50
   1 -15   2   94.89    8.40
  -1 -15  -2   72.69    6.70
  -1 -15  -2   82.79    8.00
   1  15   2   78.19    6.90
   1  15   2   77.29    7.10
  -1  15  -2   88.39    8.50
  -1  15  -2   82.99    7.50
   1 -15   3   31.70    4.10
   1 -15   3   30.00    4.70
  -1 -15  -3   35.20    5.00
  -1 -15  -3   42.10    6.00
   1  15   3   29.80    4.50
   1  15   3   32.20    4.50
  -1  15  -3   28.80    4.50
  -1  15  -3   36.50    5.80
   1 -15   4   21.20    3.70
   1 -15   4   31.90    4.60
   1  15   4   17.70    3.80
   1  15   4   29.40    4.80
  -1  15  -4   20.10    5.10
  -1  15  -4   22.90    4.20
   1 -15   5    9.60    3.80
   1 -15   5    2.50    3.40
  -1 -15  -5    9.50    4.30
   1  15   5   11.40    1.10
   1  15   5   15.80    4.30
  -1  15  -5    7.90    4.70
  -1  15  -5    5.90    3.70
   1 -15   6   66.39    6.00
   1 -15   6   62.29    6.00
  -1 -15  -6   51.19    5.20
  -1 -15  -6   67.59    6.70
  -1  15  -6   46.00    5.00
  -1  15  -6   67.99    7.10
   1 -15   7   47.10    5.70
   1 -15   7   47.60    4.80
  -1 -15  -7   48.60    5.50
  -1 -15  -7   46.70    5.60
   1  15   7   50.49    5.00
   1  15   7   49.90    5.30
  -1  15  -7   42.50    4.90
  -1  15  -7   49.90    6.10
   1 -15   8   45.10    6.10
   1 -15   8   48.40    4.60
  -1 -15  -8   46.90    5.40
  -1 -15  -8   43.10    5.40
   1  15   8   46.50    4.90
   1  15   8   42.20    4.50
  -1  15  -8   47.70    5.80
  -1  15  -8   46.40    5.60
   1 -15   9   15.20    5.60
   1 -15   9   21.30    3.30
  -1 -15  -9   18.20    4.70
  -1 -15  -9   25.00    4.70
   1  15   9   21.10    3.40
   1  15   9   23.30    3.80
  -1  15  -9   28.20    5.10
  -1  15  -9   20.30    4.70
   1 -15  10    1.70    5.80
   1 -15  10    6.10    3.10
  -1 -15 -10    4.60    4.60
  -1 -15 -10   -4.70    4.30
   1  15  10    4.10    3.30
   1  15  10   -0.70    3.20
  -1  15 -10    3.10    5.60
  -1  15 -10    4.10    4.50
   1 -15  11   -4.80    6.20
   1 -15  11   11.50    3.10
  -1 -15 -11   13.30    5.00
  -1 -15 -11    8.10    4.60
   1  15  11   16.70    3.60
   1  15  11    5.50    3.20
  -1  15 -11    9.60    4.90
  -1  15 -11   11.10    4.40
   1 -15  12   -0.80    3.80
   1 -15  12    3.90    3.00
  -1 -15 -12    1.10    3.90
  -1 -15 -12    5.30    5.50
   1  15  12    1.40    3.50
   1  15  12    0.70    3.90
  -1  15 -12    6.00    3.80
  -1  15 -12    3.40    3.90
   1 -15  13   -2.20    2.80
   1 -15  13    1.40    4.50
  -1 -15 -13   -8.20    5.40
  -1 -15 -13   -3.50    3.80
   1  15  13    1.40    3.40
   1  15  13   -0.80    3.90
  -1  15 -13   -0.90    3.10
  -1  15 -13   -1.80    4.00
   1 -15  14   -1.30    2.90
   1 -15  14    2.90    3.70
  -1 -15 -14   -3.30    5.40
  -1 -15 -14    7.20    4.20
   1  15  14   -4.30    4.00
   1  15  14    2.90    3.50
  -1  15 -14    1.50    4.00
  -1  15 -14    0.60    3.50
   1 -15  15   25.50    4.20
   1 -15  15   17.80    3.20
  -1 -15 -15   21.80    6.00
  -1 -15 -15   23.80    5.00
   1  15  15   23.20    4.80
   1  15  15   24.80    4.30
  -1  15 -15   13.60    4.40
  -1  15 -15   19.30    3.70
   1 -15  16    4.00    2.70
   1 -15  16   -2.00    3.40
  -1 -15 -16   -0.20    4.70
  -1 -15 -16   -2.10    5.80
   1  15  16   -2.60    3.50
   1  15  16    1.90    4.10
  -1  15 -16    1.80    2.50
  -1  15 -16   -6.10    4.00
   1 -15  17    1.60    2.90
  -1 -15 -17   -2.60    4.30
   1  15  17    6.00    3.70
   1  15  17    6.70    4.10
  -1  15 -17   -0.70    2.00
  -1  15 -17    2.60    3.60
  -1 -15 -18    5.10    4.10
   1  15  18    1.80    4.50
   1  15  18    0.60    4.10
   1  15  19    6.20    4.50
   1 -17 -18    0.80    4.80
  -1  17  18   -0.30    4.50
   1 -17 -17   -2.30    4.90
   1 -17 -17    4.20    4.10
  -1  17  17    2.40    4.10
  -1  17  17    2.60    3.70
   1 -17 -16    6.50    4.30
   1 -17 -16    2.30    5.10
  -1  17  16    3.30    4.10
  -1  17  16   -0.40    3.20
   1 -17 -15    7.90    4.10
   1 -17 -15   10.90    5.10
  -1 -17  15    6.30    1.80
  -1  17  15   10.00    3.40
  -1  17  15    7.00    4.20
   1 -17 -14    9.80    5.00
   1 -17 -14    9.90    5.00
  -1 -17  14    8.30    3.00
  -1 -17  14    8.70    2.20
   1  17 -14    4.80    3.00
  -1  17  14    5.30    3.50
  -1  17  14    8.00    3.70
   1 -17 -13   12.50    4.60
   1 -17 -13   -3.50    5.20
  -1 -17  13    6.90    3.60
  -1 -17  13    9.70    2.30
   1  17 -13    6.70    3.20
   1  17 -13    6.40    3.40
  -1  17  13   14.10    4.00
  -1  17  13    4.80    3.50
   1 -17 -12    0.90    4.20
   1 -17 -12    0.00    5.60
  -1 -17  12   -0.50    4.00
  -1 -17  12    1.90    2.20
   1  17 -12    1.40    4.00
   1  17 -12    0.60    3.20
  -1  17  12    3.60    4.30
  -1  17  12    1.10    3.80
   1 -17 -11   -1.40    4.30
   1 -17 -11    1.60    4.90
  -1 -17  11   -0.50    4.40
  -1 -17  11   -0.50    2.30
   1  17 -11    4.20    3.40
   1  17 -11    2.40    4.20
  -1  17  11    7.30    3.40
  -1  17  11    1.60    3.70
   1 -17 -10    6.20    4.00
   1 -17 -10    4.90    4.70
  -1 -17  10   -1.00    3.90
  -1 -17  10    2.40    2.40
   1  17 -10    4.30    3.80
   1  17 -10    5.30    3.90
  -1  17  10    4.40    3.30
  -1  17  10    3.10    3.20
   1 -17  -9   21.80    4.20
   1 -17  -9   18.80    4.50
  -1 -17   9   23.70    3.00
   1  17  -9    7.20    3.90
   1  17  -9   25.70    4.40
  -1  17   9   13.20    3.50
  -1  17   9   15.50    3.30
   1 -17  -8   18.40    4.30
   1 -17  -8   18.60    3.90
  -1 -17   8   17.50    4.30
  -1 -17   8   18.60    2.80
   1  17  -8   25.00    4.40
   1  17  -8   19.60    4.10
  -1  17   8   22.50    3.60
  -1  17   8   29.10    4.00
   1 -17  -7   61.69    6.10
   1 -17  -7   57.59    5.80
  -1 -17   7   59.39    5.10
   1  17  -7   61.19    5.90
   1  17  -7   53.49    5.50
  -1  17   7   55.79    5.80
  -1  17   7   43.30    4.60
   1 -17  -6  346.67   26.40
  -1 -17   6  307.97   23.20
  -1 -17   6  294.87   22.40
   1  17  -6  317.57   24.10
   1  17  -6  280.47   21.30
  -1  17   6  371.76   28.20
  -1 -17   5    6.40    4.00
  -1 -17   5    9.40    3.00
   1  17  -5    8.20    3.60
   1  17  -5   11.50    4.00
  -1  17   5   18.10    4.00
  -1  17   5   13.40    3.00
   1 -17  -4   95.29    8.60
   1 -17  -4   97.59    8.40
  -1 -17   4   91.79    8.10
  -1 -17   4   93.19    7.70
   1  17  -4   81.19    7.40
   1  17  -4   97.79    8.30
  -1  17   4  102.39    8.70
   1 -17  -3   12.20    5.20
   1 -17  -3    8.20    3.70
  -1 -17   3   12.20    4.20
  -1 -17   3   18.10    3.50
   1  17  -3   15.40    4.40
   1  17  -3    4.20    3.90
  -1  17   3   12.00    4.20
  -1  17   3    3.80    3.90
   1 -17  -2    4.30    3.80
   1 -17  -2    1.70    4.90
  -1 -17   2   -1.00    4.50
  -1 -17   2    6.10    3.50
   1  17  -2   -4.90    4.90
   1  17  -2    5.50    4.20
  -1  17   2    2.50    4.60
  -1  17   2    4.90    4.00
   1 -17  -1  153.88   12.20
   1 -17  -1  168.78   13.80
  -1 -17   1  155.58   12.70
  -1 -17   1  160.28   12.60
   1  17  -1  140.89   11.30
  -1  17   1  155.68   12.70
  -1  17   1  142.89   11.60
   1 -17   0   -0.50    3.70
   1 -17   0   -5.60    4.80
  -1 -17   0   -3.70    5.20
  -1 -17   0    4.30    3.90
   1  17   0    0.70    3.50
   1  17   0    3.00    4.20
  -1  17   0   -1.70    4.60
  -1  17   0   -1.20    4.80
   1 -17   1   12.50    4.60
  -1 -17  -1   12.20    5.00
  -1 -17  -1   18.20    4.10
   1  17   1   18.80    4.40
  -1  17  -1    3.30    4.30
  -1  17  -1   12.60    5.10
   1 -17   2   58.59    5.50
   1 -17   2   59.49    6.30
  -1 -17  -2   58.09    5.90
  -1 -17  -2   55.69    6.70
   1  17   2   78.09    6.90
   1  17   2   62.79    6.20
  -1  17  -2   67.49    6.60
   1 -17   3   52.99    5.30
  -1 -17  -3   38.20    5.00
  -1 -17  -3   50.39    6.30
   1  17   3   37.70    4.80
   1  17   3   43.70    5.00
  -1  17  -3   53.99    6.60
   1 -17   4    3.10    4.10
   1 -17   4    5.20    3.30
  -1 -17  -4    3.30    4.10
  -1 -17  -4   -5.10    4.90
   1  17   4   10.80    4.10
   1  17   4    8.90    3.60
  -1  17  -4   -1.20    5.00
  -1  17  -4    3.30    3.70
   1 -17   5    5.70    3.10
   1 -17   5    4.30    4.00
   1  17   5   10.20    3.90
   1  17   5   10.90    2.90
  -1  17  -5    3.00    3.70
  -1  17  -5   13.50    4.70
   1 -17   6   61.09    6.10
   1 -17   6   58.99    5.40
  -1 -17  -6   64.09    6.50
  -1  17  -6   45.00    5.50
  -1  17  -6   37.90    4.60
   1 -17   7   94.49    7.70
   1 -17   7  103.09    8.90
  -1 -17  -7   91.19    7.90
  -1 -17  -7   85.89    7.60
  -1  17  -7   91.39    8.00
  -1  17  -7  108.69    8.90
   1 -17   8   52.49    4.90
   1 -17   8   37.90    4.90
  -1 -17  -8   50.99    5.60
  -1 -17  -8   44.80    5.50
   1  17   8   56.59    5.50
   1  17   8   45.30    4.60
  -1  17  -8   46.40    5.50
  -1  17  -8   33.20    4.70
   1 -17   9    0.40    3.00
   1 -17   9   -4.90    4.40
  -1 -17  -9    2.00    4.70
  -1 -17  -9    2.20    4.10
   1  17   9    4.40    3.10
   1  17   9   -1.40    3.10
  -1  17  -9    0.90    3.80
  -1  17  -9    1.80    4.40
   1 -17  10   -4.50    4.50
   1 -17  10    0.70    2.80
  -1 -17 -10   -0.60    4.20
  -1 -17 -10  -10.90    5.00
   1  17  10    1.60    3.20
   1  17  10    3.90    3.20
  -1  17 -10   -4.40    4.10
  -1  17 -10   -5.30    4.30
   1 -17  11    3.20    2.80
   1 -17  11    0.40    5.70
  -1 -17 -11    5.50    5.20
  -1 -17 -11   -2.60    4.00
   1  17  11    2.80    4.00
   1  17  11    4.10    3.50
  -1  17 -11    3.70    4.10
  -1  17 -11    2.40    4.50
   1 -17  12    4.30    2.70
   1 -17  12    1.80    4.50
  -1 -17 -12   11.20    5.80
  -1 -17 -12    6.60    4.50
   1  17  12   16.70    4.40
   1  17  12    4.90    3.70
  -1  17 -12    5.80    4.10
  -1  17 -12    3.30    4.60
   1 -17  13    8.50    4.30
   1 -17  13   18.20    3.10
  -1 -17 -13   13.00    5.70
  -1 -17 -13   14.80    4.30
   1  17  13   17.30    3.90
   1  17  13   13.10    3.50
  -1  17 -13   14.10    4.30
  -1  17 -13   23.60    4.40
   1 -17  14    5.10    3.80
   1 -17  14    5.70    2.60
  -1 -17 -14    6.00    4.60
  -1 -17 -14    2.70    5.50
   1  17  14    9.90    3.50
   1  17  14    6.20    3.80
  -1  17 -14    5.10    3.40
  -1  17 -14    7.30    4.10
   1 -17  15    3.90    2.30
   1 -17  15    3.60    4.00
  -1 -17 -15    8.80    4.20
  -1 -17 -15   10.60    5.70
   1  17  15    8.40    4.20
   1  17  15    7.20    3.20
  -1  17 -15    4.50    3.90
  -1  17 -15    4.50    3.40
   1 -17  16    7.60    2.30
   1 -17  16    1.60    3.50
  -1 -17 -16   10.70    4.60
   1  17  16    4.80    4.10
   1  17  16    4.50    3.70
  -1  17 -16    6.10    3.30
  -1  17 -16    2.50    2.80
   1 -17  17   -2.40    2.80
   1 -17  17   -0.40    2.30
   1  17  17   -5.30    4.30
  -1  17 -17   -0.70    2.20
  -1  17 -17    2.30    2.60
   1  17  18   -2.30    4.40
  -1 -17 -19   -5.70    4.30
   1  17  19    2.40    4.00
   1 -19 -18   -1.30    4.70
  -1  19  18   -2.40    4.00
   1 -19 -17    1.30    4.60
  -1  19  17    1.00    4.30
   1 -19 -16   -0.70    4.60
  -1  19  16    6.80    4.10
   1 -19 -15    2.60    5.00
   1 -19 -15    7.40    4.30
  -1 -19  15    0.20    2.90
   1  19 -15    4.90    2.80
  -1  19  15    7.50    3.10
  -1  19  15    3.40    3.80
   1 -19 -14    3.60    4.90
   1 -19 -14   10.80    4.30
  -1 -19  14    2.50    2.10
  -1 -19  14    7.70    4.30
  -1  19  14    8.00    3.30
  -1  19  14   10.10    4.00
   1 -19 -13   33.80    5.50
   1 -19 -13   42.40    5.60
  -1 -19  13   33.50    6.50
  -1 -19  13   34.00    3.80
   1  19 -13   34.40    4.90
  -1  19  13   43.00    4.70
  -1  19  13   36.90    4.80
   1 -19 -12    5.80    4.30
   1 -19 -12    8.30    5.20
  -1 -19  12    0.80    4.70
  -1 -19  12    2.70    2.90
   1  19 -12   13.30    4.30
   1  19 -12    7.30    3.70
  -1  19  12    9.80    4.60
  -1  19  12    6.20    3.30
   1 -19 -11    4.60    4.00
   1 -19 -11    7.90    5.10
  -1 -19  11    4.60    2.80
  -1 -19  11    4.40    5.50
   1  19 -11    7.90    3.70
   1  19 -11    4.00    3.40
  -1  19  11    6.80    4.10
  -1  19  11    4.10    3.60
   1 -19 -10   16.70    4.30
   1 -19 -10   18.40    5.50
  -1 -19  10   16.40    3.10
  -1 -19  10   19.30    4.30
   1  19 -10   10.20    3.80
   1  19 -10   17.40    4.40
  -1  19  10   22.20    4.10
  -1  19  10   18.20    3.40
   1 -19  -9    4.10    4.60
   1 -19  -9    5.40    4.00
  -1 -19   9    7.40    2.90
  -1 -19   9    9.60    4.30
   1  19  -9    7.80    4.00
   1  19  -9   10.60    3.90
  -1  19   9    9.10    3.00
  -1  19   9    7.10    3.50
   1 -19  -8   12.80    4.00
   1 -19  -8   14.80    4.30
  -1 -19   8    8.50    3.80
  -1 -19   8    5.70    3.10
   1  19  -8    2.40    4.00
   1  19  -8    4.70    4.10
  -1  19   8   12.80    3.50
  -1  19   8   15.60    3.40
   1 -19  -7   24.70    4.70
   1 -19  -7   24.80    3.00
  -1 -19   7   12.60    3.00
  -1 -19   7   15.70    3.90
   1  19  -7   17.50    4.00
   1  19  -7   12.10    4.20
  -1  19   7   15.50    4.40
   1 -19  -6  213.18   16.60
  -1 -19   6  200.38   15.30
  -1 -19   6  193.48   15.00
   1  19  -6  186.88   14.50
   1  19  -6  212.58   16.50
  -1  19   6  217.68   16.80
   1 -19  -5   14.30    3.80
   1 -19  -5   17.60    4.30
  -1 -19   5   15.70    3.10
  -1 -19   5    6.60    3.90
   1  19  -5   18.80    3.90
   1  19  -5   14.00    3.80
  -1  19   5   16.40    3.40
  -1  19   5   15.30    3.30
   1 -19  -4   -0.50    3.60
   1 -19  -4    2.50    4.30
  -1 -19   4    0.90    3.90
  -1 -19   4    4.70    3.00
   1  19  -4    5.20    3.80
   1  19  -4   -3.40    3.50
  -1  19   4   -1.40    3.10
  -1  19   4    0.40    3.40
   1 -19  -3   11.30    4.40
   1 -19  -3   13.40    3.60
  -1 -19   3    9.10    3.90
  -1 -19   3   15.90    3.40
   1  19  -3    7.30    3.70
  -1  19   3    9.80    3.50
  -1  19   3   14.60    3.30
   1 -19  -2    3.40    3.30
   1 -19  -2    6.00    4.50
  -1 -19   2    3.30    3.10
  -1 -19   2    1.20    4.30
   1  19  -2    7.50    4.20
  -1  19   2    4.40    3.60
   1 -19  -1  306.87   23.60
   1 -19  -1  287.07   21.80
  -1 -19   1  278.07   21.40
  -1 -19   1  281.37   21.40
   1  19  -1  250.27   19.20
   1  19  -1  275.97   21.00
  -1  19   1  271.17   20.80
  -1  19   1  273.77   21.00
   1 -19   0    7.30    3.20
   1 -19   0    4.30    4.60
  -1 -19   0   -0.80    4.60
  -1 -19   0    5.30    3.60
   1  19   0    4.40    3.60
   1  19   0    6.30    3.40
  -1  19   0    4.30    4.30
  -1  19   0    4.60    4.20
   1 -19   1   76.49    6.60
  -1 -19  -1   70.09    6.30
  -1 -19  -1   52.99    6.50
   1  19   1   75.89    6.70
  -1  19  -1   62.19    6.40
   1 -19   2   -1.50    4.10
   1 -19   2    5.20    3.10
  -1 -19  -2    4.10    4.50
  -1 -19  -2   -2.10    3.60
   1  19   2   -4.70    3.60
   1  19   2    3.30    3.40
  -1  19  -2    5.10    4.30
  -1  19  -2    4.50    4.00
   1 -19   3   25.30    3.50
  -1 -19  -3   28.60    4.20
  -1 -19  -3   15.80    4.80
   1  19   3   17.30    3.70
   1  19   3   23.80    3.80
  -1  19  -3   24.10    4.70
  -1  19  -3   10.00    3.90
   1 -19   4   44.40    4.40
   1 -19   4   47.50    5.30
  -1 -19  -4   54.39    5.60
  -1 -19  -4   45.80    6.00
   1  19   4   54.79    5.30
   1  19   4   60.29    5.80
  -1  19  -4   41.40    5.30
  -1  19  -4   48.80    5.30
   1 -19   5   -4.80    4.00
   1 -19   5    5.20    2.90
  -1 -19  -5    3.40    4.60
  -1 -19  -5    1.00    3.60
   1  19   5    0.10    3.00
   1  19   5   -1.80    3.10
  -1  19  -5   -3.00    4.00
  -1  19  -5   -5.00    4.40
   1 -19   6   33.50    4.50
   1 -19   6   44.60    4.30
  -1 -19  -6   43.20    5.30
  -1 -19  -6   38.90    4.30
   1  19   6   42.30    3.70
   1  19   6   57.99    5.70
  -1  19  -6   35.90    5.30
  -1  19  -6   42.10    5.00
   1 -19   7    1.70    2.50
   1 -19   7    1.30    3.80
  -1 -19  -7   -1.20    4.50
   1  19   7    9.00    1.70
   1  19   7    2.20    3.90
  -1  19  -7    6.00    3.90
  -1  19  -7    2.50    4.50
   1 -19   8    0.20    4.60
   1 -19   8    5.70    2.80
  -1 -19  -8    2.80    4.70
  -1 -19  -8   -3.00    4.00
   1  19   8    6.20    3.10
   1  19   8    1.10    2.90
  -1  19  -8    5.00    4.70
  -1  19  -8   -1.80    3.90
   1 -19   9    2.40    3.90
   1 -19   9    7.70    3.10
  -1 -19  -9   14.00    3.80
  -1 -19  -9   10.00    5.00
   1  19   9   13.90    3.70
   1  19   9   10.60    3.00
  -1  19  -9    7.70    4.30
  -1  19  -9    8.90    4.50
   1 -19  10    4.50    5.30
   1 -19  10   -1.80    2.90
  -1 -19 -10    9.10    4.10
  -1 -19 -10    4.60    5.50
   1  19  10    3.00    3.60
   1  19  10    2.20    3.20
  -1  19 -10    1.90    4.60
  -1  19 -10    0.40    4.20
   1 -19  11    9.60    3.00
   1 -19  11    3.70    5.90
  -1 -19 -11   17.10    4.30
  -1 -19 -11   14.50    5.60
   1  19  11    5.60    4.00
   1  19  11   16.20    3.70
  -1  19 -11   12.40    4.10
  -1  19 -11    9.90    4.00
   1 -19  12   -6.40    5.40
   1 -19  12    1.80    2.70
  -1 -19 -12    1.00    4.40
  -1 -19 -12    6.20    5.70
   1  19  12    4.50    3.50
   1  19  12    3.60    4.50
  -1  19 -12    7.90    3.90
  -1  19 -12    5.50    3.90
   1 -19  13   69.69    8.50
   1 -19  13   53.29    4.90
  -1 -19 -13   58.79    6.40
  -1 -19 -13   51.49    6.60
   1  19  13   57.09    5.60
   1  19  13   62.49    5.90
  -1  19 -13   52.99    5.50
  -1  19 -13   57.09    6.30
   1 -19  14   14.10    2.90
   1 -19  14   14.10    4.90
  -1 -19 -14   20.70    4.30
  -1 -19 -14   17.80    5.50
   1  19  14   20.80    4.20
   1  19  14   20.60    3.50
  -1  19 -14   21.20    4.10
  -1  19 -14   19.90    4.10
   1 -19  15   27.30    4.30
   1 -19  15   22.60    3.10
  -1 -19 -15    9.60    4.80
  -1 -19 -15   30.50    5.70
  -1  19 -15   14.40    3.60
  -1  19 -15   14.00    3.80
   1 -19  16    1.90    2.60
   1 -19  16   -1.10    3.10
  -1 -19 -16   -7.20    4.80
   1  19  16    4.10    4.20
  -1  19 -16    1.20    3.00
  -1  19 -16   -0.20    3.00
   1 -19  17   -0.50    2.30
  -1 -19 -17    4.20    4.60
   1  19  17   -9.00    3.90
  -1 -19 -18    2.40    4.50
   1  19  18    0.90    4.00
   1 -21 -17   -2.00    4.50
  -1  21  17   -0.80    4.10
   1 -21 -16   -1.30    4.00
  -1  21  16   -1.30    3.60
   1 -21 -15    1.60    4.70
  -1 -21  15   -0.20    3.00
   1  21 -15    2.90    2.20
   1  21 -15    3.60    2.90
  -1  21  15    2.80    4.40
   1 -21 -14   -1.60    4.80
  -1 -21  14  -10.90    5.00
   1  21 -14   -3.20    3.50
  -1  21  14    0.50    3.80
   1 -21 -13   18.70    5.00
   1 -21 -13   14.90    4.20
  -1 -21  13   19.40    5.40
  -1 -21  13   11.80    2.60
   1  21 -13   11.90    4.00
  -1  21  13   13.40    3.10
  -1  21  13   10.60    3.70
   1 -21 -12   10.30    4.90
   1 -21 -12   10.40    4.10
  -1 -21  12   11.60    6.50
  -1 -21  12    3.00    2.90
   1  21 -12    4.70    3.80
  -1  21  12    9.50    3.90
  -1  21  12    9.40    3.10
   1 -21 -11   20.30    5.30
   1 -21 -11   23.50    4.50
  -1 -21  11   22.40    3.60
  -1 -21  11   33.60    8.10
   1  21 -11   11.90    4.20
  -1  21  11   22.00    3.40
  -1  21  11   27.60    4.60
   1 -21 -10    4.40    5.20
   1 -21 -10    4.00    4.00
  -1 -21  10    9.70    4.80
  -1 -21  10    2.20    3.00
   1  21 -10    5.40    3.70
   1  21 -10   -1.20    4.30
  -1  21  10    5.20    4.00
  -1  21  10    0.20    3.00
   1 -21  -9   -2.00    4.00
   1 -21  -9    1.00    3.70
  -1 -21   9    6.50    3.00
  -1 -21   9   -1.50    4.10
   1  21  -9    4.50    3.80
   1  21  -9    2.80    4.30
  -1  21   9    2.70    3.60
  -1  21   9    1.80    3.30
   1 -21  -8    3.20    3.00
   1 -21  -8    2.90    3.90
  -1 -21   8    2.90    3.00
  -1 -21   8    4.20    4.00
   1  21  -8    3.70    4.10
   1  21  -8   -0.30    3.80
   1 -21  -7    8.30    4.90
  -1 -21   7   -0.20    4.30
  -1 -21   7    5.40    2.90
   1  21  -7    3.50    3.90
   1  21  -7   -2.50    4.10
  -1  21   7   11.90    4.30
  -1 -21   6   14.70    3.10
  -1 -21   6   14.90    4.20
   1  21  -6   15.70    4.30
   1  21  -6   26.20    4.50
  -1  21   6   16.20    3.40
  -1  21   6   16.80    3.10
   1 -21  -5    7.20    4.70
   1 -21  -5   11.30    3.50
  -1 -21   5    8.50    4.10
  -1 -21   5   11.80    3.10
   1  21  -5    9.80    3.80
  -1  21   5   12.00    3.40
  -1  21   5   11.70    3.10
   1 -21  -4   12.20    4.40
   1 -21  -4   12.80    3.40
  -1 -21   4   11.70    3.10
  -1 -21   4   10.80    4.30
   1  21  -4   12.20    3.80
  -1  21   4   16.30    3.10
  -1  21   4    8.50    3.30
   1 -21  -3  201.58   15.60
   1 -21  -3  154.88   12.50
  -1 -21   3  154.38   12.30
  -1 -21   3  187.68   14.50
   1  21  -3  151.98   12.10
   1  21  -3  198.88   15.30
  -1  21   3  157.08   12.40
  -1  21   3  173.78   13.40
   1 -21  -2   15.20    3.40
   1 -21  -2   14.90    4.80
  -1 -21   2   18.30    3.50
  -1 -21   2   13.20    4.20
   1  21  -2   14.20    3.00
   1  21  -2   17.40    4.10
  -1  21   2   15.40    3.80
  -1  21   2   18.40    3.20
   1 -21  -1   23.50    3.70
   1 -21  -1   21.60    4.70
  -1 -21   1   26.30    4.00
  -1 -21   1   20.00    4.60
   1  21  -1   23.30    4.10
   1  21  -1   27.50    3.70
  -1  21   1   22.10    4.20
   1 -21   0   -1.70    4.20
   1 -21   0    4.00    3.30
  -1 -21   0    5.20    3.40
  -1 -21   0    4.20    4.30
   1  21   0    3.30    3.40
   1  21   0    2.90    2.90
  -1  21   0   -4.20    4.40
  -1  21   0    1.60    3.80
   1 -21   1    9.40    3.30
   1 -21   1    6.00    4.00
  -1 -21  -1    8.80    3.50
  -1 -21  -1    5.40    4.40
   1  21   1    6.60    3.00
   1  21   1    5.90    3.30
  -1  21  -1    4.40    3.60
  -1  21  -1    4.10    4.40
   1 -21   2   23.30    3.70
   1 -21   2   26.10    4.60
  -1 -21  -2   24.90    4.00
  -1 -21  -2   23.30    5.10
   1  21   2   21.70    3.50
   1  21   2   22.10    3.80
  -1  21  -2   18.40    4.10
  -1  21  -2   22.30    4.80
   1 -21   3    7.10    4.20
   1 -21   3   24.80    3.70
  -1 -21  -3   14.50    3.60
  -1 -21  -3   16.90    4.60
   1  21   3   11.20    3.50
   1  21   3   14.50    3.40
  -1  21  -3   19.90    4.90
   1 -21   4   15.00    4.10
   1 -21   4   18.20    3.30
  -1 -21  -4   16.00    3.80
  -1 -21  -4   12.90    4.50
   1  21   4   18.20    3.70
   1  21   4   14.00    3.50
  -1  21  -4   12.20    4.80
  -1  21  -4   23.00    4.10
   1 -21   5   22.60    4.50
   1 -21   5   24.90    3.50
  -1 -21  -5   30.20    4.20
  -1 -21  -5   24.70    5.50
   1  21   5   42.60    4.40
   1  21   5   30.10    4.00
  -1  21  -5   31.60    4.90
  -1  21  -5   20.60    5.00
   1 -21   6   20.00    3.20
   1 -21   6   28.00    5.00
  -1 -21  -6   10.10    4.90
  -1 -21  -6   22.60    4.50
   1  21   6   24.60    3.40
   1  21   6   26.80    3.60
  -1  21  -6   20.90    4.70
  -1  21  -6   25.50    5.00
   1  21   7    5.20    1.00
   1  21   7    6.80    4.00
  -1  21  -7   -3.00    4.20
  -1  21  -7   10.40    4.50
   1 -21   8    4.30    4.50
   1 -21   8   -3.50    3.00
  -1 -21  -8    7.50    3.00
  -1 -21  -8    4.40    4.20
  -1  21  -8   -6.10    4.60
  -1  21  -8   -2.00    4.10
   1 -21   9    6.60    4.80
   1 -21   9   17.00    3.30
  -1 -21  -9   23.20    5.10
  -1 -21  -9   23.20    4.20
   1  21   9   23.30    4.10
   1  21   9   14.20    3.40
  -1  21  -9   20.20    4.80
  -1  21  -9   18.90    5.40
   1 -21  10    6.80    3.00
   1 -21  10    3.70    6.80
  -1 -21 -10   12.80    4.30
  -1 -21 -10   10.20    5.20
   1  21  10    9.20    3.90
   1  21  10   10.30    3.10
  -1  21 -10   12.60    4.30
  -1  21 -10   15.30    5.40
   1 -21  11    3.50   17.70
   1 -21  11    4.90    2.90
  -1 -21 -11    6.00    4.90
  -1 -21 -11    2.30    4.30
   1  21  11    7.60    3.20
   1  21  11   -0.70    3.70
  -1  21 -11   -0.40    4.70
  -1  21 -11    8.00    4.30
   1 -21  12   15.50    5.60
   1 -21  12    9.10    3.10
  -1 -21 -12   10.20    5.10
  -1 -21 -12   12.80    4.20
   1  21  12    7.80    3.90
   1  21  12   11.40    3.30
  -1  21 -12    9.80    4.10
  -1  21 -12   22.30    4.90
   1 -21  13   15.40    5.40
   1 -21  13    8.80    2.80
  -1 -21 -13   17.70    4.80
  -1 -21 -13   15.60    5.00
   1  21  13   16.10    4.00
   1  21  13    9.10    3.40
  -1  21 -13   10.50    4.70
  -1  21 -13    9.80    4.10
   1 -21  14    8.10    5.60
   1 -21  14   11.30    2.90
  -1 -21 -14   13.20    4.90
   1  21  14   11.90    4.20
  -1  21 -14    7.00    4.10
  -1  21 -14   10.10    4.00
   1 -21  15    8.20    4.50
   1 -21  15    6.50    3.00
  -1 -21 -15    6.00    4.90
  -1 -21 -15    4.40    4.50
   1  21  15   14.90    4.80
   1  21  15   10.20    3.70
  -1  21 -15    6.80    3.50
  -1  21 -15    2.90    3.60
   1 -21  16   -8.60    3.50
   1 -21  16   -4.70    2.90
  -1 -21 -16   -0.20    4.20
   1  21  16   -3.60    3.60
  -1  21 -16   -0.90    3.10
   1 -23 -16   -3.00    4.10
  -1  23  16    5.90    3.80
   1 -23 -15    6.00    4.40
  -1 -23  15    3.50    4.20
  -1 -23  15    5.20    2.80
   1  23 -15    2.40    3.60
   1  23 -15    2.30    2.60
  -1  23  15    5.00    3.60
   1 -23 -14   -1.90    4.50
  -1 -23  14    3.40    5.40
   1  23 -14   -0.20    4.60
   1  23 -14    0.50    2.90
  -1  23  14    5.30    3.60
  -1 -23  13    0.40    5.20
   1  23 -13    0.30    2.80
   1  23 -13   -3.50    4.50
  -1  23  13    6.80    4.00
   1 -23 -12   13.60    5.20
  -1 -23  12    4.10    5.10
  -1 -23  12    8.00    2.90
   1  23 -12    7.30    4.70
   1  23 -12    4.10    2.80
  -1  23  12   17.00    4.00
   1 -23 -11   23.40    5.50
   1 -23 -11   13.80    3.60
  -1 -23  11   14.60    3.10
  -1 -23  11   10.30    5.70
   1  23 -11   13.20    5.20
  -1  23  11   14.80    3.00
  -1  23  11   16.30    4.10
   1 -23 -10   -3.00    4.40
   1 -23 -10    7.00    3.60
  -1 -23  10    4.00    3.10
  -1 -23  10    1.90    5.10
   1  23 -10   -1.80    5.60
  -1  23  10    8.30    3.10
  -1  23  10    3.90    3.70
   1 -23  -9    6.20    4.40
   1 -23  -9    8.80    4.60
  -1 -23   9   10.20    5.50
  -1 -23   9    7.80    3.20
   1  23  -9    3.30    4.80
  -1  23   9    5.70    3.60
  -1  23   9    5.90    3.40
   1 -23  -8   -1.30    1.20
   1 -23  -8   -6.50    6.60
  -1 -23   8    1.40    3.10
  -1 -23   8    4.40    4.80
  -1 -23   7   28.50    3.80
  -1 -23   7   21.30    5.00
   1  23  -7   24.00    5.00
  -1  23   7   14.80    2.30
   1 -23  -6   13.30    3.60
   1 -23  -6   11.90    5.00
  -1 -23   6   10.90    4.50
  -1 -23   6   20.00    3.40
   1  23  -6    9.00    4.50
  -1  23   6   16.20    3.30
  -1  23   6   15.20    3.30
   1 -23  -5    5.40    3.40
   1 -23  -5    7.30    4.80
  -1 -23   5   -1.20    4.60
  -1 -23   5    2.50    3.10
   1  23  -5    2.10    4.60
  -1  23   5    4.00    3.30
  -1  23   5    2.50    3.40
   1 -23  -4   64.89    6.10
   1 -23  -4   60.59    6.70
  -1 -23   4   76.89    7.50
  -1 -23   4   72.29    6.50
   1  23  -4   66.49    6.00
   1  23  -4   70.09    6.80
  -1  23   4   66.59    6.00
  -1  23   4   59.59    5.90
   1 -23  -3    6.70    3.40
   1 -23  -3    8.60    4.70
  -1 -23   3    8.70    4.10
  -1 -23   3    9.60    3.60
   1  23  -3    8.60    2.80
   1  23  -3    6.30    3.70
  -1  23   3   13.40    3.80
  -1  23   3    8.40    3.00
   1 -23  -2    2.30    4.60
   1 -23  -2   14.20    3.70
  -1 -23   2    8.80    4.40
  -1 -23   2   12.90    3.70
   1  23  -2    9.70    3.80
   1  23  -2   14.00    3.00
  -1  23   2   12.30    3.10
  -1  23   2   15.20    4.00
   1 -23  -1   43.80    4.90
   1 -23  -1   41.10    5.60
  -1 -23   1   49.20    5.00
  -1 -23   1   42.90    5.60
   1  23  -1   42.10    4.30
   1  23  -1   43.80    5.10
  -1  23   1   35.90    4.80
  -1  23   1   47.50    4.80
   1 -23   0    7.00    4.50
   1 -23   0    6.50    3.40
  -1 -23   0    1.10    3.40
  -1 -23   0   12.20    4.90
   1  23   0    6.10    3.10
   1  23   0    8.10    3.80
  -1  23   0    9.00    3.90
   1 -23   1    5.20    4.20
   1 -23   1   10.60    3.40
  -1 -23  -1    9.10    4.90
  -1 -23  -1   11.30    3.90
   1  23   1    9.10    3.30
   1  23   1   11.00    3.70
  -1  23  -1   -0.60    3.70
  -1  23  -1    1.40    4.80
   1 -23   2   10.90    3.30
   1 -23   2   14.90    4.80
  -1 -23  -2   12.60    3.70
  -1 -23  -2    5.40    4.70
   1  23   2   13.90    3.30
   1  23   2    8.00    3.50
  -1  23  -2    1.90    4.00
  -1  23  -2    9.00    4.40
   1 -23   3   18.30    3.70
   1 -23   3    6.80    4.70
  -1 -23  -3    6.10    4.90
  -1 -23  -3   12.40    3.90
   1  23   3    7.30    3.50
   1  23   3    1.10    3.50
  -1  23  -3   13.50    4.50
  -1  23  -3    1.00    3.90
   1 -23   4    8.70    4.50
   1 -23   4    3.90    3.50
  -1 -23  -4    6.60    3.80
  -1 -23  -4    5.00    5.20
   1  23   4    5.80    3.40
   1  23   4    7.40    3.80
  -1  23  -4    1.00    4.30
  -1  23  -4    6.70    4.90
   1 -23   5    6.40    3.30
   1 -23   5    3.20    4.30
  -1 -23  -5   12.70    5.40
  -1 -23  -5   10.10    3.60
   1  23   5    9.60    3.80
   1  23   5   14.10    3.30
  -1  23  -5    9.70    4.40
  -1  23  -5    7.90    5.10
   1 -23   6   31.80    4.00
   1 -23   6   25.60    4.90
  -1 -23  -6   26.70    5.60
  -1 -23  -6   30.60    4.30
   1  23   6   37.30    4.30
   1  23   6   33.50    3.90
  -1  23  -6   32.30    5.20
  -1  23  -6   27.00    4.90
   1 -23   7    8.50    3.30
   1 -23   7    5.00    4.80
   1  23   7    8.90    2.40
   1  23   7    8.00    3.80
  -1  23  -7    8.10    4.60
  -1  23  -7    3.40    4.80
   1 -23   8    9.40    3.40
   1 -23   8    7.20    5.50
  -1 -23  -8   21.70    7.10
   1  23   8   20.50    5.50
  -1  23  -8    8.80    4.90
  -1  23  -8    9.90    4.90
   1 -23   9   19.10    3.60
   1 -23   9   -0.60    5.40
  -1 -23  -9    8.20    4.30
  -1 -23  -9   16.10    4.20
  -1  23  -9    3.50    5.20
  -1  23  -9   15.00    4.90
   1 -23  10   -1.30    3.10
   1 -23  10   -3.90    5.90
  -1 -23 -10    3.30    3.80
  -1 -23 -10   12.00    4.60
   1  23  10    4.60    3.10
   1  23  10   -8.00    3.60
  -1  23 -10   -4.30    6.00
  -1  23 -10    0.80    4.70
   1 -23  11    4.50    6.90
   1 -23  11    5.20    3.10
  -1 -23 -11    4.10    4.70
  -1 -23 -11    6.10    4.00
   1  23  11    3.90    3.90
   1  23  11    3.50    3.40
  -1  23 -11    6.40    5.70
  -1  23 -11   12.40    5.10
   1 -23  12   -4.70    5.70
   1 -23  12    3.20    3.20
  -1 -23 -12   -2.70    4.90
   1  23  12    1.70    3.80
  -1  23 -12   -5.70    4.50
  -1  23 -12   10.70    4.60
   1 -23  13   -1.10    3.20
   1 -23  13    1.40    6.40
  -1 -23 -13   -2.70    4.80
   1  23  13   -2.60    4.10
  -1  23 -13    1.00    4.20
  -1  23 -13    1.60    4.20
   1 -23  14    2.30    3.30
   1 -23  14    8.90    6.20
  -1 -23 -14   -2.10    4.20
   1  23  14   -1.10    3.50
  -1  23 -14    7.10    5.10
  -1  23 -14    2.50    4.00
   1 -23  15   -8.30    5.00
   1 -23  15    3.70    3.20
  -1 -23 -15    6.90    4.20
   1  23  15   -3.00    3.60
  -1  23 -15   -2.20    4.20
   1 -23  16    0.40    2.90
   1 -23  16    1.30    3.70
  -1 -23 -16   -4.30    4.80
  -1 -23 -16    4.40    4.10
   1  23  16    5.70    3.70
  -1  23 -16    0.30    3.60
   1 -25 -15    2.10    4.40
  -1 -25  15    0.20    5.60
  -1 -25  15    0.80    3.10
   1  25 -15   -2.70    3.70
   1  25 -15   -2.50    2.70
  -1  25  15   -0.10    3.80
   1 -25 -14    0.40    4.20
  -1 -25  14   -1.60    5.20
  -1 -25  14   -2.30    3.40
   1  25 -14   -2.30    4.10
   1  25 -14    1.60    3.20
  -1  25  14    7.30    3.70
   1 -25 -13   -1.40    4.30
  -1 -25  13    3.60    5.20
   1  25 -13    1.70    4.10
   1  25 -13   -4.40    3.50
  -1  25  13    4.10    3.50
   1 -25 -12   15.20    4.60
  -1 -25  12   15.10    5.60
   1  25 -12   12.70    3.20
   1  25 -12   -2.20    4.80
  -1  25  12   13.90    3.40
  -1 -25  11   37.30    8.20
  -1 -25  11   51.59    5.10
   1  25 -11   67.79    6.10
   1  25 -11   56.99    6.90
  -1  25  11   76.99    7.00
   1 -25 -10   53.89    6.40
  -1 -25  10   58.99    5.40
  -1 -25  10   51.09    7.70
   1  25 -10   49.40    5.10
   1  25 -10   46.90    7.30
  -1  25  10   65.69    6.30
   1 -25  -9   28.80    4.00
   1 -25  -9   21.40    4.60
  -1 -25   9   19.30    3.40
  -1 -25   9   14.30    5.70
   1  25  -9    2.10    6.10
   1  25  -9   20.00    3.60
  -1  25   9   16.90    4.00
  -1 -25   8   15.00    3.60
  -1 -25   8   -0.50    4.80
   1  25  -8    6.20    5.20
   1  25  -8    3.90    3.20
  -1  25   8   15.40    4.20
   1 -25  -7   -6.60    4.80
   1 -25  -7    0.40    3.80
  -1 -25   7   -1.20    4.80
  -1 -25   7    2.20    3.50
   1  25  -7   -1.80    3.10
   1  25  -7   -1.40    4.80
  -1  25   7    0.40    3.00
  -1  25   7   -2.10    3.50
   1 -25  -6   -0.70    5.50
   1 -25  -6    8.70    3.80
  -1 -25   6    9.60    3.60
  -1 -25   6   12.00    4.70
   1  25  -6    2.50    3.10
   1  25  -6    4.50    4.70
  -1  25   6    9.40    4.20
  -1  25   6    9.70    3.60
   1 -25  -5    7.60    5.10
   1 -25  -5    1.60    3.40
  -1 -25   5    7.30    3.60
  -1 -25   5    5.60    4.50
   1  25  -5   -0.50    4.70
   1  25  -5   10.30    3.20
  -1  25   5    9.40    4.00
  -1  25   5    5.80    3.30
   1 -25  -4   61.29    6.00
   1 -25  -4   61.89    7.50
  -1 -25   4   57.79    6.70
  -1 -25   4   58.99    5.80
   1  25  -4   65.49    7.00
   1  25  -4   55.79    5.40
  -1  25   4   69.79    6.30
  -1  25   4   55.89    6.00
   1 -25  -3   22.20    6.10
   1 -25  -3   19.50    4.00
  -1 -25   3   16.40    3.70
  -1 -25   3   10.10    4.90
   1  25  -3   17.30    3.40
   1  25  -3   22.10    5.10
  -1  25   3   21.00    3.60
  -1  25   3   16.20    4.40
   1 -25  -2    5.90    5.50
   1 -25  -2    5.10    3.70
  -1 -25   2    7.70    4.70
  -1 -25   2    3.80    3.50
   1  25  -2    2.90    4.30
   1  25  -2   -7.40    3.10
  -1  25   2    3.50    3.30
  -1  25   2    7.00    5.00
   1 -25  -1   31.70    4.40
   1 -25  -1   32.00    5.70
  -1 -25   1   32.50    4.30
  -1 -25   1   16.10    5.10
   1  25  -1   27.20    5.00
   1  25  -1   23.40    3.70
  -1  25   1   29.90    5.20
  -1  25   1   27.20    3.80
   1 -25   0   -3.60    3.30
   1 -25   0   -2.80    4.70
  -1 -25   0   -1.20    3.50
  -1 -25   0    4.20    5.00
   1  25   0    3.90    3.20
   1  25   0    0.20    4.30
  -1  25   0    3.30    4.20
  -1  25   0   -3.50    3.10
   1 -25   1   13.70    3.50
   1 -25   1   12.30    4.70
  -1 -25  -1   14.70    3.90
  -1 -25  -1    7.50    5.50
   1  25   1    7.80    4.30
   1  25   1    9.70    3.20
  -1  25  -1   -0.30    4.50
   1 -25   2   16.00    3.80
   1 -25   2    9.40    5.20
  -1 -25  -2   15.60    4.10
  -1 -25  -2    9.40    5.90
   1  25   2   14.30    4.50
   1  25   2   14.70    3.70
  -1  25  -2    6.80    4.70
   1 -25   3   -1.70    5.20
   1 -25   3    8.90    3.60
  -1 -25  -3    7.80    4.00
  -1 -25  -3    8.60    5.80
   1  25   3   12.40    3.60
   1  25   3    3.60    3.70
  -1  25  -3   13.20    5.20
  -1  25  -3   -2.10    4.60
   1 -25   4   -0.60    3.40
   1 -25   4    0.70    4.70
  -1 -25  -4    7.70    3.80
  -1 -25  -4    1.30    5.90
   1  25   4    6.10    3.30
   1  25   4    0.80    3.80
  -1  25  -4    6.60    4.60
  -1  25  -4   -2.40    4.80
   1 -25   5   10.20    4.80
   1 -25   5   13.90    3.70
  -1 -25  -5   23.20    6.10
  -1 -25  -5   20.40    4.00
   1  25   5   24.30    3.70
   1  25   5   29.90    5.10
  -1  25  -5   22.10    4.80
  -1  25  -5   21.60    5.00
   1 -25   6   19.00    4.70
   1 -25   6   23.70    4.10
  -1 -25  -6   22.50    4.30
  -1 -25  -6   30.60    6.40
   1  25   6   26.70    4.70
   1  25   6   21.70    3.40
  -1  25  -6   18.60    4.90
  -1  25  -6    6.30    4.80
   1 -25   7    2.20    3.60
   1 -25   7    2.10    5.00
  -1 -25  -7    9.50    5.40
  -1 -25  -7    2.40    3.60
   1  25   7    3.60    2.70
   1  25   7    0.90    3.60
  -1  25  -7    4.60    4.50
  -1  25  -7    7.20    5.00
   1 -25   8   -2.70    3.70
   1 -25   8   -0.60    5.00
  -1 -25  -8   -1.50    5.30
   1  25   8    6.00    2.30
   1  25   8    5.60    3.50
  -1  25  -8    3.70    4.70
  -1  25  -8   -2.60    6.10
   1 -25   9   13.50    6.50
   1 -25   9    9.10    3.30
  -1 -25  -9   -1.90    4.00
   1  25   9    7.10    3.40
   1  25   9   13.40    2.20
  -1  25  -9    4.40    4.90
  -1  25  -9   12.50    6.30
   1 -25  10    9.00    3.40
   1 -25  10    6.10    7.30
  -1 -25 -10   11.10    4.50
   1  25  10    7.10    3.70
  -1  25 -10    2.40    4.90
  -1  25 -10    7.70    6.50
   1 -25  11    2.90    7.40
   1 -25  11    9.60    3.50
  -1 -25 -11    5.10    4.90
   1  25  11    6.50    4.00
  -1  25 -11    6.60    4.50
  -1  25 -11    2.30    6.10
   1 -25  12    7.60    3.50
   1 -25  12    8.70    6.80
  -1 -25 -12    4.30    4.40
   1  25  12    7.80    3.40
  -1  25 -12    3.30    4.10
  -1  25 -12   -8.80    4.90
   1 -25  13    5.80    3.50
   1 -25  13    3.10    6.00
  -1 -25 -13   10.90    4.50
   1  25  13    8.90    3.60
  -1  25 -13    1.90    5.00
   1 -25  14    7.00    5.50
   1 -25  14    1.40    3.30
  -1 -25 -14   11.20    4.00
  -1 -25 -14    5.60    4.80
   1  25  14    5.90    3.60
  -1  25 -14    2.20    4.80
   1 -27 -14    2.10    4.20
  -1 -27  14   -3.00    6.10
   1  27 -14   -1.70    4.60
   1  27 -14    5.50    3.50
  -1  27  14   -8.80    4.80
  -1  27  14    3.00    3.70
   1 -27 -13    6.40    4.20
  -1 -27  13   -0.10    5.30
   1  27 -13   -3.60    3.50
   1  27 -13    0.20    4.50
  -1  27  13    3.30    3.60
  -1  27  13   -4.60    4.70
   1 -27 -12    1.00    4.10
  -1 -27  12   -3.50    5.40
   1  27 -12    0.10    3.40
   1  27 -12   -6.70    5.30
  -1  27  12    2.00    3.60
  -1  27  12   -0.90    4.80
   1 -27 -11    7.60    4.40
  -1 -27  11    8.50    6.70
   1  27 -11    8.60    3.60
   1  27 -11   -3.40    6.10
  -1  27  11    2.50    3.50
   1 -27 -10   18.00    4.30
  -1 -27  10   12.70    6.50
  -1 -27   9   56.59    7.60
   1 -27  -8    9.50    5.20
  -1 -27   8   15.60    3.30
  -1 -27   8   19.60    5.30
   1  27  -8   14.10    6.10
   1  27  -8   13.80    3.60
  -1  27   8   21.40    3.60
   1 -27  -7   24.60    6.20
   1 -27  -7   16.30    3.80
  -1 -27   7   15.90    3.30
  -1 -27   7   27.80    6.80
   1  27  -7   12.30    3.50
   1  27  -7   16.20    6.50
  -1  27   7   14.40    3.70
  -1  27   7   20.70    3.20
   1 -27  -6   15.30    5.80
   1 -27  -6   33.60    4.20
  -1 -27   6   27.00    6.00
  -1 -27   6   23.50    3.80
   1  27  -6   27.00    4.00
   1  27  -6   30.20    6.30
  -1  27   6   38.70    5.10
  -1  27   6   39.40    4.20
   1 -27  -5   11.10    5.40
   1 -27  -5   18.10    3.70
  -1 -27   5   20.40    3.80
  -1 -27   5    2.90    5.00
   1  27  -5   25.00    3.90
  -1  27   5   17.40    4.70
  -1  27   5   20.70    3.60
   1 -27  -4   11.70    5.90
   1 -27  -4   13.80    3.70
  -1 -27   4   16.80    3.80
  -1 -27   4   11.80    5.50
   1  27  -4   17.40    5.60
   1  27  -4   15.00    3.50
  -1  27   4   14.80    3.40
  -1  27   4   18.00    5.20
   1 -27  -3   53.79    7.10
   1 -27  -3   68.69    6.40
  -1 -27   3   75.19    7.00
  -1 -27   3   53.49    7.30
   1  27  -3   81.29    7.20
   1  27  -3   63.39    7.30
  -1  27   3   69.99    6.30
  -1  27   3   66.89    7.60
   1 -27  -2    5.70    5.40
   1 -27  -2    3.10    3.40
  -1 -27   2   -1.50    3.90
  -1 -27   2   -1.00    5.10
   1  27  -2    3.10    3.60
   1  27  -2    1.60    4.90
  -1  27   2   -9.00    5.30
  -1  27   2    0.80    3.20
   1 -27  -1   -2.60    4.90
   1 -27  -1    4.10    3.30
  -1 -27   1   -1.30    5.00
  -1 -27   1    5.50    3.70
   1  27  -1   -3.40    5.00
   1  27  -1   -0.90    3.10
  -1  27   1   -4.40    4.80
  -1  27   1   -1.30    3.20
   1 -27   0    0.90    4.70
   1 -27   0   -3.40    3.50
  -1 -27   0   -4.70    5.00
  -1 -27   0    3.90    3.60
   1  27   0   -4.60    5.20
   1  27   0   -1.60    3.10
  -1  27   0   -0.60    4.80
  -1  27   0    3.90    3.20
   1 -27   1   13.60    5.50
   1 -27   1   13.00    3.70
  -1 -27  -1   10.80    5.20
  -1 -27  -1   10.10    3.70
   1  27   1    5.30    3.40
   1  27   1    5.60    4.80
  -1  27  -1    7.30    3.10
  -1  27  -1    4.60    5.00
   1 -27   2    3.80    5.90
   1 -27   2   -0.70    3.70
  -1 -27  -2    5.90    3.70
  -1 -27  -2   10.90    5.70
   1  27   2    8.40    4.60
   1  27   2    3.50    3.30
  -1  27  -2   -1.00    4.90
  -1  27  -2    4.20    3.40
   1 -27   3    5.20    5.80
   1 -27   3    8.40    3.90
  -1 -27  -3    0.80    5.70
  -1 -27  -3   11.60    3.70
   1  27   3   13.00    4.30
   1  27   3   12.70    3.10
  -1  27  -3    3.80    5.10
   1 -27   4   10.50    4.80
   1 -27   4    5.70    3.80
  -1 -27  -4    7.40    3.60
  -1 -27  -4    8.60    5.80
   1  27   4    8.00    3.00
   1  27   4   -1.10    4.20
  -1  27  -4   12.20    5.60
   1 -27   5   17.70    5.40
   1 -27   5    9.00    3.80
  -1 -27  -5   16.90    3.80
  -1 -27  -5   15.60    5.60
   1  27   5   17.30    4.20
   1  27   5   14.70    3.10
  -1  27  -5    7.10    5.80
   1 -27   6   48.00    6.70
   1 -27   6   55.29    5.60
  -1 -27  -6   54.99    5.30
  -1 -27  -6   54.09    7.70
   1  27   6   60.59    5.30
   1  27   6   68.09    6.50
  -1  27  -6   54.99    7.40
   1 -27   7   39.50    7.20
   1 -27   7   58.49    5.70
  -1 -27  -7   50.79    7.50
  -1 -27  -7   44.90    5.30
   1 -27   8   16.10    6.30
   1 -27   8    4.40    3.50
   1  27   8   11.10    3.40
  -1  27  -8   -6.20    7.40
   1 -27   9    6.50    6.30
   1 -27   9    5.90    3.60
  -1  27  -9  -11.80    6.10
   1 -27  10    2.60    6.40
   1 -27  10   -1.40    3.70
  -1 -27 -10    1.10    4.10
  -1  27 -10    7.60    6.00
   1 -27  11   13.80    7.00
   1 -27  11    6.40    3.70
  -1 -27 -11    1.70    4.50
   1  27  11    3.10    3.60
  -1  27 -11   -0.50    6.70
   1 -27  12   -0.90    3.60
   1 -27  12  -11.80    7.50
  -1 -27 -12   -1.20    4.20
   1  27  12   -1.60    3.60
  -1  27 -12   10.40    5.90
   1 -27  13   14.10    5.60
   1 -27  13    4.30    3.40
  -1 -27 -13   14.00    4.40
   1  27  13    8.90    3.70
  -1  27 -13    4.80    4.80
   1 -27  14    1.40    6.30
  -1  27 -14   -2.30    3.50
  -1  27 -14   -1.90    4.20
   1 -29 -12    5.00    4.30
  -1 -29  12   -4.70    6.70
   1  29 -12   10.60    5.00
   1  29 -12    6.10    3.90
  -1  29  12    1.40    5.00
  -1  29  12    3.60    3.80
   1 -29 -11   10.40    4.30
  -1 -29  11   -0.30    6.10
   1  29 -11    8.80    3.80
   1  29 -11   12.40    5.90
  -1  29  11   23.80    5.00
  -1  29  11   11.00    3.60
   1 -29 -10   13.20    5.20
  -1 -29  10    8.40    3.90
  -1 -29  10    3.60    6.00
   1  29 -10    7.00    3.90
   1  29 -10    8.60    5.60
  -1  29  10  -78.89  196.98
  -1  29  10   13.80    4.70
  -1 -29   9   10.50    5.50
  -1 -29   9    8.40    3.80
   1  29  -9    8.80    3.90
   1  29  -9    0.60    5.60
  -1  29   9   12.40    3.80
   1 -29  -8    3.10    3.90
  -1 -29   8    6.90    4.80
  -1 -29   8    2.80    3.50
   1  29  -8    1.00    3.60
   1  29  -8   -0.30    5.20
  -1  29   8   12.90    3.30
   1 -29  -7   22.40    6.00
   1 -29  -7   19.40    4.30
  -1 -29   7   24.00    4.10
  -1 -29   7   20.50    5.30
   1  29  -7   24.40    3.90
   1  29  -7    6.80    5.70
  -1  29   7   18.60    4.90
  -1  29   7   21.70    3.70
   1 -29  -6   10.70    5.70
  -1 -29   6   -1.40    3.30
  -1 -29   6   -0.30    5.00
   1  29  -6    0.00    5.70
   1  29  -6   -4.10    3.40
  -1  29   6    0.10    4.30
   1 -29  -5   12.20    5.80
  -1 -29   5   15.20    3.50
  -1 -29   5    7.70    5.40
   1  29  -5    5.60    5.50
   1  29  -5   16.80    3.70
  -1  29   5   10.90    4.70
   1 -29  -4   10.60    5.90
   1 -29  -4    9.30    3.30
  -1 -29   4    7.70    3.30
  -1 -29   4    9.00    6.00
   1  29  -4   11.20    5.90
   1  29  -4    6.60    3.60
  -1  29   4   10.40    5.00
  -1  29   4    9.10    3.40
   1 -29  -3   43.30    6.80
   1 -29  -3   56.69    5.30
  -1 -29   3   60.89    5.70
  -1 -29   3   38.70    7.50
   1  29  -3   63.59    5.90
   1  29  -3   54.69    7.20
  -1  29   3   60.99    6.80
  -1  29   3   64.89    5.90
   1 -29  -2    9.90    6.30
   1 -29  -2    4.70    3.20
  -1 -29   2    8.90    3.30
  -1 -29   2   13.40    6.00
   1  29  -2    1.90    3.20
   1  29  -2    7.10    5.40
  -1  29   2    8.40    5.10
  -1  29   2    6.80    3.30
   1 -29  -1   66.79    7.90
   1 -29  -1   66.49    6.00
  -1 -29   1   68.99    6.20
  -1 -29   1   56.19    7.50
   1  29  -1   71.19    6.40
   1  29  -1   58.59    6.70
  -1  29   1   75.79    6.70
  -1  29   1   61.19    7.00
   1 -29   0    0.40    6.60
   1 -29   0    4.50    3.00
  -1 -29   0    0.60    6.80
  -1 -29   0    0.10    3.30
   1  29   0    1.30    3.20
   1  29   0    1.50    5.50
  -1  29   0    2.10    3.20
  -1  29   0    1.40    5.30
   1 -29   1   22.50    3.60
  -1 -29  -1   21.50    3.70
  -1 -29  -1    4.90    6.50
   1  29   1   23.20    3.70
  -1  29  -1   20.10    3.50
   1 -29   2   31.30    4.10
   1 -29   2   25.50    7.10
  -1 -29  -2   32.50    6.70
  -1 -29  -2   29.50    3.90
   1  29   2   34.80    3.90
   1  29   2   36.00    5.50
  -1  29  -2   45.60    6.80
  -1  29  -2   27.80    3.90
   1 -29   3   10.30    3.30
   1 -29   3    5.50    5.80
  -1 -29  -3   13.60    3.30
  -1 -29  -3   10.90    6.10
   1  29   3   17.90    3.10
   1  29   3   10.90    4.10
  -1  29  -3    6.90    5.80
  -1  29  -3   16.60    3.50
   1 -29   4   16.10    3.40
   1 -29   4    9.90    5.40
  -1 -29  -4   12.60    3.60
  -1 -29  -4   12.30    6.10
   1  29   4   14.80    4.10
   1  29   4   15.90    3.20
  -1  29  -4   12.30    3.60
  -1  29  -4   20.60    5.90
   1 -29   5   13.00    3.40
   1 -29   5    3.50    5.30
  -1 -29  -5    2.30    6.00
   1  29   5    0.50    3.90
  -1  29  -5    6.40    6.10
  -1  29  -5   11.70    3.60
   1 -29   6    4.90    4.70
   1 -29   6   -0.10    3.40
  -1 -29  -6   10.50    6.10
   1  29   6    5.20    3.90
  -1  29  -6    0.40    3.60
  -1  29  -6   13.80    5.90
   1 -29   7    4.50    3.60
   1 -29   7    4.00    5.10
  -1 -29  -7   -0.20    3.70
   1  29   7    5.20    3.10
   1  29   7    7.60    4.20
  -1  29  -7  -10.20    5.60
   1 -29   8   -2.10    3.50
   1 -29   8   -4.40    5.40
  -1 -29  -8    3.90    3.90
   1  29   8    3.50    3.30
  -1  29  -8    5.70    5.80
   1 -29   9   -0.10    6.20
   1 -29   9    9.70    3.80
   1 -29  10   -3.10    3.90
   1 -29  10   -2.40    6.00
  -1 -29 -10   -0.90    5.50
   1  29  10   -1.60    4.80
  -1  29 -10    5.30    3.80
  -1  29 -10    6.90    5.60
   1 -29  11    9.80    3.80
   1 -29  11    8.70    6.70
  -1 -29 -11   13.10    4.50
   1  29  11   12.50    4.30
  -1  29 -11   18.40    4.00
  -1  29 -11   11.20    7.00
   1 -29  12    3.40    7.40
   1 -29  12   -0.60    4.00
  -1 -29 -12    4.50    4.40
   1  29  12    1.80    3.80
  -1  29 -12   -1.20    6.30
  -1  29 -12   -0.30    3.80
   1 -31 -10   -2.80    6.40
  -1 -31  10    8.80    6.10
  -1 -31  10    1.30    4.30
   1  31 -10    3.50    4.30
   1  31 -10   -1.00    5.50
  -1  31  10   -2.80    5.00
   1 -31  -9    1.20    4.90
   1 -31  -9   -0.70    3.90
  -1 -31   9    6.20    4.30
  -1 -31   9   11.30    5.20
   1  31  -9    3.50    6.10
   1  31  -9    2.30    3.90
  -1  31   9    1.70    4.40
  -1  31   9    5.30    3.40
   1 -31  -8    3.40    5.10
   1 -31  -8   -0.50    3.80
  -1 -31   8    4.20    4.30
  -1 -31   8    2.90    4.90
   1  31  -8  -10.00    5.20
   1  31  -8    5.90    3.80
  -1  31   8    1.40    5.30
  -1  31   8    4.10    3.30
   1 -31  -7   -8.90    5.20
   1 -31  -7    6.30    4.10
  -1 -31   7    4.40    4.10
  -1 -31   7   -2.40    4.60
   1  31  -7    3.40    4.00
   1  31  -7   -3.30    5.10
  -1  31   7    1.30    3.40
   1 -31  -6    1.50    3.80
  -1 -31   6   -1.30    4.90
  -1 -31   6    9.70    4.10
   1  31  -6    1.30    4.00
   1  31  -6    3.40    5.40
  -1  31   6    2.90    3.50
   1 -31  -5    0.00    3.80
  -1 -31   5    7.50    4.00
  -1 -31   5   -0.10    4.80
   1  31  -5   -8.90    5.40
   1  31  -5   -1.90    3.80
   1 -31  -4   -1.10    5.60
  -1 -31   4    9.00    5.10
  -1 -31   4    9.60    3.90
   1  31  -4   11.60    5.60
   1  31  -4    0.90    3.70
  -1  31   4    7.90    5.70
   1 -31  -3    3.60    5.70
  -1 -31   3    5.90    5.60
  -1 -31   3   16.30    3.90
   1  31  -3   14.10    3.90
   1  31  -3   17.30    5.60
  -1  31   3    7.30    5.40
   1 -31  -2    5.10    5.50
  -1 -31   2    4.20    5.60
  -1 -31   2   10.60    3.80
   1  31  -2    4.10    5.60
   1  31  -2    5.90    3.60
  -1  31   2    7.40    5.10
   1 -31  -1    0.70    3.50
   1 -31  -1   -5.40    5.00
  -1 -31   1    2.50    3.70
  -1 -31   1   -0.60    5.00
   1  31  -1    0.60    5.40
   1  31  -1    0.00    3.40
  -1  31   1   -2.70    5.10
  -1  31   1  -14.40    3.50
   1 -31   0    4.00    3.50
   1 -31   0    1.30    5.80
  -1 -31   0    6.90    5.30
  -1 -31   0    9.10    3.60
   1  31   0    3.00    5.10
   1  31   0    8.00    3.20
  -1  31   0    7.70    3.40
  -1  31   0    8.20    5.50
   1 -31   1    3.00    5.80
   1 -31   1    2.10    3.40
  -1 -31  -1    4.60    5.40
  -1 -31  -1   -2.50    3.70
   1  31   1    3.30    5.60
   1  31   1    1.70    3.00
  -1  31  -1    3.70    5.60
  -1  31  -1    0.70    3.40
   1 -31   2   14.80    3.50
   1 -31   2   11.20    5.40
  -1 -31  -2   13.40    5.50
   1  31   2   16.50    5.60
  -1  31  -2   10.60    3.50
  -1  31  -2    5.30    5.80
   1 -31   3    9.90    3.40
   1 -31   3   -1.90    4.80
  -1 -31  -3    5.00    5.80
   1  31   3   11.80    5.20
  -1  31  -3    8.10    3.70
  -1  31  -3   -0.30    5.40
   1 -31   4   10.50    5.10
   1 -31   4    9.00    3.60
  -1 -31  -4    2.20    5.90
   1  31   4   20.90    5.60
  -1  31  -4   18.10    5.80
  -1  31  -4    8.10    3.70
   1 -31   5    6.00    3.70
   1 -31   5   -9.20    5.00
  -1 -31  -5    4.70    3.70
   1  31   5    7.70    3.30
  -1  31  -5   -6.00    5.40
  -1  31  -5   12.00    3.80
   1 -31   6    4.50    3.80
   1 -31   6    5.00    4.50
  -1 -31  -6    7.90    3.80
   1  31   6    1.80    3.30
  -1  31  -6    3.70    5.10
  -1  31  -6    3.80    3.80
   1 -31   7    3.60    5.10
   1 -31   7   -2.00    3.90
  -1 -31  -7    0.60    3.80
   1  31   7    0.00    3.30
   1  31   7   -5.80    5.40
  -1  31  -7    1.60    3.80
  -1  31  -7   -3.00    5.40
   1 -31   8    3.90    4.20
   1 -31   8    3.60    5.20
  -1 -31  -8    1.40    3.90
   1  31   8    4.10    5.20
   1  31   8    4.50    3.40
  -1  31  -8   -6.70    5.90
  -1  31  -8    0.10    3.60
   1 -31   9   -1.40    5.90
  -1 -31  -9    5.70    3.90
   1  31   9    4.80    3.70
   1  31   9    1.00    4.20
  -1  31  -9   -4.60    3.70
  -1  31  -9    7.20    5.80
   1 -31  10   -0.80    5.50
   1  31  10    7.50    4.70
   1  31  10    5.70    3.50
  -1  31 -10    1.70    4.10
  -1  31 -10   -9.10    6.50
   1 -33  -8    1.80    4.00
   1 -33  -8   -0.80    5.20
  -1 -33   8    1.10    4.30
  -1 -33   8   -5.30    4.90
   1  33  -8    5.80    4.10
   1  33  -8   -7.90    5.30
  -1  33   8   -0.20    3.50
  -1  33   8   -4.80    5.60
   1 -33  -6    9.60    4.10
   1 -33  -6   13.20    5.40
  -1 -33   6   11.90    4.40
  -1 -33   6    6.00    5.30
   1  33  -6    6.30    3.90
   1  33  -6    5.00    5.60
  -1  33   6    5.30    5.80
  -1  33   6   11.10    3.20
   1 -33  -5    6.00    3.90
   1 -33  -5   13.30    5.60
  -1 -33   5   -4.00    5.50
  -1 -33   5   15.00    4.40
   1  33  -5   -2.80    6.00
   1  33  -5   13.80    4.00
  -1  33   5   14.20    3.40
  -1  33   5   12.20    5.90
   1 -33  -4    1.90    3.80
  -1 -33   4   -2.50    4.20
  -1 -33   4    6.00    5.10
   1  33  -4    3.20    5.70
   1  33  -4   -0.20    3.80
  -1  33   4    2.30    3.40
   1 -33  -2   -0.90    4.00
  -1 -33   2   -4.60    4.10
  -1 -33   2    4.30    5.50
   1  33  -2    7.20    3.60
   1  33  -2   -1.40    5.50
  -1  33   2    3.50    3.70
   1 -33  -1    4.10    4.20
   1 -33  -1    5.00    5.10
  -1 -33   1    3.40    5.10
   1  33  -1   -3.00    5.40
  -1  33   1    2.80    4.00
  -1  33   1    4.30    5.20
   1 -33   0    0.20    5.30
  -1 -33   0   -3.70    4.50
   1  33   0    2.00    5.10
  -1  33   0    4.30    5.30
   1 -33   1    1.70    5.40
  -1 -33  -1   -2.20    4.40
  -1 -33  -1   -0.90    4.60
   1  33   1    5.00    4.80
  -1  33  -1   -3.50    5.50
   1 -33   2    8.20    4.80
  -1 -33  -2    2.00    4.00
   1  33   2    7.60    3.30
  -1  33  -2   -1.30    5.50
   1 -33   3    6.40    4.80
   1 -33   3    3.70    4.00
  -1 -33  -3    8.50    3.80
   1  33   3    6.10    3.20
  -1  33  -3    4.10    3.70
  -1  33  -3   -6.80    5.50
   1 -33   4   11.10    4.00
   1 -33   4    3.20    5.20
  -1 -33  -4   13.60    3.80
  -1 -33  -4    2.80    5.70
   1  33   4   14.60    3.30
  -1  33  -4   -1.90    5.60
  -1  33  -4    6.70    3.80
   1 -33   6    2.80    4.00
   1 -33   6   -5.60    4.70
  -1 -33  -6    9.10    3.90
  -1 -33  -6    9.10    5.70
   1  33   6   11.60    3.20
   1  33   6    3.60    5.50
  -1  33  -6    0.80    5.10
  -1  33  -6   12.00    3.90
   1 -33   7   -2.90    4.20
   1 -33   7   -0.60    5.40
  -1 -33  -7    4.30    3.90
   1  33   7   10.10    5.50
   1  33   7   -0.10    3.50
  -1  33  -7    1.00    4.00
  -1  33  -7   -1.40    5.20
   1 -35  -3    5.50    5.10
   1 -35  -3    2.10    4.10
  -1 -35   3    1.50    4.50
   1  35  -3    0.00    5.50
  -1  35   3    4.10    5.00
  -1  35   3    5.20    3.50
   1 -35  -2   -2.60    4.00
   1 -35  -2    1.80    4.70
  -1 -35   2    1.70    5.30
  -1 -35   2   -8.90    4.40
   1  35  -2    5.90    5.50
   1  35  -2    2.90    3.70
  -1  35   2   10.10    5.20
  -1  35   2   -1.30    3.60
   1 -35  -1   -1.90    5.10
   1 -35  -1    0.50    4.10
  -1 -35   1    0.90    4.20
   1  35  -1    2.00    3.70
  -1  35   1   -6.60    5.30
  -1  35   1    2.00    3.90
   1 -35   0    2.20    4.20
  -1 -35   0   -3.10    4.20
   1  35   0    1.70    3.50
  -1  35   0    0.30    4.00
   1 -35   1    4.10    4.20
  -1 -35  -1   -5.10    4.50
  -1 -35  -1   -0.20    4.00
   1  35   1   -6.80    5.20
   1  35   1   -0.10    3.50
  -1  35  -1    1.30    4.10
   1 -35   2    1.30    4.20
  -1 -35  -2    9.10    3.80
   1  35   2    5.60    3.40
   1  35   2   -2.50    4.90
  -1  35  -2   -3.40    4.00
   2   0 -22   -3.40    5.30
   2   0 -22   -4.30    4.20
  -2   0  22   -0.30    4.20
  -2   0  22   -3.50    4.40
   2   0 -21    1.40    4.00
   2   0 -21    2.30    5.10
  -2   0  21    3.50    3.90
  -2   0  21   -2.40    3.70
   2   0 -20   -3.70    3.90
   2   0 -20   -1.30    5.50
  -2   0  20    3.90    3.70
  -2   0  20    6.40    3.80
   2   0 -19    1.70    5.30
   2   0 -19   -0.40    4.60
  -2   0  19    0.30    3.80
  -2   0  19   -3.20    3.30
   2   0 -18    6.80    4.40
   2   0 -18    1.70    4.10
  -2   0  18    1.00    3.40
  -2   0  18    4.20    3.70
   2   0 -17   -1.50    4.60
   2   0 -17   -3.80    4.30
  -2   0  17   -1.40    3.60
  -2   0  17   -1.70    3.40
   2   0 -16   47.60    5.40
   2   0 -16   37.90    6.00
  -2   0  16   43.80    4.70
  -2   0  16   41.80    4.60
   2   0 -15    1.70    4.00
   2   0 -15    0.40    3.70
  -2   0  15    2.00    2.90
  -2   0  15    3.10    3.80
   2   0 -14    3.90    4.10
   2   0 -14   -2.00    5.50
  -2   0  14    1.10    3.70
  -2   0  14    7.70    2.70
   2   0 -13    0.40    5.60
   2   0 -13    0.80    3.20
  -2   0  13   -5.00    2.50
  -2   0  13   -3.20    3.40
   2   0 -12  149.79   12.40
   2   0 -12  175.78   13.60
  -2   0  12  180.58   14.10
  -2   0  12  164.98   12.70
   2   0 -11    0.90    3.30
   2   0 -11   -2.10    4.10
  -2   0  11    1.50    3.10
  -2   0  11    1.40    3.20
   2   0 -10  904.21   67.69
  -2   0  10 1048.20   78.39
  -2   0  10  954.90   71.49
   2   0  -9   -4.00    3.70
  -2   0   9   -3.00    2.80
  -2   0   9   -4.50    3.20
   2   0  -8   36.50    4.10
  -2   0   8   41.60    3.90
   2   0  -7    3.70    2.60
  -2   0   7   -2.70    2.50
  -2   0   7    7.80    2.40
   2   0  -6 1466.95  109.59
   2   0  -6 1404.86  104.99
  -2   0   6 1420.96  106.19
  -2   0   6 1279.87   95.59
   2   0  -5   11.80    2.50
   2   0  -5   17.20    2.80
  -2   0   5   11.20    2.40
  -2   0   5   12.30    2.30
   2   0  -4  445.46   33.40
  -2   0   4  353.46   26.50
   2   0  -3    0.30    1.30
  -2   0   3   -2.10    1.50
   2   0  -2 1231.08   91.89
  -2   0   2 1265.67   94.49
   2   0  -1    1.20    0.70
   2   0   0 2850.51  212.78
  -2   0   0 3308.07  246.98
  -2   0  -1    1.00    1.80
   2   0   2 2153.78  160.78
   2   0   2 2242.78  167.48
  -2   0  -2 2202.58  164.48
  -2   0  -2 2311.47  172.58
   2   0   3    8.50    2.40
   2   0   3    4.80    2.60
  -2   0  -3    7.50    2.80
  -2   0  -3    5.30    2.10
   2   0   4 1019.80   76.19
   2   0   4  936.41   69.99
  -2   0  -4  979.10   73.19
  -2   0  -4  887.21   66.39
   2   0   5   -2.00    3.20
   2   0   5   -3.90    3.00
  -2   0  -5   -1.80    2.90
  -2   0  -5    2.40    3.40
   2   0   6  210.08   16.10
   2   0   6  191.98   14.70
  -2   0  -6  165.08   12.70
  -2   0  -6  214.18   16.50
   2   0   7    0.30    3.20
   2   0   7   -1.10    3.00
  -2   0  -7   -3.90    3.90
  -2   0  -7   -1.40    2.70
   2   0   8   19.90    3.80
   2   0   8   22.20    3.80
  -2   0  -8   16.10    3.40
  -2   0  -8   17.80    4.30
   2   0   9    4.40    4.10
   2   0   9    9.50    4.30
  -2   0  -9    0.10    3.50
  -2   0  -9   10.60    4.90
   2   0  10    1.90    4.20
   2   0  10   10.70    4.20
  -2   0 -10    2.80    5.70
  -2   0 -10    0.30    3.20
   2   0  11    1.00    3.60
   2   0  11    0.00    3.90
  -2   0 -11    1.10    2.90
  -2   0 -11   -4.10    6.40
   2   0  12   45.50    5.00
   2   0  12   42.10    4.80
  -2   0 -12   50.49    4.80
  -2   0 -12   48.70    7.90
   2   0  13    2.10    3.30
   2   0  13    2.50    3.90
  -2   0 -13    0.20    6.10
  -2   0 -13    3.00    3.00
   2   0  14   15.90    3.80
   2   0  14   30.10    6.40
  -2   0 -14   11.90    3.50
  -2   0 -14   21.80    3.50
   2   0  15    1.40    4.00
   2   0  15    4.90    3.80
  -2   0 -15   -2.80    3.70
  -2   0 -15   -5.20    3.40
   2   0  16   28.30    4.60
   2   0  16   28.80    4.60
  -2   0 -16   24.00    4.00
  -2   0 -16   22.20    5.30
   2   0  17    5.90    4.00
   2   0  17    6.90    3.70
  -2   0 -17    0.00    5.40
  -2   0 -17    1.60    3.60
   2   0  18   -4.40    3.60
   2   0  18    8.70    3.70
  -2   0 -18   -2.10    5.80
   2   0  19    1.70    4.10
   2   0  19    3.60    4.20
  -2   0 -19   -4.10    5.80
   2   0  20   -6.40    4.30
   2   0  20    1.20    4.90
  -2   0 -20   -7.90    5.80
   2   0  21   -4.10    4.90
  -2   0 -21    5.00    6.20
   2  -2 -22   -5.50    5.90
  -2  -2  22    0.60    3.60
  -2  -2  22   -1.20    4.10
   2   2 -22   -7.00    4.30
   2   2 -22   -2.20    6.00
  -2   2  22    4.70    4.40
  -2   2  22    1.20    4.40
   2  -2 -21    1.80    4.30
   2  -2 -21   -1.50    4.80
  -2  -2  21    5.00    4.10
  -2  -2  21   -1.10    3.40
   2   2 -21   -3.70    5.60
   2   2 -21    0.10    3.70
  -2   2  21    1.20    4.00
  -2   2  21   -2.20    4.40
   2  -2 -20    4.40    5.20
   2  -2 -20   -1.90    4.20
  -2  -2  20    4.50    4.00
  -2  -2  20   -0.70    3.10
   2   2 -20   -1.00    3.70
   2   2 -20   10.80    5.80
  -2   2  20   -4.40    3.70
  -2   2  20    1.90    4.00
   2  -2 -19    1.60    5.50
   2  -2 -19    2.40    4.80
  -2  -2  19    5.50    4.20
  -2  -2  19   -2.10    3.00
   2   2 -19    0.20    4.00
   2   2 -19   -4.00    4.90
  -2   2  19   -1.50    3.50
  -2   2  19    1.50    3.80
   2  -2 -18    4.70    4.30
   2  -2 -18   -5.50    4.50
  -2  -2  18    3.30    3.70
  -2  -2  18   -0.40    3.10
   2   2 -18    2.90    3.90
   2   2 -18   -1.00    5.10
  -2   2  18   -0.90    3.50
  -2   2  18    0.70    3.40
   2  -2 -17    4.80    4.70
   2  -2 -17   -0.90    4.10
  -2  -2  17   -2.00    3.20
  -2  -2  17    0.60    3.50
   2   2 -17    2.30    4.60
   2   2 -17    1.00    3.80
  -2   2  17   -3.40    3.60
  -2   2  17   -1.70    3.40
   2  -2 -16    5.80    4.40
   2  -2 -16   17.50    4.50
  -2  -2  16   14.70    3.30
  -2  -2  16   14.80    4.90
   2   2 -16   11.60    3.90
   2   2 -16   12.80    3.80
  -2   2  16   10.70    3.50
  -2   2  16    8.30    3.40
   2  -2 -15    2.70    4.10
   2  -2 -15    0.70    4.30
  -2  -2  15    4.60    5.90
  -2  -2  15    5.10    2.80
   2   2 -15   -0.20    4.00
   2   2 -15   -0.30    4.30
  -2   2  15   -0.80    3.70
  -2   2  15    1.10    3.10
   2  -2 -14   24.10    5.30
   2  -2 -14   27.00    4.50
  -2  -2  14   19.50    2.90
  -2  -2  14   32.00    4.90
   2   2 -14   16.20    5.30
   2   2 -14   27.80    4.30
  -2   2  14   20.40    3.20
  -2   2  14   19.90    3.80
   2  -2 -13   77.59    6.90
  -2  -2  13   65.39    5.50
  -2  -2  13   58.49    5.60
   2   2 -13   55.79    7.70
  -2   2  13   57.89    5.60
  -2   2  13   64.79    5.60
   2  -2 -12   21.20    3.80
   2  -2 -12   10.20    4.10
  -2  -2  12    9.50    3.50
   2   2 -12   15.80    5.50
  -2   2  12    9.60    3.60
  -2   2  12   20.40    3.10
   2  -2 -11  133.19   10.70
   2  -2 -11  115.79   10.10
  -2  -2  11   99.79    8.40
  -2  -2  11  115.69    9.20
   2   2 -11   81.89    7.70
  -2   2  11   89.59    7.70
  -2   2  11  107.29    8.60
   2  -2 -10   34.60    4.70
   2  -2 -10   37.40    4.70
  -2  -2  10   34.90    4.00
  -2  -2  10   49.50    5.20
   2   2 -10   41.60    5.30
   2   2 -10   47.00    4.50
  -2   2  10   43.60    4.60
  -2   2  10   35.30    4.30
   2  -2  -9  111.39    9.00
  -2  -2   9   83.49    7.00
  -2  -2   9  106.39    8.40
   2   2  -9   97.39    7.70
   2   2  -9   83.29    7.30
  -2   2   9   82.69    7.00
  -2   2   9   95.09    7.60
   2  -2  -8   77.09    6.50
   2  -2  -8   59.49    5.50
  -2  -2   8   66.59    5.50
   2   2  -8   61.09    5.00
   2   2  -8   61.29    5.60
  -2   2   8   67.59    5.60
  -2   2   8   60.89    5.60
   2  -2  -7  132.69   10.40
   2  -2  -7  117.09    9.30
  -2  -2   7   96.79    7.60
  -2  -2   7  122.49    9.40
   2   2  -7  102.89    8.20
   2   2  -7  112.69    8.60
  -2   2   7  123.69    9.60
  -2   2   7  100.79    8.10
   2  -2  -6 4115.69  307.37
   2  -2  -6 4297.07  320.87
  -2  -2   6 4067.79  303.77
   2   2  -6 4522.95  337.77
  -2   2   6 3975.40  296.87
  -2   2   6 4028.50  300.87
   2  -2  -5   39.00    4.00
   2  -2  -5   38.90    4.10
  -2  -2   5   54.59    4.50
   2   2  -5   55.69    4.60
  -2   2   5   43.20    4.30
  -2   2   5   43.20    4.20
   2  -2  -4 3227.58  240.98
   2  -2  -4 3374.36  251.97
  -2  -2   4 3164.98  236.48
   2   2  -4 3240.28  242.18
  -2   2   4 2963.70  221.38
  -2   2   4 3135.19  234.18
   2  -2  -3   55.89    4.60
   2  -2  -3   57.49    4.70
  -2   2   3   52.59    4.40
  -2   2   3   52.59    4.40
   2  -2  -2  171.18   12.90
   2  -2  -2  172.48   13.00
  -2  -2   2  149.99   11.30
  -2   2   2  152.78   11.60
  -2   2   2  155.88   11.80
   2  -2  -1   22.10    2.00
  -2  -2   1   20.60    1.80
   2   2  -1   22.60    1.90
  -2   2   1   19.50    2.00
   2  -2   0  141.39   10.70
   2   2   0  125.49    9.50
  -2   2   0  125.59    9.50
   2  -2   1  146.49   11.00
  -2  -2  -1  134.49   10.20
   2   2   1  148.39   11.20
  -2   2  -1  138.29   10.50
   2  -2   2  313.97   23.50
   2  -2   2  341.67   25.70
  -2  -2  -2  353.96   26.50
  -2  -2  -2  348.47   26.10
  -2   2  -2  283.77   21.30
  -2   2  -2  284.07   21.30
   2  -2   3   22.10    3.70
  -2  -2  -3   11.80    2.70
  -2  -2  -3   10.90    2.50
   2   2   3    6.40    2.60
   2   2   3   13.50    2.70
  -2   2  -3   11.80    2.60
   2  -2   4 3850.91  287.57
   2  -2   4 4121.29  307.77
  -2  -2  -4 3620.64  270.37
  -2  -2  -4 3646.74  272.37
   2   2   4 3676.13  274.57
   2   2   4 3633.44  271.37
  -2   2  -4 3352.56  250.37
  -2   2  -4 3584.64  267.67
   2  -2   5  169.78   13.10
   2  -2   5  179.78   13.90
  -2  -2  -5  174.48   13.40
  -2  -2  -5  182.08   14.00
   2   2   5  191.08   14.60
   2   2   5  175.28   13.60
  -2   2  -5  195.88   15.50
  -2   2  -5  192.88   14.70
   2  -2   6   34.40    4.20
   2  -2   6   24.60    4.00
  -2  -2  -6   40.40    4.50
  -2  -2  -6   35.60    4.00
   2   2   6   36.90    4.30
   2   2   6   35.40    3.90
  -2   2  -6   25.40    3.30
  -2   2  -6   31.80    5.70
   2  -2   7   -2.20    3.60
   2  -2   7    4.90    3.20
  -2  -2  -7   -4.80    2.90
  -2  -2  -7    3.10    3.80
   2   2   7   10.70    3.30
   2   2   7    7.80    2.90
  -2   2  -7    3.00    2.80
  -2   2  -7   -2.90    5.40
   2  -2   8   -8.70    3.80
   2  -2   8    1.80    4.10
  -2  -2  -8    6.80    3.10
  -2  -2  -8    3.60    4.40
   2   2   8   -4.50    3.60
   2   2   8   -3.30    3.30
  -2   2  -8   -3.50    6.00
  -2   2  -8   -0.10    3.10
   2  -2   9    6.20    4.10
   2  -2   9   14.70    4.30
  -2  -2  -9    9.70    3.50
  -2  -2  -9   23.60    5.70
   2   2   9   12.10    4.20
   2   2   9   13.20    4.20
  -2   2  -9   10.20    3.30
  -2   2  -9   25.40    7.20
   2  -2  10    5.10    4.80
   2  -2  10    2.60    4.10
  -2  -2 -10    9.20    3.50
  -2  -2 -10   13.90    5.40
   2   2  10    2.90    3.90
   2   2  10    3.00    3.90
  -2   2 -10   -1.50    3.40
  -2   2 -10    4.40    7.20
   2  -2  11   22.20    4.40
   2  -2  11   21.80    5.10
  -2  -2 -11   20.50    5.50
  -2  -2 -11   31.10    4.00
   2   2  11   14.60    3.90
   2   2  11   17.20    4.00
  -2   2 -11   23.70    3.50
  -2   2 -11   23.50    9.40
   2  -2  12   27.70    4.50
   2  -2  12   39.60    5.00
  -2  -2 -12   40.30    4.20
  -2  -2 -12   38.90    6.60
   2   2  12   36.80    4.60
   2   2  12   34.60    4.80
  -2   2 -12   33.70    3.80
  -2   2 -12   41.00    7.10
   2  -2  13    3.70    4.10
   2  -2  13    4.80    3.50
  -2  -2 -13    4.30    6.10
  -2  -2 -13   12.20    3.10
   2   2  13    9.70    3.90
   2   2  13    6.80    3.40
  -2   2 -13   12.10    6.30
  -2   2 -13    9.40    3.10
   2  -2  14    1.30    3.70
   2  -2  14    8.10    5.90
  -2  -2 -14    1.10    3.00
  -2  -2 -14    3.90    3.90
   2   2  14    3.50    4.00
   2   2  14    4.00    3.60
  -2   2 -14   -1.60    5.40
  -2   2 -14    1.10    3.00
   2  -2  15   11.60    4.10
   2  -2  15    3.50    3.80
  -2  -2 -15    6.90    3.70
   2   2  15    6.90    3.90
   2   2  15    0.50    3.50
  -2   2 -15    7.30    4.40
  -2   2 -15    3.30    3.10
   2  -2  16   -4.50    4.10
   2  -2  16   -1.60    3.80
  -2  -2 -16    5.40    5.00
  -2  -2 -16    0.50    3.50
   2   2  16   -5.50    3.70
   2   2  16   -4.30    4.00
  -2   2 -16    0.60    4.80
  -2   2 -16   -2.00    3.20
   2  -2  17   16.20    4.10
   2  -2  17   16.70    4.50
  -2  -2 -17   11.30    4.80
   2   2  17   19.40    4.20
   2   2  17   27.60    4.70
  -2   2 -17   12.00    6.20
  -2   2 -17   18.00    3.70
   2  -2  18    1.00    3.60
   2  -2  18    0.90    4.20
  -2  -2 -18    0.80    5.20
   2   2  18    0.40    3.80
   2   2  18   -5.30    4.10
  -2   2 -18    0.10    3.40
  -2   2 -18    2.70    6.10
   2  -2  19    1.20    4.20
   2  -2  19    5.20    4.00
  -2  -2 -19    2.40    5.50
   2   2  19   -0.20    4.00
   2   2  19    6.10    4.30
  -2   2 -19   -7.80    5.90
   2  -2  20   -6.20    4.30
   2  -2  20   -1.20    4.20
  -2  -2 -20    5.80    5.90
   2   2  20    2.40    4.30
  -2   2 -20   -2.90    5.80
   2  -2  21   -3.70    4.70
  -2  -2 -21   -1.00    6.10
   2   2  21   -1.20    4.20
  -2   2 -21    7.10    6.20
   2  -4 -22   -2.00    5.60
  -2  -4  22    4.60    3.60
  -2  -4  22    1.40    3.20
   2   4 -22   -4.90    5.00
  -2   4  22    1.50    4.20
  -2   4  22    6.50    4.60
   2  -4 -21    0.00    4.80
   2  -4 -21   -2.30    4.40
  -2  -4  21   -1.40    3.30
  -2  -4  21    3.10    3.10
   2   4 -21    1.90    3.60
   2   4 -21   -2.30    4.80
  -2   4  21   -1.30    4.20
  -2   4  21   -5.40    4.30
   2  -4 -20    6.70    4.40
   2  -4 -20   10.80    4.90
  -2  -4  20   -0.50    3.50
  -2  -4  20   -1.90    2.90
   2   4 -20    1.00    3.50
   2   4 -20    1.10    5.00
  -2   4  20   -2.20    3.80
  -2   4  20    0.10    3.90
   2  -4 -19    0.90    4.60
   2  -4 -19    0.60    4.80
  -2  -4  19    2.60    4.00
  -2  -4  19   -0.70    2.60
   2   4 -19   12.20    5.70
   2   4 -19    6.60    3.60
  -2   4  19    3.80    3.80
  -2   4  19    2.30    3.60
   2  -4 -18   13.40    5.10
   2  -4 -18   14.70    5.50
  -2  -4  18   10.90    3.80
  -2  -4  18   10.70    3.00
   2   4 -18    8.80    3.70
   2   4 -18   12.40    5.60
  -2   4  18   15.70    3.80
  -2   4  18   20.30    4.00
   2  -4 -17    0.50    4.80
   2  -4 -17    1.10    5.40
  -2  -4  17   -0.10    2.90
  -2  -4  17   -4.70    3.40
   2   4 -17    4.20    5.10
   2   4 -17   -4.70    3.60
  -2   4  17    2.20    3.90
  -2   4  17    0.90    3.70
   2  -4 -16   12.20    4.20
   2  -4 -16   19.80    4.90
  -2  -4  16   18.20    3.00
  -2  -4  16    9.30    3.60
   2   4 -16    3.30    3.80
   2   4 -16   15.20    3.70
  -2   4  16   10.50    3.70
  -2   4  16   13.50    3.60
   2  -4 -15   -0.20    4.50
   2  -4 -15    1.20    3.50
  -2  -4  15    1.90    3.40
  -2  -4  15    2.90    2.50
   2   4 -15    7.70    3.60
   2   4 -15   -2.30    4.90
  -2   4  15    0.30    3.60
  -2   4  15    6.00    3.30
   2  -4 -14    9.60    4.80
   2  -4 -14   12.00    4.10
  -2  -4  14   10.50    2.60
  -2  -4  14   15.30    4.30
   2   4 -14    9.50    6.10
  -2   4  14   15.50    4.20
  -2   4  14   15.00    3.20
   2  -4 -13   35.90    4.50
   2  -4 -13   22.30    5.40
  -2  -4  13   33.10    3.50
  -2  -4  13   30.70    4.60
   2   4 -13   21.20    5.80
  -2   4  13   24.20    4.20
  -2   4  13   29.70    3.70
   2  -4 -12  119.79    9.70
   2  -4 -12  100.99    8.70
  -2  -4  12  108.69    8.60
  -2  -4  12  102.99    8.80
   2   4 -12  100.49    9.80
  -2   4  12  122.09    9.70
  -2   4  12   98.99    8.20
   2  -4 -11   72.39    6.70
   2  -4 -11   50.89    5.70
  -2  -4  11   78.49    7.30
  -2  -4  11   62.79    5.60
   2   4 -11   65.19    7.90
  -2   4  11   60.99    5.90
  -2   4  11   59.19    5.50
   2  -4 -10  369.46   28.00
   2  -4 -10  347.27   26.40
  -2  -4  10  362.16   27.40
  -2  -4  10  345.97   26.10
   2   4 -10  350.56   26.80
   2   4 -10  365.56   27.50
  -2   4  10  349.17   26.40
  -2   4  10  307.37   23.30
   2  -4  -9   50.09    5.40
  -2  -4   9   45.80    4.60
  -2  -4   9   51.49    4.60
   2   4  -9   73.99    6.00
  -2   4   9   74.79    6.40
   2  -4  -8  445.16   33.50
   2  -4  -8  463.15   34.80
  -2  -4   8  393.76   29.50
  -2  -4   8  459.95   34.50
   2   4  -8  483.15   36.20
   2   4  -8  421.96   31.80
  -2   4   8  437.26   32.90
  -2   4   8  438.76   32.90
   2  -4  -7   49.30    4.80
   2  -4  -7   44.50    4.60
  -2  -4   7   40.40    3.90
  -2   4   7   47.80    4.50
  -2   4   7   54.69    5.00
   2  -4  -6  118.39    9.40
   2  -4  -6  113.99    9.10
  -2  -4   6   99.89    7.70
   2   4  -6   92.79    7.40
  -2   4   6  115.19    9.20
  -2   4   6  108.09    8.60
   2  -4  -5  271.67   20.60
   2  -4  -5  260.47   19.70
  -2  -4   5  303.57   22.70
   2   4  -5  268.47   20.10
  -2   4   5  239.98   18.20
  -2   4   5  258.27   19.50
   2  -4  -4 2161.78  161.48
   2  -4  -4 2205.88  164.78
  -2  -4   4 2136.19  159.68
   2   4  -4 2262.67  169.18
  -2   4   4 2198.28  164.18
  -2   4   4 2189.28  163.58
   2  -4  -3  104.69    8.20
   2  -4  -3  105.29    8.30
  -2  -4   3   80.59    6.20
   2   4  -3  100.79    7.70
  -2   4   3   99.09    7.90
  -2   4   3  103.29    8.30
   2  -4  -2 1437.56  107.39
   2  -4  -2 1323.87   98.89
  -2  -4   2 1337.17   99.89
   2   4  -2 1335.77   99.79
[truncated: 3,132,304 more chars]
