# Supplementary material for: Target-oriented design of helical nanotube molecules for rolled incommensurate bilayers
Source: Commun Chem. 2022 Nov 19;5:152. doi: 10.1038/s42004-022-00777-2 (PMC9814558; doi:10.1038/s42004-022-00777-2)
Supplement: Supplementary file 9 — Supplementary Data 7 [file 42004_2022_777_MOESM9_ESM.cif]

 
data_p43212
 
_audit_creation_method            'SHELXL-2018/3'
_shelx_SHELXL_version_number      '2018/3'
_chemical_name_systematic         ?
_chemical_name_common             ?
_chemical_melting_point           ?
_chemical_formula_moiety
 '(C114 H114) (C128 H136 N8 O8) 2.38 (C H2 Cl2)'
_chemical_formula_sum
 'C244.38 H254.76 Cl4.76 N8 O8' 
_chemical_formula_weight          3600.69

# start Validation Reply Form
_vrf_PLAT340_p43212
;
PROBLEM: Low Bond Precision on C-C Bonds ............... 0.0191 Ang.
RESPONSE: Because of an empirical formula of
C244.38 H254.76 Cl4.76 N8 O8
with a high molecular weight as a small molecule,
a beamline (BL17A) at KEK was used.
The quality of diffraction data did not completely meet high requirements
because of the disordered structures including 8 conformational variants
of alkyl chains and 38 dichloromethane molecules.
Among several crystals examined for the diffraction analyses,
the present data were the best in the quality to collect
1102372 reflections with 43298 independent reflections
but were not fully sufficient to cover
the two independent molecules of C244.38 H254.76 Cl4.76 N8 O8.
Inspections of structural details showed
that finalized structures were chemically reasonable.
;
# end Validation Reply Form

loop_
 _atom_type_symbol
 _atom_type_description
 _atom_type_scat_dispersion_real
 _atom_type_scat_dispersion_imag
 _atom_type_scat_source
 'C'  'C'   0.0058   0.0028
 'International Tables Vol C Tables 4.2.6.8 and 6.1.1.4'
 'H'  'H'   0.0000   0.0000
 'International Tables Vol C Tables 4.2.6.8 and 6.1.1.4'
 'N'  'N'   0.0108   0.0056
 'International Tables Vol C Tables 4.2.6.8 and 6.1.1.4'
 'O'  'O'   0.0182   0.0102
 'International Tables Vol C Tables 4.2.6.8 and 6.1.1.4'
 'Cl'  'Cl'   0.2092   0.2541
 'International Tables Vol C Tables 4.2.6.8 and 6.1.1.4'
 
_space_group_crystal_system       tetragonal
_space_group_IT_number            96
_space_group_name_H-M_alt         'P 43 21 2'
_space_group_name_Hall            'P 4nw 2abw'
 
_shelx_space_group_comment
;
The symmetry employed for this shelxl refinement is uniquely defined
by the following loop, which should always be used as a source of
symmetry information in preference to the above space-group names.
They are only intended as comments.
;
 
loop_
 _space_group_symop_operation_xyz
 'x, y, z'
 '-x, -y, z+1/2'
 'x+1/2, -y+1/2, -z+1/4'
 '-x+1/2, y+1/2, -z+3/4'
 '-y, -x, -z+1/2'
 'y, x, -z'
 'y+1/2, -x+1/2, z+1/4'
 '-y+1/2, x+1/2, z+3/4'
 
_cell_length_a                    26.420(4)
_cell_length_b                    26.420(4)
_cell_length_c                    68.460(14)
_cell_angle_alpha                 90
_cell_angle_beta                  90
_cell_angle_gamma                 90
_cell_volume                      47786(16)
_cell_formula_units_Z             8
_cell_measurement_temperature     95(2)
_cell_measurement_reflns_used     43298
_cell_measurement_theta_min       1.046
_cell_measurement_theta_max       32.819
 
_exptl_crystal_description        needle
_exptl_crystal_colour             red
_exptl_crystal_density_meas       ?
_exptl_crystal_density_method     ?
_exptl_crystal_density_diffrn     1.001          
_exptl_crystal_F_000              15376
_exptl_transmission_factor_min    ?
_exptl_transmission_factor_max    ?
_exptl_crystal_size_max           0.300
_exptl_crystal_size_mid           0.050
_exptl_crystal_size_min           0.040
_exptl_absorpt_coefficient_mu     0.200
_shelx_estimated_absorpt_T_min    0.942
_shelx_estimated_absorpt_T_max    0.992
_exptl_absorpt_correction_type    multi-scan
_exptl_absorpt_correction_T_min   0.691
_exptl_absorpt_correction_T_max   1.000
_exptl_absorpt_process_details    ?
_exptl_absorpt_special_details    ?
_diffrn_ambient_temperature       95(2)
_diffrn_radiation_wavelength      0.9000
_diffrn_radiation_type            synchrotron
_diffrn_source                    'KEK PF BL17A beamline'
_diffrn_measurement_device_type   'PAD EIGER X 16M (Dectris)'
_diffrn_measurement_method        'oscillation method, \w scans'
_diffrn_detector_area_resol_mean  ?
_diffrn_reflns_number             1102372
_diffrn_reflns_av_unetI/netI      0.0148
_diffrn_reflns_av_R_equivalents   0.0442
_diffrn_reflns_limit_h_min        -31
_diffrn_reflns_limit_h_max        31
_diffrn_reflns_limit_k_min        -31
_diffrn_reflns_limit_k_max        31
_diffrn_reflns_limit_l_min        -79
_diffrn_reflns_limit_l_max        79
_diffrn_reflns_theta_min          1.046
_diffrn_reflns_theta_max          32.819
_diffrn_reflns_theta_full         32.684
_diffrn_measured_fraction_theta_max   0.990
_diffrn_measured_fraction_theta_full  0.990
_diffrn_reflns_Laue_measured_fraction_max    0.990
_diffrn_reflns_Laue_measured_fraction_full   0.990
_diffrn_reflns_point_group_measured_fraction_max   0.991
_diffrn_reflns_point_group_measured_fraction_full  0.991
_reflns_number_total              43298
_reflns_number_gt                 23311
_reflns_threshold_expression      'I > 2\s(I)'
_reflns_Friedel_coverage          0.841
_reflns_Friedel_fraction_max      0.992
_reflns_Friedel_fraction_full     0.993
 
_reflns_special_details
;
 Reflections were merged by SHELXL according to the crystal
 class for the calculation of statistics and refinement.
 
 _reflns_Friedel_fraction is defined as the number of unique
 Friedel pairs measured divided by the number that would be
 possible theoretically, ignoring centric projections and
 systematic absences.
;
 
_computing_data_collection        'KEK ugui'
_computing_cell_refinement        'XDS (Kabsch, 2010)'
_computing_data_reduction         'XDS (Kabsch, 2010)'
_computing_structure_solution     'SHELXD-2014/7 (Schldrick, 2014)'
_computing_structure_refinement 'SHELXL-2018/3 (Sheldrick, 2018)'
_computing_molecular_graphics     'Yadokari-XG 2009 (Wakita Nemoto et al., 2009)'
_computing_publication_material   'Yadokari-XG 2009 (Wakita Nemoto et al., 2009)'
_refine_special_details           ?
_refine_ls_structure_factor_coef  Fsqd
_refine_ls_matrix_type            full
_refine_ls_weighting_scheme       calc
_refine_ls_weighting_details
'w=1/[\s^2^(Fo^2^)+(0.2000P)^2^] where P=(Fo^2^+2Fc^2^)/3'
_atom_sites_solution_primary      direct
_atom_sites_solution_secondary    ?
_atom_sites_solution_hydrogens    geom
_refine_ls_hydrogen_treatment     constr
_refine_ls_extinction_method      none
_refine_ls_extinction_coef        .
_refine_ls_abs_structure_details
;
 Flack x determined using 8564 quotients [(I+)-(I-)]/[(I+)+(I-)]
 (Parsons, Flack and Wagner, Acta Cryst. B69 (2013) 249-259).
;
_refine_ls_abs_structure_Flack    0.451(15)
_chemical_absolute_configuration  rm
_refine_ls_number_reflns          43298
_refine_ls_number_parameters      3494
_refine_ls_number_restraints      2138
_refine_ls_R_factor_all           0.1645
_refine_ls_R_factor_gt            0.1367
_refine_ls_wR_factor_ref          0.3357
_refine_ls_wR_factor_gt           0.2923
_refine_ls_goodness_of_fit_ref    1.186
_refine_ls_restrained_S_all       1.212
_refine_ls_shift/su_max           0.016
_refine_ls_shift/su_mean          0.001
 
loop_
 _atom_site_label
 _atom_site_type_symbol
 _atom_site_fract_x
 _atom_site_fract_y
 _atom_site_fract_z
 _atom_site_U_iso_or_equiv
 _atom_site_adp_type
 _atom_site_occupancy
 _atom_site_site_symmetry_order  
 _atom_site_calc_flag
 _atom_site_refinement_flags_posn
 _atom_site_refinement_flags_adp
 _atom_site_refinement_flags_occupancy
 _atom_site_disorder_assembly
 _atom_site_disorder_group
N1 N 1.3582(4) 0.4955(3) 1.04443(12) 0.193(3) Uani 1 1 d . . . . .
N2 N 1.3685(3) 0.4226(3) 0.96721(12) 0.181(2) Uani 1 1 d . . . . .
O1 O 1.4615(3) 0.5357(3) 0.98551(9) 0.210(2) Uani 1 1 d . . . . .
O2 O 1.2495(3) 0.3966(3) 1.02486(10) 0.213(2) Uani 1 1 d . . . . .
C1 C 1.2201(7) 0.4859(4) 1.07471(15) 0.224(5) Uani 1 1 d . . . . .
C2 C 1.2602(6) 0.5118(4) 1.08245(15) 0.198(3) Uani 1 1 d . . . . .
H1 H 1.255579 0.529519 1.094400 0.238 Uiso 1 1 calc R U . . .
C3 C 1.3055(6) 0.5131(4) 1.07385(13) 0.204(4) Uani 1 1 d . . . . .
H3 H 1.332476 0.530849 1.079967 0.245 Uiso 1 1 calc R U . . .
C4 C 1.3144(6) 0.4877(3) 1.05506(14) 0.200(4) Uani 1 1 d . . . . .
C5 C 1.3600(5) 0.4780(3) 1.02546(17) 0.191(4) Uani 1 1 d . . . . .
C6 C 1.3970(5) 0.4957(4) 1.01271(15) 0.187(3) Uani 1 1 d . . . . .
H6 H 1.421966 0.518815 1.017221 0.224 Uiso 1 1 calc R U . . .
C7 C 1.3975(4) 0.4795(3) 0.99325(15) 0.186(3) Uani 1 1 d . . . . .
C8 C 1.4315(4) 0.5045(4) 0.97957(15) 0.179(3) Uani 1 1 d . . . . .
C9 C 1.4239(3) 0.4917(3) 0.95894(14) 0.174(3) Uani 1 1 d . . . . .
C10 C 1.4431(3) 0.5229(4) 0.94464(14) 0.177(3) Uani 1 1 d . . . . .
H10 H 1.461798 0.552037 0.948338 0.212 Uiso 1 1 calc R U . . .
C11 C 1.4359(3) 0.5128(3) 0.92522(13) 0.178(3) Uani 1 1 d . . . . .
C12 C 1.4135(3) 0.4662(3) 0.92028(14) 0.176(3) Uani 1 1 d . . . . .
H12 H 1.412536 0.456305 0.906948 0.212 Uiso 1 1 calc R U . . .
C13 C 1.3936(3) 0.4353(3) 0.93375(13) 0.172(2) Uani 1 1 d . . . . .
H13 H 1.378067 0.404340 0.930001 0.207 Uiso 1 1 calc R U . . .
C14 C 1.3960(4) 0.4495(3) 0.95366(14) 0.175(3) Uani 1 1 d . . . . .
C15 C 1.3645(4) 0.4409(4) 0.98696(15) 0.185(3) Uani 1 1 d . . . . .
C16 C 1.3274(5) 0.4239(3) 0.99936(15) 0.185(3) Uani 1 1 d . . . . .
H16 H 1.303525 0.399280 0.995154 0.222 Uiso 1 1 calc R U . . .
C17 C 1.3255(5) 0.4436(4) 1.01837(14) 0.183(3) Uani 1 1 d . . . . .
C18 C 1.2840(6) 0.4294(4) 1.02951(15) 0.200(4) Uani 1 1 d . . . . .
C19 C 1.2752(5) 0.4572(4) 1.04868(13) 0.186(3) Uani 1 1 d . . . . .
C20 C 1.2289(6) 0.4552(3) 1.05740(13) 0.206(4) Uani 1 1 d . . . . .
H20 H 1.202872 0.434287 1.052286 0.247 Uiso 1 1 calc R U . . .
N3 N 1.4286(2) 0.6889(3) 0.87979(11) 0.184(2) Uani 1 1 d . . . . .
N4 N 1.2463(2) 0.7066(2) 0.83741(8) 0.1617(16) Uani 1 1 d . . . . .
O3 O 1.30609(18) 0.83077(18) 0.86406(7) 0.1658(13) Uani 1 1 d . . . . .
O4 O 1.3606(2) 0.5617(2) 0.85807(7) 0.1775(15) Uani 1 1 d . . . . .
C21 C 1.4447(3) 0.5524(3) 0.91056(12) 0.173(2) Uani 1 1 d . . . . .
C22 C 1.4776(3) 0.5928(4) 0.91378(15) 0.195(3) Uani 1 1 d . . . . .
H22 H 1.502072 0.590063 0.923885 0.234 Uiso 1 1 calc R U . . .
C23 C 1.4760(3) 0.6358(4) 0.90310(17) 0.202(3) Uani 1 1 d . . . . .
H23 H 1.499278 0.662184 0.905955 0.242 Uiso 1 1 calc DR U . . .
C24 C 1.4400(3) 0.6426(3) 0.88742(13) 0.180(2) Uani 1 1 d . . . . .
C25 C 1.3845(3) 0.6944(3) 0.86808(12) 0.172(2) Uani 1 1 d . . . . .
C26 C 1.3608(3) 0.7400(3) 0.86541(11) 0.168(2) Uani 1 1 d . . . . .
H26 H 1.376330 0.769777 0.870386 0.202 Uiso 1 1 calc DR U . . .
C27 C 1.3153(3) 0.7444(3) 0.85583(10) 0.1563(17) Uani 1 1 d . . . . .
C28 C 1.2875(2) 0.7925(3) 0.85737(9) 0.1526(17) Uani 1 1 d . . . . .
C29 C 1.2340(2) 0.7898(2) 0.85134(8) 0.1462(16) Uani 1 1 d . . . . .
C30 C 1.2013(2) 0.8281(2) 0.85692(8) 0.1422(15) Uani 1 1 d . . . . .
H30 H 1.214950 0.856241 0.863748 0.171 Uiso 1 1 calc R U . . .
C31 C 1.1508(2) 0.8276(2) 0.85318(8) 0.1423(15) Uani 1 1 d . . . . .
C32 C 1.1338(3) 0.7883(3) 0.84081(8) 0.1489(16) Uani 1 1 d . . . . .
H32 H 1.099676 0.788592 0.836397 0.179 Uiso 1 1 calc R U . . .
C33 C 1.1651(3) 0.7496(3) 0.83498(8) 0.1514(17) Uani 1 1 d . . . . .
H33 H 1.152031 0.723511 0.826877 0.182 Uiso 1 1 calc R U . . .
C34 C 1.2160(3) 0.7479(2) 0.84075(8) 0.1469(16) Uani 1 1 d . . . . .
C35 C 1.2939(3) 0.7011(3) 0.84705(9) 0.1580(18) Uani 1 1 d . . . . .
C36 C 1.3179(3) 0.6563(3) 0.84894(10) 0.165(2) Uani 1 1 d . . . . .
H36 H 1.304953 0.627490 0.842334 0.198 Uiso 1 1 calc R U . . .
C37 C 1.3611(3) 0.6514(3) 0.86035(11) 0.169(2) Uani 1 1 d . . . . .
C38 C 1.3772(3) 0.5997(3) 0.86621(12) 0.177(2) Uani 1 1 d . . . . .
C39 C 1.4115(3) 0.5993(3) 0.88247(13) 0.179(3) Uani 1 1 d . . . . .
C40 C 1.4150(3) 0.5552(3) 0.89392(11) 0.172(2) Uani 1 1 d . . . . .
H40 H 1.396122 0.526249 0.890091 0.206 Uiso 1 1 calc R U . . .
N5 N 1.0275(2) 0.94400(19) 0.90389(8) 0.1566(14) Uani 1 1 d . . . . .
N6 N 0.87830(19) 0.8247(2) 0.93955(8) 0.1553(14) Uani 1 1 d . . . . .
O5 O 0.96038(19) 0.92836(18) 0.97147(7) 0.1625(12) Uani 1 1 d . . . . .
O6 O 0.95988(17) 0.83223(19) 0.87200(7) 0.1613(12) Uani 1 1 d . . . . .
C41 C 1.1157(2) 0.8632(2) 0.86310(8) 0.1385(15) Uani 1 1 d . . . . .
C42 C 1.1332(2) 0.9067(2) 0.87195(8) 0.1421(15) Uani 1 1 d . . . . .
H42 H 1.167128 0.916699 0.869550 0.170 Uiso 1 1 calc R U . . .
C43 C 1.1046(3) 0.9357(2) 0.88381(9) 0.1474(16) Uani 1 1 d . . . . .
H43 H 1.117973 0.966528 0.888742 0.177 Uiso 1 1 calc DR U . . .
C44 C 1.0553(2) 0.9208(2) 0.88895(9) 0.1451(16) Uani 1 1 d . . . . .
C45 C 0.9865(2) 0.9186(2) 0.91165(10) 0.1478(16) Uani 1 1 d . . . . .
C46 C 0.9711(3) 0.9268(3) 0.93109(11) 0.1621(19) Uani 1 1 d . . . . .
H46 H 0.983250 0.955582 0.937929 0.195 Uiso 1 1 calc R U . . .
C47 C 0.9391(2) 0.8942(2) 0.94029(9) 0.1464(16) Uani 1 1 d . . . . .
C48 C 0.9381(3) 0.8945(3) 0.96166(10) 0.1535(18) Uani 1 1 d . . . . .
C49 C 0.9126(2) 0.8528(2) 0.97062(10) 0.1528(18) Uani 1 1 d . . . . .
C50 C 0.9211(3) 0.8438(3) 0.99101(10) 0.1555(18) Uani 1 1 d . . . . .
H50 H 0.942999 0.865352 0.998199 0.187 Uiso 1 1 calc R U . . .
C51 C 0.8974(3) 0.8037(3) 1.00021(11) 0.164(2) Uani 1 1 d . . . . .
C52 C 0.8623(3) 0.7756(3) 0.98942(13) 0.168(2) Uani 1 1 d . . . . .
H52 H 0.843955 0.749553 0.995822 0.202 Uiso 1 1 calc R U . . .
C53 C 0.8534(3) 0.7841(3) 0.97014(12) 0.167(2) Uani 1 1 d . . . . .
H53 H 0.828331 0.764742 0.963580 0.200 Uiso 1 1 calc R U . . .
C54 C 0.8807(2) 0.8209(3) 0.95975(10) 0.1526(17) Uani 1 1 d . . . . .
C55 C 0.9115(2) 0.8575(2) 0.93035(10) 0.1492(17) Uani 1 1 d . . . . .
C56 C 0.9223(3) 0.8531(3) 0.90942(11) 0.167(2) Uani 1 1 d . . . . .
H56 H 0.902438 0.831539 0.901379 0.200 Uiso 1 1 calc R U . . .
C57 C 0.9620(2) 0.8809(2) 0.90147(9) 0.1464(16) Uani 1 1 d . . . . .
C58 C 0.9820(2) 0.8624(3) 0.88271(9) 0.1465(16) Uani 1 1 d . . . . .
C59 C 1.0345(2) 0.8800(2) 0.87875(9) 0.1454(16) Uani 1 1 d . . . . .
C60 C 1.0647(2) 0.8513(2) 0.86619(8) 0.1410(15) Uani 1 1 d . . . . .
H60 H 1.050313 0.823183 0.859584 0.169 Uiso 1 1 calc R U . . .
N7 N 0.9827(3) 0.7451(3) 1.07289(10) 0.197(3) Uani 1 1 d . . . . .
N8 N 1.0100(6) 0.5354(4) 1.08244(13) 0.222(3) Uani 1 1 d . . . . .
O7 O 1.1141(4) 0.6321(3) 1.10526(10) 0.237(4) Uani 1 1 d . . . . .
O8 O 0.8866(3) 0.6476(3) 1.04605(11) 0.212(2) Uani 1 1 d . . . . .
C61 C 0.9128(3) 0.7904(3) 1.02083(11) 0.167(2) Uani 1 1 d . . . . .
C62 C 0.9410(3) 0.8249(3) 1.03193(11) 0.172(2) Uani 1 1 d . . . . .
H62 H 0.946646 0.858021 1.027018 0.207 Uiso 1 1 calc R U . . .
C63 C 0.9608(4) 0.8115(3) 1.04998(12) 0.182(3) Uani 1 1 d . . . . .
H63 H 0.977305 0.836147 1.057836 0.218 Uiso 1 1 calc R U . . .
C64 C 0.9565(4) 0.7613(3) 1.05660(11) 0.181(3) Uani 1 1 d . . . . .
C65 C 0.9870(5) 0.6935(4) 1.07645(12) 0.197(3) Uani 1 1 d . . . . .
C66 C 1.0285(5) 0.6730(4) 1.08747(12) 0.207(4) Uani 1 1 d . . . . .
H66 H 1.051657 0.695121 1.093785 0.248 Uiso 1 1 calc DR U . . .
C67 C 1.0348(5) 0.6219(4) 1.08888(12) 0.205(4) Uani 1 1 d . . . . .
C68 C 1.0859(6) 0.6047(4) 1.09607(15) 0.211(4) Uani 1 1 d . . . . .
C69 C 1.0979(7) 0.5532(5) 1.08977(12) 0.205(4) Uani 1 1 d . . . . .
C70 C 1.1495(6) 0.5407(4) 1.08824(11) 0.215(4) Uani 1 1 d . . . . .
H70 H 1.174344 0.564206 1.092464 0.258 Uiso 1 1 calc R U . . .
C71 C 1.1646(6) 0.4940(4) 1.08056(12) 0.207(4) Uani 1 1 d . . . . .
C72 C 1.1254(9) 0.4592(5) 1.07766(17) 0.240(6) Uani 1 1 d . . . . .
H72 H 1.134581 0.425201 1.074783 0.289 Uiso 1 1 calc R U . . .
C73 C 1.0753(7) 0.4702(4) 1.07864(15) 0.237(5) Uani 1 1 d . . . . .
H73 H 1.050729 0.444876 1.075917 0.285 Uiso 1 1 calc R U . . .
C74 C 1.0600(7) 0.5194(5) 1.08373(15) 0.212(4) Uani 1 1 d . . . . .
C75 C 1.0001(6) 0.5863(5) 1.08049(16) 0.211(4) Uani 1 1 d . . . . .
C76 C 0.9593(6) 0.6062(4) 1.07059(14) 0.218(4) Uani 1 1 d . . . . .
H76 H 0.933809 0.584380 1.065640 0.262 Uiso 1 1 calc R U . . .
C77 C 0.9554(5) 0.6594(4) 1.06777(14) 0.198(3) Uani 1 1 d . . . . .
C78 C 0.9167(5) 0.6763(4) 1.05265(12) 0.183(3) Uani 1 1 d . . . . .
C79 C 0.9252(4) 0.7277(3) 1.04599(13) 0.181(2) Uani 1 1 d . . . . .
C80 C 0.9044(3) 0.7436(3) 1.02838(11) 0.172(2) Uani 1 1 d . . . . .
H80 H 0.883508 0.720773 1.021332 0.206 Uiso 1 1 calc R U . . .
C101 C 1.2922(6) 0.5607(4) 0.9934(3) 0.238(7) Uani 1 1 d D . . . .
C102 C 1.3327(7) 0.5908(6) 0.9894(3) 0.244(6) Uani 1 1 d . . . . .
H101 H 1.350396 0.605822 0.999972 0.293 Uiso 1 1 calc DR U . . .
C103 C 1.3505(5) 0.6012(4) 0.9691(3) 0.220(5) Uani 1 1 d . . . . .
C104 C 1.3894(5) 0.6373(6) 0.9658(3) 0.230(5) Uani 1 1 d . . . . .
C105 C 1.4276(5) 0.6497(5) 0.9796(3) 0.271(6) Uani 1 1 d . U . . .
H105 H 1.428111 0.634363 0.992128 0.325 Uiso 1 1 calc DR U . . .
C106 C 1.4652(6) 0.6856(7) 0.9741(4) 0.285(7) Uani 1 1 d . U . . .
H106 H 1.491320 0.692761 0.983228 0.342 Uiso 1 1 calc R U . . .
C107 C 1.4661(5) 0.7113(7) 0.9559(4) 0.278(6) Uani 1 1 d . U . . .
C108 C 1.4290(4) 0.6979(5) 0.9434(2) 0.244(5) Uani 1 1 d . U . . .
H108 H 1.429085 0.713202 0.930827 0.293 Uiso 1 1 calc R U . . .
C109 C 1.3902(4) 0.6630(5) 0.9475(3) 0.224(5) Uani 1 1 d . . . . .
C110 C 1.3527(3) 0.6492(4) 0.93233(18) 0.208(4) Uani 1 1 d . . . . .
C111 C 1.3312(3) 0.6866(4) 0.91902(16) 0.192(3) Uani 1 1 d . . . . .
C112 C 1.3331(3) 0.7384(4) 0.92190(16) 0.194(3) Uani 1 1 d . . . . .
H112 H 1.360374 0.751702 0.929350 0.233 Uiso 1 1 calc R U . . .
C113 C 1.2976(3) 0.7723(3) 0.91461(14) 0.181(2) Uani 1 1 d . . . . .
H113 H 1.301706 0.807576 0.916810 0.217 Uiso 1 1 calc R U . . .
C114 C 1.2542(3) 0.7539(3) 0.90361(11) 0.171(2) Uani 1 1 d . . . . .
C115 C 1.2575(3) 0.7036(3) 0.89817(12) 0.176(2) Uani 1 1 d . . . . .
H115 H 1.233751 0.690972 0.888965 0.212 Uiso 1 1 calc R U . . .
C116 C 1.2937(3) 0.6705(3) 0.90544(14) 0.187(3) Uani 1 1 d . . . . .
C117 C 1.2857(3) 0.6155(4) 0.90240(17) 0.190(3) Uani 1 1 d . . . . .
C118 C 1.2597(3) 0.5968(4) 0.88707(15) 0.191(3) Uani 1 1 d . . . . .
H118 H 1.248337 0.619288 0.877163 0.230 Uiso 1 1 calc R U . . .
C119 C 1.2490(4) 0.5446(5) 0.88537(19) 0.208(3) Uani 1 1 d . . . . .
H119 H 1.230538 0.532344 0.874439 0.250 Uiso 1 1 calc R U . . .
C120 C 1.2655(4) 0.5113(4) 0.8997(2) 0.216(4) Uani 1 1 d . . . . .
C121 C 1.2941(3) 0.5299(4) 0.9143(2) 0.210(4) Uani 1 1 d . . . . .
H121 H 1.309101 0.506272 0.923049 0.252 Uiso 1 1 calc R U . . .
C122 C 1.3035(3) 0.5810(4) 0.91776(19) 0.206(3) Uani 1 1 d . . . . .
C123 C 1.3292(3) 0.6014(4) 0.9344(2) 0.211(4) Uani 1 1 d . . . . .
C124 C 1.3250(4) 0.5799(4) 0.9544(3) 0.215(4) Uani 1 1 d . . . . .
C125 C 1.2866(5) 0.5440(4) 0.9582(3) 0.214(4) Uani 1 1 d . . . . .
H125 H 1.270510 0.526174 0.947819 0.257 Uiso 1 1 calc R U . . .
C126 C 1.2732(5) 0.5358(4) 0.9774(3) 0.236(5) Uani 1 1 d . . . . .
H126 H 1.248442 0.510412 0.979741 0.283 Uiso 1 1 calc DR U . . .
C127 C 1.2067(3) 0.7813(3) 0.90304(9) 0.1598(19) Uani 1 1 d . . . . .
C128 C 1.1983(3) 0.8275(3) 0.91308(10) 0.1636(19) Uani 1 1 d . . . . .
H128 H 1.226204 0.849451 0.915332 0.196 Uiso 1 1 calc R U . . .
C129 C 1.1497(3) 0.8421(3) 0.91986(9) 0.1583(19) Uani 1 1 d . . . . .
C130 C 1.1433(3) 0.8876(3) 0.93198(11) 0.167(2) Uani 1 1 d . . . . .
C131 C 1.1759(4) 0.9306(3) 0.92986(13) 0.184(2) Uani 1 1 d . . . . .
H131 H 1.203140 0.930638 0.920809 0.221 Uiso 1 1 calc R U . . .
C132 C 1.1660(4) 0.9717(3) 0.94146(18) 0.201(3) Uani 1 1 d . . . . .
H132 H 1.186675 1.000895 0.939957 0.241 Uiso 1 1 calc R U . . .
C133 C 1.1272(4) 0.9734(3) 0.95540(16) 0.193(3) Uani 1 1 d . . . . .
C134 C 1.0973(4) 0.9318(3) 0.95657(16) 0.190(3) Uani 1 1 d . . . . .
H134 H 1.069736 0.932618 0.965494 0.228 Uiso 1 1 calc R U . . .
C135 C 1.1043(3) 0.8874(3) 0.94543(11) 0.163(2) Uani 1 1 d . . . . .
C136 C 1.0702(2) 0.8442(3) 0.94656(11) 0.1560(18) Uani 1 1 d . . . . .
C137 C 1.0484(3) 0.8264(3) 0.96461(11) 0.160(2) Uani 1 1 d . . . . .
C138 C 1.0647(3) 0.8437(3) 0.98355(12) 0.170(2) Uani 1 1 d . . . . .
H138 H 1.082234 0.875030 0.984531 0.204 Uiso 1 1 calc R U . . .
C139 C 1.0557(3) 0.8161(3) 1.00033(11) 0.1655(19) Uani 1 1 d . . . . .
H139 H 1.066721 0.829210 1.012523 0.199 Uiso 1 1 calc R U . . .
C140 C 1.0309(3) 0.7698(3) 0.99993(12) 0.173(2) Uani 1 1 d . . . . .
C141 C 1.0095(3) 0.7565(3) 0.98157(11) 0.1588(18) Uani 1 1 d . . . . .
H141 H 0.988362 0.727436 0.980964 0.191 Uiso 1 1 calc R U . . .
C142 C 1.0177(3) 0.7835(3) 0.96463(11) 0.1590(19) Uani 1 1 d . . . . .
C143 C 0.9992(3) 0.7639(3) 0.94607(11) 0.1582(19) Uani 1 1 d . . . . .
C144 C 0.9581(3) 0.7302(3) 0.94502(13) 0.172(2) Uani 1 1 d . . . . .
H144 H 0.941285 0.720112 0.956644 0.206 Uiso 1 1 calc R U . . .
C145 C 0.9422(3) 0.7118(3) 0.92731(15) 0.178(2) Uani 1 1 d . . . . .
H145 H 0.915895 0.687325 0.926910 0.213 Uiso 1 1 calc R U . . .
C146 C 0.9637(3) 0.7281(3) 0.91014(11) 0.168(2) Uani 1 1 d . . . . .
C147 C 1.0026(3) 0.7614(3) 0.91080(11) 0.165(2) Uani 1 1 d . . . . .
H147 H 1.016612 0.773203 0.898852 0.198 Uiso 1 1 calc R U . . .
C148 C 1.0231(2) 0.7791(2) 0.92836(10) 0.1502(17) Uani 1 1 d . . . . .
C149 C 1.0651(3) 0.8135(2) 0.92973(10) 0.1518(17) Uani 1 1 d . . . . .
C150 C 1.1082(3) 0.8115(2) 0.91648(10) 0.1547(18) Uani 1 1 d . . . . .
C151 C 1.1156(3) 0.7703(3) 0.90324(9) 0.1581(19) Uani 1 1 d . . . . .
H151 H 1.087025 0.751935 0.898734 0.190 Uiso 1 1 calc R U . . .
C152 C 1.1632(3) 0.7564(3) 0.89684(9) 0.165(2) Uani 1 1 d . . . . .
H152 H 1.166264 0.729002 0.887933 0.199 Uiso 1 1 calc R U . . .
C153 C 1.0342(3) 0.7323(3) 1.01529(10) 0.166(2) Uani 1 1 d . . . . .
C154 C 1.0683(4) 0.7393(3) 1.03091(11) 0.180(3) Uani 1 1 d . . . . .
H154 H 1.078792 0.772609 1.034228 0.217 Uiso 1 1 calc R U . . .
C155 C 1.0865(4) 0.6993(4) 1.04136(10) 0.189(3) Uani 1 1 d . . . . .
C156 C 1.1275(5) 0.7051(5) 1.05630(13) 0.212(4) Uani 1 1 d . . . . .
C157 C 1.1312(6) 0.7529(6) 1.06619(16) 0.244(5) Uani 1 1 d . U . . .
H157 H 1.109204 0.780414 1.063365 0.293 Uiso 1 1 calc R U . . .
C158 C 1.1687(9) 0.7563(8) 1.0800(2) 0.294(6) Uani 1 1 d . U . . .
H158 H 1.173978 0.787400 1.086611 0.352 Uiso 1 1 calc R U . . .
C159 C 1.2002(9) 0.7137(11) 1.0846(2) 0.307(7) Uani 1 1 d . U . . .
C160 C 1.1955(8) 0.6721(7) 1.07427(19) 0.279(6) Uani 1 1 d . U . . .
H160 H 1.217704 0.644806 1.077031 0.334 Uiso 1 1 calc R U . . .
C161 C 1.1596(5) 0.6656(6) 1.05942(15) 0.226(4) Uani 1 1 d . . . . .
C162 C 1.1512(6) 0.6185(5) 1.04832(16) 0.215(4) Uani 1 1 d . . . . .
C163 C 1.1929(7) 0.5899(6) 1.0404(2) 0.228(5) Uani 1 1 d . . . . .
C164 C 1.2431(9) 0.6142(6) 1.0397(3) 0.256(7) Uani 1 1 d . . . . .
H164 H 1.251307 0.640106 1.048757 0.307 Uiso 1 1 calc R U . . .
C165 C 1.2771(7) 0.5999(6) 1.0264(3) 0.260(7) Uani 1 1 d . . . . .
H165 H 1.309792 0.614912 1.026127 0.312 Uiso 1 1 calc DR U . . .
C166 C 1.2642(9) 0.5625(7) 1.0127(3) 0.251(7) Uani 1 1 d D . . . .
C167 C 1.2202(8) 0.5339(5) 1.0146(3) 0.243(6) Uani 1 1 d . . . . .
H167 H 1.214740 0.505337 1.006454 0.292 Uiso 1 1 calc DR U . . .
C168 C 1.1839(9) 0.5477(5) 1.0287(2) 0.236(6) Uani 1 1 d . . . . .
C169 C 1.1354(8) 0.5252(6) 1.0294(2) 0.238(6) Uani 1 1 d . . . . .
C170 C 1.1271(9) 0.4737(5) 1.0232(2) 0.243(5) Uani 1 1 d . . . . .
H170 H 1.155334 0.453571 1.019547 0.291 Uiso 1 1 calc R U . . .
C171 C 1.0808(11) 0.4538(7) 1.0225(3) 0.263(6) Uani 1 1 d . . . . .
H171 H 1.075475 0.420834 1.017429 0.315 Uiso 1 1 calc R U . . .
C172 C 1.0395(9) 0.4833(7) 1.0297(2) 0.254(6) Uani 1 1 d . . . . .
C173 C 1.0462(6) 0.5311(6) 1.03546(18) 0.229(5) Uani 1 1 d . . . . .
H173 H 1.017683 0.549740 1.039885 0.275 Uiso 1 1 calc R U . . .
C174 C 1.0937(8) 0.5550(5) 1.03525(13) 0.222(5) Uani 1 1 d . . . . .
C175 C 1.1060(5) 0.6069(4) 1.04139(11) 0.199(3) Uani 1 1 d . . . . .
C176 C 1.0721(4) 0.6491(4) 1.03725(10) 0.187(3) Uani 1 1 d . . . . .
C177 C 1.0305(3) 0.6435(3) 1.02406(11) 0.176(2) Uani 1 1 d D . . . .
H177 H 1.015103 0.611299 1.022381 0.211 Uiso 1 1 calc R U . . .
C178 C 1.0128(3) 0.6848(4) 1.01375(11) 0.176(2) Uani 1 1 d D . . . .
H178 H 0.984653 0.680285 1.005268 0.211 Uiso 1 1 calc R U . . .
C1A C 1.4007(4) 0.5234(4) 1.05295(13) 0.209(4) Uani 1 1 d D U . . .
H1A1 H 1.432491 0.511745 1.046712 0.251 Uiso 1 1 calc R U . . .
H1A2 H 1.402905 0.515208 1.067039 0.251 Uiso 1 1 calc DR U . . .
C2A C 1.3967(4) 0.5802(4) 1.05062(16) 0.230(4) Uani 1 1 d D U . . .
H2A1 H 1.364695 0.591743 1.056704 0.276 Uiso 1 1 calc R U . . .
H2A2 H 1.394996 0.588374 1.036528 0.276 Uiso 1 1 calc DR U . . .
C3A C 1.4416(7) 0.6097(6) 1.0599(3) 0.302(7) Uani 1 1 d D U . . .
H3A1 H 1.439501 0.605724 1.074303 0.362 Uiso 1 1 calc DR U . . .
H3A2 H 1.473518 0.593467 1.055648 0.362 Uiso 1 1 calc DR U . . .
C4A C 1.4450(11) 0.6670(8) 1.0553(4) 0.381(10) Uani 1 1 d D U . . .
H4A1 H 1.448916 0.670230 1.040931 0.458 Uiso 1 1 calc R U . . .
H4A2 H 1.411899 0.682153 1.058651 0.458 Uiso 1 1 calc R U . . .
C5A C 1.4863(13) 0.7004(13) 1.0648(6) 0.437(14) Uani 1 1 d D U . . .
H5A1 H 1.502327 0.682857 1.075960 0.524 Uiso 1 1 calc DR U . . .
H5A2 H 1.472150 0.733021 1.069271 0.524 Uiso 1 1 calc DR U . . .
C6A C 1.5259(16) 0.7086(18) 1.0473(6) 0.54(2) Uani 1 1 d D U . . .
H6A1 H 1.554036 0.729595 1.051923 0.804 Uiso 1 1 calc DR U . . .
H6A2 H 1.538902 0.675664 1.043026 0.804 Uiso 1 1 calc DR U . . .
H6A3 H 1.508963 0.725434 1.036389 0.804 Uiso 1 1 calc DR U . . .
C1B C 1.3396(3) 0.3761(3) 0.96286(12) 0.183(3) Uani 1 1 d D U . . .
H1B1 H 1.336372 0.356101 0.975019 0.220 Uiso 1 1 calc R U . . .
H1B2 H 1.359037 0.355594 0.953386 0.220 Uiso 1 1 calc R U . . .
C2B C 1.2866(3) 0.3853(3) 0.95457(12) 0.191(3) Uani 1 1 d D U . . .
H2B1 H 1.267786 0.408297 0.963378 0.229 Uiso 1 1 calc R U . . .
H2B2 H 1.289525 0.402009 0.941671 0.229 Uiso 1 1 calc R U . . .
C3B C 1.2577(4) 0.3362(4) 0.95237(16) 0.212(3) Uani 1 1 d D U . . .
H3B1 H 1.255815 0.319473 0.965294 0.254 Uiso 0.780(15) 1 calc R U P A 1
H3B2 H 1.276905 0.313581 0.943543 0.254 Uiso 0.780(15) 1 calc R U P A 1
H3B3 H 1.222120 0.344905 0.949323 0.254 Uiso 0.220(15) 1 calc R U P A -2
H3B4 H 1.271522 0.318344 0.940833 0.254 Uiso 0.220(15) 1 calc R U P A -2
C4B C 1.2041(4) 0.3422(4) 0.94439(19) 0.195(4) Uani 0.780(15) 1 d D U P A 1
H4B1 H 1.186304 0.367503 0.952537 0.234 Uiso 0.780(15) 1 calc R U P A 1
H4B2 H 1.206556 0.356310 0.931035 0.234 Uiso 0.780(15) 1 calc R U P A 1
C5B C 1.1711(5) 0.2947(5) 0.9434(2) 0.215(5) Uani 0.780(15) 1 d D U P A 1
H5B1 H 1.165711 0.281953 0.956872 0.257 Uiso 0.780(15) 1 calc R U P A 1
H5B2 H 1.189425 0.268259 0.936051 0.257 Uiso 0.780(15) 1 calc R U P A 1
C6B C 1.1195(6) 0.3034(7) 0.9338(3) 0.249(6) Uani 0.780(15) 1 d D U P A 1
H6B1 H 1.100400 0.271602 0.933715 0.373 Uiso 0.780(15) 1 calc R U P A 1
H6B2 H 1.100626 0.328947 0.941243 0.373 Uiso 0.780(15) 1 calc R U P A 1
H6B3 H 1.124367 0.315237 0.920398 0.373 Uiso 0.780(15) 1 calc R U P A 1
C14B C 1.257(2) 0.2995(15) 0.9689(6) 0.255(13) Uani 0.220(15) 1 d D U P A -2
H4B3 H 1.243368 0.317514 0.980475 0.306 Uiso 0.220(15) 1 calc R U P A -2
H4B4 H 1.292727 0.290949 0.971984 0.306 Uiso 0.220(15) 1 calc R U P A -2
C15B C 1.228(3) 0.2495(18) 0.9670(9) 0.277(17) Uani 0.220(15) 1 d D U P A -2
H5B3 H 1.237391 0.232882 0.954530 0.333 Uiso 0.220(15) 1 calc R U P A -2
H5B4 H 1.191130 0.256708 0.966515 0.333 Uiso 0.220(15) 1 calc R U P A -2
C16B C 1.239(4) 0.213(2) 0.9841(12) 0.31(3) Uani 0.220(15) 1 d D U P A -2
H6B4 H 1.219732 0.181697 0.982349 0.464 Uiso 0.220(15) 1 calc R U P A -2
H6B5 H 1.275243 0.205310 0.984463 0.464 Uiso 0.220(15) 1 calc R U P A -2
H6B6 H 1.229002 0.229126 0.996443 0.464 Uiso 0.220(15) 1 calc R U P A -2
C1C C 1.4554(4) 0.7372(4) 0.8865(2) 0.237(5) Uani 1 1 d D U . . .
H1C1 H 1.429636 0.761725 0.891117 0.284 Uiso 1 1 calc DR U . . .
H1C2 H 1.477531 0.728994 0.897763 0.284 Uiso 1 1 calc DR U . . .
C2C C 1.4855(7) 0.7608(8) 0.8715(3) 0.312(7) Uani 1 1 d D U . . .
H2C1 H 1.499429 0.793287 0.876374 0.374 Uiso 1 1 calc DR U . . .
H2C2 H 1.464288 0.767934 0.859935 0.374 Uiso 1 1 calc R U . . .
C3C C 1.5276(7) 0.7259(9) 0.8662(4) 0.345(8) Uani 1 1 d D U . . .
H3C1 H 1.514483 0.693568 0.860866 0.414 Uiso 1 1 calc R U . . .
H3C2 H 1.549628 0.718694 0.877530 0.414 Uiso 1 1 calc R U . . .
C4C C 1.5576(8) 0.7578(11) 0.8496(5) 0.397(10) Uani 1 1 d D U . . .
H4C1 H 1.576020 0.787082 0.855140 0.477 Uiso 0.46(3) 1 calc R U P B 1
H4C2 H 1.581285 0.736355 0.842016 0.477 Uiso 0.46(3) 1 calc R U P B 1
H4C3 H 1.536286 0.760541 0.837721 0.477 Uiso 0.54(3) 1 calc R U P B 2
H4C4 H 1.564334 0.792464 0.854424 0.477 Uiso 0.54(3) 1 calc R U P B 2
C5C C 1.5099(18) 0.775(3) 0.8369(9) 0.438(17) Uani 0.46(3) 1 d D U P B 1
H5C1 H 1.493930 0.744849 0.830833 0.525 Uiso 0.46(3) 1 calc R U P B 1
H5C2 H 1.484557 0.791393 0.845414 0.525 Uiso 0.46(3) 1 calc R U P B 1
C6C C 1.526(3) 0.812(3) 0.8207(11) 0.48(3) Uani 0.46(3) 1 d D U P B 1
H6C1 H 1.496805 0.822353 0.813064 0.724 Uiso 0.46(3) 1 calc R U P B 1
H6C2 H 1.541779 0.842134 0.826737 0.724 Uiso 0.46(3) 1 calc R U P B 1
H6C3 H 1.551135 0.795670 0.812181 0.724 Uiso 0.46(3) 1 calc R U P B 1
C15C C 1.6080(12) 0.7319(19) 0.8443(8) 0.404(16) Uani 0.54(3) 1 d D U P B 2
H5C3 H 1.602049 0.695305 0.842358 0.485 Uiso 0.54(3) 1 calc R U P B 2
H5C4 H 1.631936 0.735857 0.855350 0.485 Uiso 0.54(3) 1 calc R U P B 2
C16C C 1.6327(19) 0.755(3) 0.8251(8) 0.44(3) Uani 0.54(3) 1 d D U P B 2
H6C4 H 1.664611 0.737699 0.822257 0.661 Uiso 0.54(3) 1 calc R U P B 2
H6C5 H 1.609414 0.750769 0.814057 0.661 Uiso 0.54(3) 1 calc R U P B 2
H6C6 H 1.639293 0.791310 0.827045 0.661 Uiso 0.54(3) 1 calc R U P B 2
C1D C 1.2293(4) 0.6648(4) 0.82428(13) 0.197(3) Uani 1 1 d D U . . .
H1D1 H 1.207788 0.679475 0.813889 0.296 Uiso 0.664(12) 1 calc R U P C 1
H1D2 H 1.259506 0.650017 0.817899 0.296 Uiso 0.664(12) 1 calc R U P C 1
H1D3 H 1.258717 0.642485 0.821800 0.296 Uiso 0.336(12) 1 calc R U P C 2
H1D4 H 1.203815 0.644480 0.831418 0.296 Uiso 0.336(12) 1 calc R U P C 2
C2D C 1.2008(5) 0.6235(5) 0.83388(19) 0.187(4) Uani 0.664(12) 1 d D U P C 1
H2D1 H 1.223160 0.605667 0.843216 0.224 Uiso 0.664(12) 1 calc R U P C 1
H2D2 H 1.172056 0.637955 0.841292 0.224 Uiso 0.664(12) 1 calc R U P C 1
C3D C 1.1815(8) 0.5871(6) 0.8193(3) 0.247(7) Uani 0.664(12) 1 d D U P C 1
H3D1 H 1.147139 0.598193 0.815401 0.297 Uiso 0.664(12) 1 calc R U P C 1
H3D2 H 1.203241 0.589642 0.807536 0.297 Uiso 0.664(12) 1 calc R U P C 1
C4D C 1.1787(12) 0.5351(7) 0.8247(4) 0.302(9) Uani 0.664(12) 1 d D U P C 1
H4D1 H 1.161283 0.532330 0.837447 0.363 Uiso 0.664(12) 1 calc R U P C 1
H4D2 H 1.213413 0.521719 0.826312 0.363 Uiso 0.664(12) 1 calc R U P C 1
C5D C 1.1511(14) 0.5029(11) 0.8100(5) 0.332(12) Uani 0.664(12) 1 d D U P C 1
H5D1 H 1.133235 0.474697 0.816630 0.399 Uiso 0.664(12) 1 calc R U P C 1
H5D2 H 1.126071 0.523290 0.802720 0.399 Uiso 0.664(12) 1 calc R U P C 1
C6D C 1.1912(14) 0.4829(18) 0.7966(6) 0.370(17) Uani 0.664(12) 1 d D U P C 1
H6D1 H 1.175534 0.461419 0.786607 0.555 Uiso 0.664(12) 1 calc R U P C 1
H6D2 H 1.208584 0.511289 0.790262 0.555 Uiso 0.664(12) 1 calc R U P C 1
H6D3 H 1.215707 0.462977 0.804092 0.555 Uiso 0.664(12) 1 calc R U P C 1
C12D C 1.2072(12) 0.6792(12) 0.8050(4) 0.218(8) Uani 0.336(12) 1 d D U P C 2
H2D3 H 1.233819 0.665667 0.796316 0.261 Uiso 0.336(12) 1 calc R U P C 2
H2D4 H 1.213888 0.716086 0.805361 0.261 Uiso 0.336(12) 1 calc R U P C 2
C13D C 1.1572(8) 0.6785(10) 0.7892(3) 0.177(7) Uani 0.336(12) 1 d D U P C 2
H3D3 H 1.128587 0.659599 0.795045 0.213 Uiso 0.336(12) 1 calc R U P C 2
H3D4 H 1.145869 0.713537 0.786547 0.213 Uiso 0.336(12) 1 calc R U P C 2
C14D C 1.1738(14) 0.6535(15) 0.7706(3) 0.229(10) Uani 0.336(12) 1 d D U P C 2
H4D3 H 1.210060 0.662563 0.769554 0.275 Uiso 0.336(12) 1 calc R U P C 2
H4D4 H 1.173340 0.616946 0.773812 0.275 Uiso 0.336(12) 1 calc R U P C 2
C15D C 1.1555(18) 0.655(2) 0.7499(5) 0.282(13) Uani 0.336(12) 1 d D U P C 2
H5D3 H 1.146595 0.620004 0.746343 0.339 Uiso 0.336(12) 1 calc R U P C 2
H5D4 H 1.185227 0.664402 0.741818 0.339 Uiso 0.336(12) 1 calc R U P C 2
C16D C 1.1115(18) 0.6886(16) 0.7427(4) 0.259(15) Uani 0.336(12) 1 d D U P C 2
H6D4 H 1.106492 0.683360 0.728672 0.388 Uiso 0.336(12) 1 calc R U P C 2
H6D5 H 1.080484 0.679465 0.749730 0.388 Uiso 0.336(12) 1 calc R U P C 2
H6D6 H 1.119479 0.724280 0.745163 0.388 Uiso 0.336(12) 1 calc R U P C 2
C1E C 1.0432(4) 0.9921(3) 0.91339(14) 0.198(3) Uani 1 1 d D U . . .
H1E1 H 1.045978 0.986039 0.927624 0.237 Uiso 1 1 calc DR U . . .
H1E2 H 1.077350 1.001099 0.908573 0.237 Uiso 1 1 calc DR U . . .
C2E C 1.0103(6) 1.0347(3) 0.91034(16) 0.254(5) Uani 1 1 d D U . . .
H2E1 H 0.976283 1.028746 0.915960 0.304 Uiso 1 1 calc R U . . .
H2E2 H 1.006965 1.042980 0.896297 0.304 Uiso 1 1 calc R U . . .
C3E C 1.0413(11) 1.0797(6) 0.9224(3) 0.350(8) Uani 1 1 d D U . . .
H3E1 H 1.038465 1.072735 0.936562 0.419 Uiso 1 1 calc R U . . .
H3E2 H 1.077567 1.077606 0.918883 0.419 Uiso 1 1 calc R U . . .
C4E C 1.0244(13) 1.1297(7) 0.9189(4) 0.388(10) Uani 1 1 d D U . . .
H4E1 H 0.987667 1.130010 0.916094 0.466 Uiso 1 1 calc R U . . .
H4E2 H 1.042509 1.144486 0.907582 0.466 Uiso 1 1 calc R U . . .
C5E C 1.0359(15) 1.1606(9) 0.9377(5) 0.403(12) Uani 1 1 d D U . . .
H5E1 H 1.020670 1.194598 0.936107 0.483 Uiso 1 1 calc R U . . .
H5E2 H 1.018118 1.143977 0.948707 0.483 Uiso 1 1 calc R U . . .
C6E C 1.0913(15) 1.1678(14) 0.9437(6) 0.46(2) Uani 1 1 d D U . . .
H6E1 H 1.092922 1.187838 0.955724 0.691 Uiso 1 1 calc R U . . .
H6E2 H 1.106938 1.134670 0.945918 0.691 Uiso 1 1 calc R U . . .
H6E3 H 1.109502 1.185527 0.933259 0.691 Uiso 1 1 calc R U . . .
C1F C 0.8420(2) 0.7951(3) 0.92867(11) 0.1648(19) Uani 1 1 d D U . . .
H1F1 H 0.837639 0.761896 0.935141 0.198 Uiso 1 1 calc R U . . .
H1F2 H 0.855390 0.788924 0.915378 0.198 Uiso 1 1 calc R U . . .
C2F C 0.7905(3) 0.8212(4) 0.92709(12) 0.183(2) Uani 1 1 d D U . . .
H2F1 H 0.776615 0.826154 0.940379 0.220 Uiso 1 1 calc R U . . .
H2F2 H 0.795173 0.854980 0.921119 0.220 Uiso 1 1 calc R U . . .
C3F C 0.7529(3) 0.7914(4) 0.91506(15) 0.205(3) Uani 1 1 d D U . . .
H3F1 H 0.749708 0.756867 0.920519 0.246 Uiso 1 1 calc R U . . .
H3F2 H 0.765612 0.788377 0.901506 0.246 Uiso 1 1 calc R U . . .
C4F C 0.7008(4) 0.8167(6) 0.9148(2) 0.259(5) Uani 1 1 d D U . . .
H4F1 H 0.687356 0.817338 0.928300 0.311 Uiso 1 1 calc R U . . .
H4F2 H 0.704845 0.852195 0.910460 0.311 Uiso 1 1 calc R U . . .
C5F C 0.6625(5) 0.7908(8) 0.9017(3) 0.302(7) Uani 1 1 d D U . . .
H5F1 H 0.659718 0.754604 0.905206 0.363 Uiso 1 1 calc DR U . . .
H5F2 H 0.673483 0.793185 0.887896 0.363 Uiso 1 1 calc DR U . . .
C6F C 0.6109(7) 0.8168(10) 0.9042(4) 0.394(14) Uani 1 1 d D U . . .
H6F1 H 0.585943 0.800275 0.895755 0.591 Uiso 1 1 calc DR U . . .
H6F2 H 0.600122 0.814088 0.917848 0.591 Uiso 1 1 calc DR U . . .
H6F3 H 0.613848 0.852560 0.900587 0.591 Uiso 1 1 calc DR U . . .
C1G C 1.0087(5) 0.7844(4) 1.08529(15) 0.219(4) Uani 1 1 d D U . . .
H1G1 H 1.033964 0.767571 1.093789 0.263 Uiso 1 1 calc DR U . . .
H1G2 H 1.027003 0.808381 1.076712 0.263 Uiso 1 1 calc DR U . . .
C2G C 0.9720(6) 0.8130(5) 1.09771(17) 0.257(5) Uani 1 1 d D U . . .
H2G1 H 0.951896 0.789552 1.105891 0.309 Uiso 1 1 calc DR U . . .
H2G2 H 0.948606 0.833091 1.089493 0.309 Uiso 1 1 calc DR U . . .
C3G C 1.0055(10) 0.8490(9) 1.1109(3) 0.353(8) Uani 1 1 d D U . . .
H3G1 H 1.025998 0.828445 1.120084 0.423 Uiso 1 1 calc R U . . .
H3G2 H 1.028865 0.868859 1.102628 0.423 Uiso 1 1 calc R U . . .
C4G C 0.9709(11) 0.8849(9) 1.1225(3) 0.362(9) Uani 1 1 d D U . . .
H4G1 H 0.946061 0.865787 1.130397 0.435 Uiso 1 1 calc R U . . .
H4G2 H 0.952517 0.908168 1.113631 0.435 Uiso 1 1 calc R U . . .
C5G C 1.0094(12) 0.9151(11) 1.1361(5) 0.402(11) Uani 1 1 d D U . . .
H5G1 H 1.021619 0.893871 1.146991 0.482 Uiso 1 1 calc R U . . .
H5G2 H 1.038734 0.927816 1.128520 0.482 Uiso 1 1 calc R U . . .
C6G C 0.9773(10) 0.9572(9) 1.1431(3) 0.441(17) Uani 1 1 d D U . . .
H6G1 H 0.997164 0.978929 1.151836 0.661 Uiso 1 1 calc DR U . . .
H6G2 H 0.965242 0.977024 1.131983 0.661 Uiso 1 1 calc DR U . . .
H6G3 H 0.948281 0.943383 1.150287 0.661 Uiso 1 1 calc DR U . . .
C1H C 0.9688(8) 0.5035(8) 1.0818(3) 0.298(7) Uani 1 1 d D U . . .
H1H1 H 0.982221 0.468529 1.082377 0.357 Uiso 1 1 calc R U . . .
H1H2 H 0.953436 0.507608 1.068709 0.357 Uiso 1 1 calc R U . . .
C2H C 0.9238(8) 0.5065(9) 1.0972(3) 0.335(7) Uani 1 1 d D U . . .
H2H1 H 0.905718 0.539210 1.096128 0.402 Uiso 1 1 calc R U . . .
H2H2 H 0.899355 0.478636 1.095125 0.402 Uiso 1 1 calc R U . . .
C3H C 0.9490(8) 0.5017(9) 1.1166(3) 0.342(7) Uani 1 1 d D U . . .
H3H1 H 0.976370 0.476353 1.115448 0.410 Uiso 1 1 calc R U . . .
H3H2 H 0.965073 0.534559 1.119765 0.410 Uiso 1 1 calc R U . . .
C4H C 0.9165(10) 0.4870(11) 1.1335(3) 0.367(8) Uani 1 1 d D U . . .
H4H1 H 0.922715 0.450519 1.135810 0.441 Uiso 0.51(2) 1 calc R U P D 1
H4H2 H 0.881033 0.489893 1.128981 0.441 Uiso 0.51(2) 1 calc R U P D 1
H4H3 H 0.885838 0.508385 1.132459 0.441 Uiso 0.49(2) 1 calc R U P D 2
H4H4 H 0.934763 0.499079 1.145265 0.441 Uiso 0.49(2) 1 calc R U P D 2
C5H C 0.918(2) 0.5121(18) 1.1534(5) 0.372(11) Uani 0.51(2) 1 d D U P D 1
H5H1 H 0.909570 0.548289 1.151851 0.446 Uiso 0.51(2) 1 calc R U P D 1
H5H2 H 0.953427 0.510230 1.158403 0.446 Uiso 0.51(2) 1 calc R U P D 1
C6H C 0.882(2) 0.488(3) 1.1686(7) 0.384(17) Uani 0.51(2) 1 d D U P D 1
H6H1 H 0.885534 0.506212 1.181012 0.577 Uiso 0.51(2) 1 calc R U P D 1
H6H2 H 0.847373 0.490589 1.163889 0.577 Uiso 0.51(2) 1 calc R U P D 1
H6H3 H 0.891284 0.452483 1.170449 0.577 Uiso 0.51(2) 1 calc R U P D 1
C15H C 0.897(2) 0.4347(17) 1.1388(8) 0.393(15) Uani 0.49(2) 1 d D U P D 2
H5H3 H 0.883956 0.437120 1.152307 0.472 Uiso 0.49(2) 1 calc R U P D 2
H5H4 H 0.927347 0.412435 1.139438 0.472 Uiso 0.49(2) 1 calc R U P D 2
C16H C 0.857(2) 0.4060(17) 1.1269(8) 0.42(2) Uani 0.49(2) 1 d D U P D 2
H6H4 H 0.850661 0.373059 1.133034 0.633 Uiso 0.49(2) 1 calc R U P D 2
H6H5 H 0.825806 0.425689 1.126560 0.633 Uiso 0.49(2) 1 calc R U P D 2
H6H6 H 0.869586 0.400783 1.113575 0.633 Uiso 0.49(2) 1 calc R U P D 2
C1I C 1.5052(5) 0.7484(7) 0.9526(4) 0.335(8) Uani 1 1 d D U . . .
H1I1 H 1.498858 0.777573 0.961308 0.402 Uiso 1 1 calc R U . . .
H1I2 H 1.502031 0.760667 0.938967 0.402 Uiso 1 1 calc R U . . .
C2I C 1.5618(7) 0.7298(11) 0.9559(5) 0.400(10) Uani 1 1 d D U . . .
H2I1 H 1.586054 0.757562 0.953252 0.480 Uiso 1 1 calc R U . . .
H2I2 H 1.566702 0.717858 0.969451 0.480 Uiso 1 1 calc R U . . .
C3I C 1.5696(7) 0.6859(12) 0.9412(5) 0.419(11) Uani 1 1 d D U . . .
H3I1 H 1.547020 0.657805 0.945229 0.503 Uiso 1 1 calc R U . . .
H3I2 H 1.557673 0.697655 0.928281 0.503 Uiso 1 1 calc R U . . .
C4I C 1.6220(9) 0.6641(15) 0.9385(6) 0.481(14) Uani 1 1 d D U . . .
H4I1 H 1.629741 0.639905 0.949141 0.577 Uiso 1 1 calc R U . . .
H4I2 H 1.647570 0.691527 0.938829 0.577 Uiso 1 1 calc R U . . .
C5I C 1.6235(11) 0.6360(18) 0.9179(6) 0.517(16) Uani 1 1 d D U . . .
H5I1 H 1.598914 0.607724 0.917867 0.620 Uiso 1 1 calc R U . . .
H5I2 H 1.614081 0.659924 0.907409 0.620 Uiso 1 1 calc R U . . .
C6I C 1.6777(14) 0.615(2) 0.9143(7) 0.57(2) Uani 1 1 d D U . . .
H6I1 H 1.678837 0.598041 0.901662 0.856 Uiso 1 1 calc DR U . . .
H6I2 H 1.701815 0.643572 0.914274 0.856 Uiso 1 1 calc DR U . . .
H6I3 H 1.686690 0.591514 0.924703 0.856 Uiso 1 1 calc DR U . . .
C1J C 1.2469(4) 0.4567(4) 0.8986(2) 0.225(4) Uani 1 1 d D U . . .
H1J1 H 1.268957 0.434662 0.906563 0.270 Uiso 1 1 calc R U . . .
H1J2 H 1.248287 0.444790 0.884879 0.270 Uiso 1 1 calc R U . . .
C2J C 1.1919(4) 0.4538(4) 0.9062(2) 0.228(4) Uani 1 1 d D U . . .
H2J1 H 1.170002 0.474123 0.897453 0.274 Uiso 1 1 calc R U . . .
H2J2 H 1.180365 0.418191 0.905364 0.274 Uiso 1 1 calc R U . . .
C3J C 1.1851(4) 0.4716(4) 0.9262(2) 0.226(4) Uani 1 1 d D U . . .
H3J1 H 1.192753 0.508219 0.926689 0.271 Uiso 1 1 calc R U . . .
H3J2 H 1.209907 0.454105 0.934706 0.271 Uiso 1 1 calc R U . . .
C4J C 1.1326(5) 0.4633(6) 0.9346(2) 0.252(4) Uani 1 1 d D U . . .
H4J1 H 1.123171 0.427246 0.933008 0.303 Uiso 1 1 calc R U . . .
H4J2 H 1.107965 0.483932 0.927192 0.303 Uiso 1 1 calc R U . . .
C5J C 1.1298(6) 0.4778(8) 0.9567(2) 0.283(6) Uani 1 1 d D U . . .
H5J1 H 1.156293 0.459008 0.963969 0.340 Uiso 1 1 calc R U . . .
H5J2 H 1.136814 0.514377 0.958200 0.340 Uiso 1 1 calc R U . . .
C6J C 1.0789(7) 0.4661(13) 0.9656(3) 0.349(11) Uani 1 1 d D U . . .
H6J1 H 1.078999 0.475754 0.979416 0.524 Uiso 1 1 calc R U . . .
H6J2 H 1.052622 0.485100 0.958684 0.524 Uiso 1 1 calc R U . . .
H6J3 H 1.072101 0.429728 0.964454 0.524 Uiso 1 1 calc R U . . .
C1K C 1.1182(6) 1.0191(4) 0.9678(2) 0.245(5) Uani 1 1 d D U . . .
H1K1 H 1.081765 1.020672 0.971072 0.294 Uiso 1 1 calc R U . . .
H1K2 H 1.126390 1.049586 0.959994 0.294 Uiso 1 1 calc R U . . .
C2K C 1.1485(10) 1.0212(10) 0.9868(3) 0.351(9) Uani 1 1 d D U . . .
H2K1 H 1.140247 1.053712 0.993229 0.421 Uiso 1 1 calc R U . . .
H2K2 H 1.135401 0.994002 0.995354 0.421 Uiso 1 1 calc R U . . .
C3K C 1.2039(11) 1.0167(16) 0.9867(4) 0.422(11) Uani 1 1 d D U . . .
H3K1 H 1.216693 1.039561 0.976355 0.507 Uiso 1 1 calc R U . . .
H3K2 H 1.212057 0.981735 0.982524 0.507 Uiso 1 1 calc R U . . .
C4K C 1.2342(14) 1.0273(17) 1.0049(5) 0.467(14) Uani 1 1 d D U . . .
H4K1 H 1.211166 1.026895 1.016292 0.560 Uiso 1 1 calc R U . . .
H4K2 H 1.248933 1.061641 1.003909 0.560 Uiso 1 1 calc R U . . .
C5K C 1.2776(16) 0.9885(19) 1.0084(6) 0.512(16) Uani 1 1 d D U . . .
H5K1 H 1.263037 0.954281 1.010129 0.614 Uiso 1 1 calc R U . . .
H5K2 H 1.300142 0.987742 0.996852 0.614 Uiso 1 1 calc R U . . .
C6K C 1.3082(15) 1.003(2) 1.0265(5) 0.52(2) Uani 1 1 d D U . . .
H6K1 H 1.335316 0.978063 1.028499 0.776 Uiso 1 1 calc R U . . .
H6K2 H 1.322991 1.036551 1.024714 0.776 Uiso 1 1 calc R U . . .
H6K3 H 1.285941 1.003140 1.037971 0.776 Uiso 1 1 calc R U . . .
C1L C 0.9470(4) 0.7034(4) 0.89108(13) 0.203(3) Uani 1 1 d D U . . .
H1L1 H 0.909551 0.703321 0.890402 0.244 Uiso 1 1 calc R U . . .
H1L2 H 0.959871 0.723472 0.879929 0.244 Uiso 1 1 calc R U . . .
C2L C 0.9660(4) 0.6502(4) 0.88947(14) 0.206(3) Uani 1 1 d D U . . .
H2L1 H 0.950082 0.633808 0.878015 0.247 Uiso 1 1 calc R U . . .
H2L2 H 0.955709 0.631103 0.901257 0.247 Uiso 1 1 calc R U . . .
C3L C 1.0223(5) 0.6473(5) 0.88739(17) 0.233(4) Uani 1 1 d D U . . .
H3L1 H 1.037977 0.663218 0.899009 0.279 Uiso 1 1 calc R U . . .
H3L2 H 1.032447 0.667469 0.875840 0.279 Uiso 1 1 calc R U . . .
C4L C 1.0435(7) 0.5945(6) 0.8852(2) 0.282(6) Uani 1 1 d D U . . .
H4L1 H 1.030531 0.579429 0.872935 0.338 Uiso 1 1 calc R U . . .
H4L2 H 1.031488 0.573321 0.896189 0.338 Uiso 1 1 calc R U . . .
C5L C 1.1019(8) 0.5939(9) 0.8848(3) 0.316(8) Uani 1 1 d D U . . .
H5L1 H 1.113532 0.618591 0.874908 0.379 Uiso 1 1 calc R U . . .
H5L2 H 1.113162 0.559938 0.880480 0.379 Uiso 1 1 calc R U . . .
C6L C 1.1294(8) 0.6067(10) 0.9051(3) 0.344(10) Uani 1 1 d D U . . .
H6L1 H 1.166199 0.605290 0.903340 0.517 Uiso 1 1 calc R U . . .
H6L2 H 1.119612 0.640653 0.909419 0.517 Uiso 1 1 calc R U . . .
H6L3 H 1.119240 0.581837 0.915007 0.517 Uiso 1 1 calc R U . . .
C1M C 1.2463(10) 0.7172(13) 1.0998(3) 0.382(10) Uani 1 1 d D U . . .
H1M1 H 1.237950 0.744546 1.109089 0.458 Uiso 1 1 calc R U . . .
H1M2 H 1.246436 0.685214 1.107288 0.458 Uiso 1 1 calc R U . . .
C2M C 1.3028(12) 0.727(2) 1.0928(4) 0.470(13) Uani 1 1 d D U . . .
H2M1 H 1.315093 0.696806 1.085443 0.564 Uiso 1 1 calc R U . . .
H2M2 H 1.303804 0.756294 1.083905 0.564 Uiso 1 1 calc R U . . .
C3M C 1.3371(15) 0.736(2) 1.1104(5) 0.523(15) Uani 1 1 d D U . . .
H3M1 H 1.357407 0.705833 1.113526 0.628 Uiso 1 1 calc DR U . . .
H3M2 H 1.317110 0.746076 1.121982 0.628 Uiso 1 1 calc DR U . . .
C4M C 1.3720(18) 0.7809(19) 1.1035(6) 0.534(17) Uani 1 1 d D U . . .
H4M1 H 1.385343 0.774303 1.090181 0.641 Uiso 1 1 calc R U . . .
H4M2 H 1.352947 0.813187 1.103267 0.641 Uiso 1 1 calc R U . . .
C5M C 1.4146(17) 0.7833(14) 1.1181(8) 0.57(2) Uani 1 1 d D U . . .
H5M1 H 1.444005 0.764197 1.113011 0.682 Uiso 1 1 calc DR U . . .
H5M2 H 1.403613 0.766917 1.130416 0.682 Uiso 1 1 calc DR U . . .
C6M C 1.4306(18) 0.8378(17) 1.1224(6) 0.63(3) Uani 1 1 d D U . . .
H6M1 H 1.458205 0.837813 1.131920 0.947 Uiso 1 1 calc DR U . . .
H6M2 H 1.442067 0.853901 1.110262 0.947 Uiso 1 1 calc DR U . . .
H6M3 H 1.401696 0.856619 1.127657 0.947 Uiso 1 1 calc DR U . . .
C1N C 0.9843(10) 0.4602(8) 1.0294(3) 0.324(9) Uani 1 1 d D U . . .
H1N1 H 0.983862 0.428098 1.036865 0.389 Uiso 1 1 calc R U . . .
H1N2 H 0.960521 0.484032 1.035793 0.389 Uiso 1 1 calc R U . . .
C2N C 0.9672(11) 0.4504(12) 1.0084(4) 0.381(10) Uani 1 1 d D U . . .
H2N1 H 0.935938 0.429731 1.008340 0.457 Uiso 0.496(18) 1 calc R U P E 1
H2N2 H 0.993813 0.431807 1.001185 0.457 Uiso 0.496(18) 1 calc R U P E 1
H2N3 H 0.990300 0.426057 1.001971 0.457 Uiso 0.504(18) 1 calc R U P E 2
H2N4 H 0.967286 0.482305 1.000836 0.457 Uiso 0.504(18) 1 calc R U P E 2
C3N C 0.957(2) 0.5024(17) 0.9986(6) 0.397(15) Uani 0.496(18) 1 d D U P E 1
H3N1 H 0.985215 0.526295 1.001362 0.477 Uiso 0.496(18) 1 calc R U P E 1
H3N2 H 0.953380 0.498722 0.984333 0.477 Uiso 0.496(18) 1 calc R U P E 1
C4N C 0.9075(19) 0.521(2) 1.0081(8) 0.400(16) Uani 0.496(18) 1 d D U P E 1
H4N1 H 0.885368 0.534196 0.997633 0.480 Uiso 0.496(18) 1 calc R U P E 1
H4N2 H 0.890126 0.491071 1.013850 0.480 Uiso 0.496(18) 1 calc R U P E 1
C5N C 0.913(2) 0.561(2) 1.0237(8) 0.388(17) Uani 0.496(18) 1 d D U P E 1
H5N1 H 0.908133 0.594936 1.018043 0.465 Uiso 0.496(18) 1 calc R U P E 1
H5N2 H 0.946804 0.559081 1.029770 0.465 Uiso 0.496(18) 1 calc R U P E 1
C6N C 0.8699(12) 0.5495(13) 1.0396(6) 0.305(16) Uani 0.496(18) 1 d D U P E 1
H6N1 H 0.871976 0.574719 1.050117 0.457 Uiso 0.496(18) 1 calc R U P E 1
H6N2 H 0.836553 0.551311 1.033445 0.457 Uiso 0.496(18) 1 calc R U P E 1
H6N3 H 0.875039 0.515628 1.045116 0.457 Uiso 0.496(18) 1 calc R U P E 1
C13N C 0.9122(15) 0.428(2) 1.0095(9) 0.419(16) Uani 0.504(18) 1 d D U P E 2
H3N3 H 0.909955 0.395323 1.002497 0.503 Uiso 0.504(18) 1 calc R U P E 2
H3N4 H 0.901375 0.423159 1.023207 0.503 Uiso 0.504(18) 1 calc R U P E 2
C14N C 0.8802(16) 0.469(3) 0.9993(10) 0.443(19) Uani 0.504(18) 1 d D U P E 2
H4N3 H 0.880895 0.461680 0.985140 0.532 Uiso 0.504(18) 1 calc R U P E 2
H4N4 H 0.897835 0.501710 1.001208 0.532 Uiso 0.504(18) 1 calc R U P E 2
C15N C 0.8241(19) 0.477(3) 1.0052(9) 0.44(2) Uani 0.504(18) 1 d D U P E 2
H5N3 H 0.815105 0.453907 1.015987 0.527 Uiso 0.504(18) 1 calc R U P E 2
H5N4 H 0.819054 0.512254 1.009680 0.527 Uiso 0.504(18) 1 calc R U P E 2
C16N C 0.7897(17) 0.466(3) 0.9873(11) 0.42(3) Uani 0.504(18) 1 d D U P E 2
H6N4 H 0.754268 0.471490 0.991007 0.632 Uiso 0.504(18) 1 calc R U P E 2
H6N5 H 0.798574 0.489614 0.976684 0.632 Uiso 0.504(18) 1 calc R U P E 2
H6N6 H 0.794635 0.431410 0.982975 0.632 Uiso 0.504(18) 1 calc R U P E 2
C201 C 1.0336(15) 0.921(3) 1.0355(10) 0.219(14) Uani 0.18 1 d D U P F 1
H1S1 H 1.015437 0.943031 1.044789 0.263 Uiso 0.18 1 calc R U P F 1
H1S2 H 1.009000 0.895032 1.031108 0.263 Uiso 0.18 1 calc R U P F 1
Cl11 Cl 1.0474(5) 0.9591(5) 1.0146(2) 0.204(4) Uani 0.18 1 d D U P F 1
Cl12 Cl 1.081(2) 0.8880(16) 1.0494(6) 0.302(14) Uani 0.18 1 d D U P F 1
C202 C 1.129(4) 0.651(5) 0.9677(15) 0.266(18) Uani 0.093 1 d D U P G 2
H2S1 H 1.134141 0.633406 0.955045 0.319 Uiso 0.093 1 calc R U P G 2
H2S2 H 1.098648 0.671903 0.966394 0.319 Uiso 0.093 1 calc R U P G 2
Cl21 Cl 1.1815(9) 0.6936(9) 0.9704(4) 0.195(7) Uani 0.093 1 d D U P G 2
Cl22 Cl 1.115(2) 0.6026(18) 0.9852(10) 0.295(16) Uani 0.093 1 d D U P G 2
C203 C 0.732(4) 0.7048(18) 0.9690(11) 0.254(7) Uani 0.12 1 d D U P H 1
H3S1 H 0.703268 0.680529 0.968351 0.305 Uiso 0.12 1 calc R U P H 1
H3S2 H 0.748491 0.699201 0.981725 0.305 Uiso 0.12 1 calc R U P H 1
Cl31 Cl 0.7760(13) 0.6846(12) 0.9509(5) 0.255(7) Uani 0.12 1 d D U P H 1
Cl32 Cl 0.7037(12) 0.7661(11) 0.9703(5) 0.254(7) Uani 0.12 1 d D U P H 1
C204 C 1.112(4) 0.629(10) 0.969(6) 0.27(2) Uani 0.04 1 d D U P I 1
H4S1 H 1.132619 0.631940 0.957362 0.318 Uiso 0.04 1 calc R U P I 1
H4S2 H 1.124647 0.599142 0.976526 0.318 Uiso 0.04 1 calc R U P I 1
Cl41 Cl 1.049(4) 0.615(4) 0.9618(16) 0.26(2) Uani 0.04 1 d D U P I 1
Cl42 Cl 1.128(4) 0.683(4) 0.9841(15) 0.27(2) Uani 0.04 1 d D U P I 1
C205 C 1.665(5) 0.786(5) 1.1082(11) 0.279(9) Uani 0.1 1 d D U P J 3
H5S1 H 1.631005 0.788380 1.113948 0.335 Uiso 0.1 1 calc R U P J 3
H5S2 H 1.671530 0.750031 1.105368 0.335 Uiso 0.1 1 calc R U P J 3
Cl51 Cl 1.7087(17) 0.8038(18) 1.1271(5) 0.279(9) Uani 0.1 1 d D U P J 3
Cl52 Cl 1.6622(18) 0.8178(18) 1.0851(5) 0.280(9) Uani 0.1 1 d D U P J 3
C206 C 0.570(6) 0.555(7) 0.9967(11) 0.260(13) Uani 0.07 1 d D U P K -3
H6S1 H 0.578464 0.519162 0.999851 0.312 Uiso 0.07 1 calc R U P K -3
H6S2 H 0.540418 0.564003 1.004568 0.312 Uiso 0.07 1 calc R U P K -3
Cl61 Cl 0.622(2) 0.592(2) 1.0058(8) 0.261(13) Uani 0.07 1 d D U P K -3
Cl62 Cl 0.551(3) 0.556(3) 0.9717(9) 0.260(13) Uani 0.07 1 d D U P K -3
C207 C 0.956(2) 0.599(9) 0.982(2) 0.275(16) Uani 0.067 1 d D U P L 3
H7S1 H 0.976396 0.629613 0.979905 0.330 Uiso 0.067 1 calc R U P L 3
H7S2 H 0.972984 0.579877 0.992834 0.330 Uiso 0.067 1 calc R U P L 3
Cl71 Cl 0.962(3) 0.561(3) 0.9607(9) 0.277(15) Uani 0.067 1 d D U P L 3
Cl72 Cl 0.896(2) 0.619(3) 0.9917(10) 0.273(15) Uani 0.067 1 d D U P L 3
C208 C 1.4036(16) 0.853(6) 0.9449(10) 0.241(16) Uani 0.081 1 d D U P M 2
H8S1 H 1.416669 0.887215 0.947268 0.289 Uiso 0.081 1 calc R U P M 2
H8S2 H 1.420038 0.830461 0.954676 0.289 Uiso 0.081 1 calc R U P M 2
Cl81 Cl 1.4276(13) 0.8337(13) 0.9217(5) 0.221(9) Uani 0.081 1 d D U P M 2
Cl82 Cl 1.3379(17) 0.8542(19) 0.9511(7) 0.270(14) Uani 0.081 1 d D U P M 2
C209 C 1.198(3) 0.398(6) 0.8542(7) 0.257(9) Uani 0.086 1 d D U P N 3
H9S1 H 1.198285 0.427067 0.863325 0.308 Uiso 0.086 1 calc R U P N 3
H9S2 H 1.221360 0.372379 0.859814 0.308 Uiso 0.086 1 calc R U P N 3
Cl91 Cl 1.1358(15) 0.3711(17) 0.8555(6) 0.256(9) Uani 0.086 1 d D U P N 3
Cl92 Cl 1.2263(15) 0.4194(18) 0.8320(6) 0.258(9) Uani 0.086 1 d D U P N 3
C210 C 1.208(12) 0.702(8) 0.9833(19) 0.242(16) Uani 0.04 1 d D U P O 5
H0S1 H 1.197790 0.667906 0.978991 0.291 Uiso 0.04 1 calc R U P O 5
H0S2 H 1.245427 0.700511 0.985397 0.291 Uiso 0.04 1 calc R U P O 5
Cl01 Cl 1.180(4) 0.712(4) 1.0068(10) 0.242(16) Uani 0.04 1 d D U P O 5
Cl02 Cl 1.198(4) 0.744(4) 0.9630(10) 0.242(16) Uani 0.04 1 d D U P O 5
C211 C 1.357(5) 0.757(13) 1.032(3) 0.242(3) Uani 0.04 1 d D U P P 1
H1S3 H 1.355019 0.737355 1.044659 0.290 Uiso 0.04 1 calc R U P P 1
H1S4 H 1.335431 0.786741 1.033854 0.290 Uiso 0.04 1 calc R U P P 1
Cl13 Cl 1.421(3) 0.779(4) 1.0306(13) 0.242(3) Uani 0.04 1 d D U P P 1
Cl14 Cl 1.328(3) 0.718(3) 1.0139(13) 0.242(3) Uani 0.04 1 d D U P P 1
C212 C 1.214(10) 0.713(11) 0.9716(17) 0.283(3) Uani 0.055 1 d D U P Q 4
H2S3 H 1.249690 0.718837 0.967682 0.340 Uiso 0.055 1 calc R U P Q 4
H2S4 H 1.210063 0.675469 0.972502 0.340 Uiso 0.055 1 calc R U P Q 4
Cl23 Cl 1.208(4) 0.737(4) 0.9959(11) 0.283(3) Uani 0.055 1 d D U P Q 4
Cl24 Cl 1.175(4) 0.733(4) 0.9517(10) 0.283(3) Uani 0.055 1 d D U P Q 4
C213 C 1.179(13) 0.150(3) 1.022(3) 0.266(3) Uani 0.045 1 d D U P R -1
H3S3 H 1.142372 0.146050 1.023412 0.320 Uiso 0.045 1 calc R U P R -1
H3S4 H 1.194379 0.148706 1.034956 0.320 Uiso 0.045 1 calc R U P R -1
Cl33 Cl 1.201(4) 0.095(3) 1.0089(14) 0.266(3) Uani 0.045 1 d D U P R -1
Cl34 Cl 1.189(4) 0.213(3) 1.0131(18) 0.266(3) Uani 0.045 1 d D U P R -1
C214 C 0.846(6) 0.642(11) 0.9625(13) 0.234(18) Uani 0.04 1 d D U P S 2
H4S3 H 0.850915 0.607430 0.956876 0.281 Uiso 0.04 1 calc R U P S 2
H4S4 H 0.877933 0.660016 0.960938 0.281 Uiso 0.04 1 calc R U P S 2
Cl43 Cl 0.801(3) 0.673(3) 0.9470(11) 0.231(18) Uani 0.04 1 d D U P S 2
Cl44 Cl 0.836(3) 0.633(3) 0.9882(10) 0.237(18) Uani 0.04 1 d D U P S 2
C215 C 1.0260(12) 0.8989(13) 1.0419(10) 0.219(11) Uani 0.2 1 d D U P T 2
H5S3 H 0.999685 0.900614 1.052153 0.263 Uiso 0.2 1 calc R U P T 2
H5S4 H 1.012373 0.876690 1.031493 0.263 Uiso 0.2 1 calc R U P T 2
Cl53 Cl 1.0297(9) 0.9606(8) 1.0316(5) 0.214(8) Uani 0.2 1 d D U P T 2
Cl54 Cl 1.0778(8) 0.8660(6) 1.0523(3) 0.211(5) Uani 0.2 1 d D U P T 2
C216 C 1.235(9) 0.772(9) 0.992(4) 0.22(3) Uani 0.025 1 d D U P U 3
H6S3 H 1.233667 0.802984 1.000379 0.269 Uiso 0.025 1 calc R U P U 3
H6S4 H 1.203062 0.771310 0.984628 0.269 Uiso 0.025 1 calc R U P U 3
Cl63 Cl 1.231(5) 0.720(5) 1.0090(16) 0.23(3) Uani 0.025 1 d D U P U 3
Cl64 Cl 1.285(4) 0.780(4) 0.9753(14) 0.22(3) Uani 0.025 1 d D U P U 3
C217 C 1.432(11) 0.930(4) 1.0336(17) 0.21(2) Uani 0.035 1 d D U P V 1
H7S3 H 1.406686 0.936071 1.023319 0.256 Uiso 0.035 1 calc R U P V 1
H7S4 H 1.459953 0.955018 1.031155 0.256 Uiso 0.035 1 calc R U P V 1
Cl73 Cl 1.459(3) 0.869(3) 1.0293(11) 0.218(19) Uani 0.035 1 d D U P V 1
Cl74 Cl 1.404(2) 0.948(2) 1.0563(9) 0.194(15) Uani 0.035 1 d D U P V 1
C218 C 0.763(5) 0.669(7) 1.0006(10) 0.273(9) Uani 0.075 1 d D U P W 4
H8S3 H 0.786496 0.683441 0.990684 0.327 Uiso 0.075 1 calc R U P W 4
H8S4 H 0.753640 0.635029 0.995972 0.327 Uiso 0.075 1 calc R U P W 4
Cl84 Cl 0.7997(15) 0.660(2) 1.0224(8) 0.271(9) Uani 0.075 1 d D U P W 4
Cl83 Cl 0.7070(11) 0.7070(11) 1.000000 0.273(9) Uani 0.15 2 d DS TU P W 4
C219 C 1.0583(13) 0.889(2) 1.0468(17) 0.198(13) Uani 0.12 1 d D U P X 5
H9S3 H 1.049267 0.859234 1.039009 0.238 Uiso 0.12 1 calc R U P X 5
H9S4 H 1.041807 0.885189 1.059713 0.238 Uiso 0.12 1 calc R U P X 5
Cl93 Cl 1.1253(11) 0.8863(12) 1.0510(5) 0.251(9) Uani 0.12 1 d D U P X 5
Cl94 Cl 1.0281(10) 0.9423(10) 1.0353(5) 0.163(6) Uani 0.12 1 d D U P X 5
C220 C 0.978(6) 0.468(3) 0.920(3) 0.24(2) Uani 0.05 1 d D U P Y 4
H0S3 H 1.004806 0.490620 0.924923 0.292 Uiso 0.05 1 calc R U P Y 4
H0S4 H 0.973591 0.476538 0.905882 0.292 Uiso 0.05 1 calc R U P Y 4
Cl03 Cl 0.920(3) 0.487(3) 0.9318(12) 0.26(2) Uani 0.05 1 d D U P Y 4
Cl04 Cl 1.002(2) 0.4050(19) 0.9210(9) 0.210(14) Uani 0.05 1 d D U P Y 4
C221 C 0.846(4) 0.613(10) 0.973(4) 0.22(2) Uani 0.03 1 d D U P Z 4
H1S5 H 0.826935 0.581100 0.969978 0.268 Uiso 0.03 1 calc R U P Z 4
H1S6 H 0.835612 0.622985 0.986243 0.268 Uiso 0.03 1 calc R U P Z 4
Cl15 Cl 0.822(3) 0.660(3) 0.9566(14) 0.21(2) Uani 0.03 1 d D U P Z 4
Cl16 Cl 0.911(3) 0.595(4) 0.9743(17) 0.23(2) Uani 0.03 1 d D U P Z 4
C222 C 0.946(2) 0.597(4) 0.969(3) 0.225(18) Uani 0.055 1 d D U P A 5
H2S5 H 0.940992 0.565656 0.976283 0.270 Uiso 0.055 1 calc R U P A 5
H2S6 H 0.931750 0.590197 0.955431 0.270 Uiso 0.055 1 calc R U P A 5
Cl25 Cl 0.9069(18) 0.6445(19) 0.9795(8) 0.219(13) Uani 0.055 1 d D U P A 5
Cl26 Cl 1.0128(18) 0.604(2) 0.9654(8) 0.221(13) Uani 0.055 1 d D U P A 5
C223 C 1.127(4) 0.624(14) 0.983(3) 0.239(19) Uani 0.04 1 d D U P B 4
H3S5 H 1.154655 0.600544 0.979672 0.287 Uiso 0.04 1 calc R U P B 4
H3S6 H 1.142827 0.652739 0.990198 0.287 Uiso 0.04 1 calc R U P B 4
Cl35 Cl 1.103(4) 0.649(3) 0.9606(11) 0.239(19) Uani 0.04 1 d D U P B 4
Cl36 Cl 1.088(3) 0.592(3) 1.0004(11) 0.239(19) Uani 0.04 1 d D U P B 4
C224 C 1.162(14) 0.669(3) 0.9893(11) 0.294(3) Uani 0.065 1 d D U P C 3
H4S5 H 1.194852 0.675218 0.996008 0.353 Uiso 0.065 1 calc R U P C 3
H4S6 H 1.135275 0.679396 0.998447 0.353 Uiso 0.065 1 calc R U P C 3
Cl45 Cl 1.160(4) 0.712(3) 0.9691(13) 0.294(3) Uani 0.065 1 d D U P C 3
Cl46 Cl 1.157(4) 0.602(3) 0.9866(13) 0.294(3) Uani 0.065 1 d D U P C 3
C225 C 0.892(7) 1.082(2) 0.871(2) 0.258(13) Uani 0.07 1 d D U P D -5
H5S5 H 0.864487 1.058172 0.873624 0.310 Uiso 0.07 1 calc R U P D -5
H5S6 H 0.911937 1.068658 0.860004 0.310 Uiso 0.07 1 calc R U P D -5
Cl55 Cl 0.933(2) 1.079(2) 0.8920(8) 0.259(13) Uani 0.07 1 d D U P D -5
Cl56 Cl 0.864(2) 1.140(2) 0.8630(8) 0.261(13) Uani 0.07 1 d D U P D -5
C226 C 1.538(13) 0.527(3) 1.0584(15) 0.282(3) Uani 0.055 1 d D U P E -1
H6S5 H 1.567836 0.505402 1.060678 0.339 Uiso 0.055 1 calc R U P E -1
H6S6 H 1.509046 0.504163 1.056006 0.339 Uiso 0.055 1 calc R U P E -1
Cl65 Cl 1.549(5) 0.560(4) 1.0359(10) 0.282(3) Uani 0.055 1 d D U P E -1
Cl66 Cl 1.525(3) 0.558(3) 1.0811(10) 0.282(3) Uani 0.055 1 d D U P E -1
C227 C 1.596(2) 0.574(6) 1.024(3) 0.272(3) Uani 0.07 1 d D U P F -2
H7S5 H 1.600407 0.537672 1.020235 0.326 Uiso 0.07 1 calc R U P F -2
H7S6 H 1.598459 0.574904 1.038407 0.326 Uiso 0.07 1 calc R U P F -2
Cl75 Cl 1.5319(19) 0.590(3) 1.0180(10) 0.272(3) Uani 0.07 1 d D U P F -2
Cl76 Cl 1.6495(19) 0.607(3) 1.0146(10) 0.272(3) Uani 0.07 1 d D U P F -2
C228 C 1.524(3) 0.553(7) 1.030(2) 0.276(3) Uani 0.09 1 d D U P G -3
H8S5 H 1.517476 0.564942 1.043517 0.331 Uiso 0.09 1 calc R U P G -3
H8S6 H 1.504283 0.521451 1.028349 0.331 Uiso 0.09 1 calc R U P G -3
Cl85 Cl 1.4972(19) 0.5989(19) 1.0139(8) 0.276(3) Uani 0.09 1 d D U P G -3
Cl86 Cl 1.5894(19) 0.535(2) 1.0292(8) 0.276(3) Uani 0.09 1 d D U P G -3
C229 C 0.876(4) 1.156(18) 0.881(2) 0.278(3) Uani 0.04 1 d D U P H -4
H9S5 H 0.888476 1.190539 0.878837 0.334 Uiso 0.04 1 calc R U P H -4
H9S6 H 0.897220 1.133433 0.872511 0.334 Uiso 0.04 1 calc R U P H -4
Cl95 Cl 0.890(4) 1.139(5) 0.9056(15) 0.278(3) Uani 0.04 1 d D U P H -4
Cl96 Cl 0.814(4) 1.154(5) 0.8707(15) 0.278(3) Uani 0.04 1 d D U P H -4
C230 C 1.365(3) 0.713(9) 1.033(5) 0.227(16) Uani 0.032 1 d D U P I 2
H0S5 H 1.361898 0.709518 1.018794 0.273 Uiso 0.032 1 calc R U P I 2
H0S6 H 1.366893 0.677924 1.038407 0.273 Uiso 0.032 1 calc R U P I 2
Cl05 Cl 1.426(3) 0.740(4) 1.0375(15) 0.228(17) Uani 0.032 1 d D U P I 2
Cl06 Cl 1.308(3) 0.740(4) 1.0418(15) 0.227(17) Uani 0.032 1 d D U P I 2
C231 C 1.397(7) 0.784(13) 1.023(6) 0.25(2) Uani 0.03 1 d D U P J 3
H1S7 H 1.402641 0.780272 1.008586 0.303 Uiso 0.03 1 calc R U P J 3
H1S8 H 1.383402 0.818503 1.024847 0.303 Uiso 0.03 1 calc R U P J 3
Cl17 Cl 1.458(4) 0.783(5) 1.034(2) 0.25(2) Uani 0.03 1 d D U P J 3
Cl18 Cl 1.348(4) 0.741(6) 1.029(2) 0.25(2) Uani 0.03 1 d D U P J 3
C232 C 1.180(14) 0.228(3) 1.0239(10) 0.259(16) Uani 0.05 1 d D U P K -3
H2S7 H 1.149861 0.224522 1.032175 0.310 Uiso 0.05 1 calc R U P K -3
H2S8 H 1.209207 0.215392 1.031797 0.310 Uiso 0.05 1 calc R U P K -3
Cl27 Cl 1.173(3) 0.183(3) 1.0043(13) 0.259(16) Uani 0.05 1 d D U P K -3
Cl28 Cl 1.190(4) 0.294(2) 1.0202(12) 0.259(16) Uani 0.05 1 d D U P K -3
C233 C 1.177(12) 0.253(11) 1.0034(14) 0.215(19) Uani 0.024 1 d D U P L -4
H3S7 H 1.147070 0.238491 0.996506 0.257 Uiso 0.024 1 calc R U P L -4
H3S8 H 1.191097 0.279086 0.994795 0.257 Uiso 0.024 1 calc R U P L -4
Cl37 Cl 1.223(4) 0.203(4) 1.0046(16) 0.215(19) Uani 0.024 1 d D U P L -4
Cl38 Cl 1.153(5) 0.285(4) 1.0245(17) 0.215(19) Uani 0.024 1 d D U P L -4
C234 C 0.904(10) 1.120(5) 0.896(4) 0.233(17) Uani 0.033 1 d D U P M -3
H4S7 H 0.890849 1.089360 0.902532 0.280 Uiso 0.033 1 calc R U P M -3
H4S8 H 0.931980 1.107418 0.887146 0.280 Uiso 0.033 1 calc R U P M -3
Cl47 Cl 0.933(3) 1.158(4) 0.9141(13) 0.233(17) Uani 0.033 1 d D U P M -3
Cl48 Cl 0.855(4) 1.142(4) 0.8800(14) 0.233(17) Uani 0.033 1 d D U P M -3
C235 C 0.826(4) 0.382(18) 0.9583(17) 0.24(2) Uani 0.03 1 d D U P N -3
H5S7 H 0.826148 0.349040 0.951777 0.284 Uiso 0.03 1 calc R U P N -3
H5S8 H 0.820835 0.408027 0.947921 0.284 Uiso 0.03 1 calc R U P N -3
Cl57 Cl 0.770(3) 0.384(6) 0.9733(18) 0.24(2) Uani 0.03 1 d D U P N -3
Cl58 Cl 0.888(3) 0.392(4) 0.9677(16) 0.23(2) Uani 0.03 1 d D U P N -3
C236 C 0.901(15) 0.532(9) 0.9269(13) 0.26(3) Uani 0.035 1 d D U P O -1
H6S7 H 0.866930 0.532604 0.932544 0.315 Uiso 0.035 1 calc R U P O -1
H6S8 H 0.918652 0.502084 0.932383 0.315 Uiso 0.035 1 calc R U P O -1
Cl67 Cl 0.894(4) 0.520(4) 0.9013(14) 0.26(3) Uani 0.035 1 d D U P O -1
Cl68 Cl 0.934(4) 0.586(4) 0.9363(15) 0.26(3) Uani 0.035 1 d D U P O -1
C237 C 1.668(3) 0.580(14) 1.004(2) 0.23(2) Uani 0.035 1 d D U P P -4
H7S7 H 1.674562 0.543877 1.007837 0.275 Uiso 0.035 1 calc R U P P -4
H7S8 H 1.668864 0.599063 1.016704 0.275 Uiso 0.035 1 calc R U P P -4
Cl77 Cl 1.721(3) 0.600(4) 0.9904(14) 0.23(2) Uani 0.035 1 d D U P P -4
Cl78 Cl 1.604(3) 0.583(4) 0.9956(15) 0.23(2) Uani 0.035 1 d D U P P -4
C238 C 1.095(6) 0.624(8) 0.971(2) 0.209(18) Uani 0.035 1 d D U P Q 6
H8S7 H 1.111639 0.615837 0.958731 0.251 Uiso 0.035 1 calc R U P Q 6
H8S8 H 1.078982 0.657323 0.969778 0.251 Uiso 0.035 1 calc R U P Q 6
Cl87 Cl 1.045(3) 0.579(3) 0.9743(13) 0.219(18) Uani 0.035 1 d D U P Q 6
Cl88 Cl 1.145(2) 0.632(3) 0.9888(11) 0.204(17) Uani 0.035 1 d D U P Q 6
 
loop_
 _atom_site_aniso_label
 _atom_site_aniso_U_11
 _atom_site_aniso_U_22
 _atom_site_aniso_U_33
 _atom_site_aniso_U_23
 _atom_site_aniso_U_13
 _atom_site_aniso_U_12
N1 0.240(7) 0.186(5) 0.154(5) -0.026(4) -0.042(5) 0.058(5)
N2 0.214(5) 0.154(4) 0.174(5) -0.051(4) -0.069(5) 0.059(4)
O1 0.227(5) 0.198(4) 0.205(5) -0.056(4) -0.086(4) 0.055(4)
O2 0.266(6) 0.186(4) 0.189(4) -0.020(4) -0.040(4) 0.058(5)
C1 0.325(15) 0.176(7) 0.172(7) 0.013(6) -0.015(9) 0.108(9)
C2 0.273(11) 0.177(6) 0.145(6) -0.002(5) -0.037(8) 0.039(7)
C3 0.286(12) 0.187(6) 0.140(5) -0.007(5) -0.027(6) 0.069(7)
C4 0.292(12) 0.154(5) 0.154(6) -0.018(5) -0.072(8) 0.066(7)
C5 0.222(8) 0.161(5) 0.189(8) -0.048(6) -0.080(7) 0.068(6)
C6 0.208(7) 0.179(6) 0.172(6) -0.025(5) -0.048(6) 0.070(6)
C7 0.205(7) 0.161(5) 0.192(7) -0.055(6) -0.078(7) 0.072(6)
C8 0.191(6) 0.162(5) 0.183(7) -0.025(5) -0.055(6) 0.034(5)
C9 0.177(5) 0.160(5) 0.184(7) -0.053(5) -0.058(5) 0.045(4)
C10 0.185(6) 0.183(6) 0.161(6) -0.031(5) -0.049(5) 0.049(5)
C11 0.176(5) 0.165(5) 0.194(7) -0.036(5) -0.047(5) 0.043(4)
C12 0.196(6) 0.166(5) 0.167(6) -0.028(5) -0.046(5) 0.051(5)
C13 0.197(6) 0.164(5) 0.155(6) -0.039(5) -0.040(4) 0.048(5)
C14 0.186(6) 0.168(6) 0.172(6) -0.012(6) -0.035(5) 0.054(5)
C15 0.210(7) 0.171(6) 0.175(7) -0.025(6) -0.049(6) 0.070(6)
C16 0.232(9) 0.156(5) 0.169(6) -0.032(5) -0.070(6) 0.068(6)
C17 0.209(7) 0.185(7) 0.156(6) -0.001(6) -0.020(6) 0.062(6)
C18 0.267(11) 0.158(6) 0.176(7) -0.033(5) -0.078(8) 0.074(7)
C19 0.228(8) 0.175(6) 0.155(5) -0.013(5) -0.023(6) 0.064(6)
C20 0.303(13) 0.153(5) 0.160(6) 0.004(4) -0.032(7) 0.074(6)
N3 0.165(4) 0.182(5) 0.205(5) -0.011(4) -0.034(4) 0.018(4)
N4 0.180(4) 0.164(4) 0.142(3) -0.006(3) -0.030(3) 0.008(3)
O3 0.162(3) 0.150(3) 0.186(3) 0.001(3) -0.018(2) -0.014(2)
O4 0.193(4) 0.167(3) 0.172(3) -0.029(3) -0.033(3) 0.029(3)
C21 0.172(5) 0.172(5) 0.175(5) -0.025(5) -0.043(4) 0.039(5)
C22 0.178(6) 0.193(7) 0.213(7) -0.040(6) -0.062(5) 0.043(6)
C23 0.168(6) 0.183(7) 0.254(9) -0.027(7) -0.063(6) 0.026(5)
C24 0.164(5) 0.172(6) 0.204(6) -0.018(5) -0.022(5) 0.030(5)
C25 0.159(5) 0.174(6) 0.183(5) -0.014(4) -0.033(4) 0.005(4)
C26 0.160(5) 0.163(5) 0.182(5) 0.001(4) -0.016(4) 0.005(4)
C27 0.151(4) 0.153(4) 0.165(4) 0.003(3) -0.014(3) 0.000(3)
C28 0.144(4) 0.167(5) 0.147(4) 0.008(4) -0.005(3) -0.008(4)
C29 0.158(4) 0.151(4) 0.129(3) 0.018(3) -0.012(3) -0.010(4)
C30 0.160(4) 0.135(3) 0.132(3) 0.011(3) -0.004(3) -0.005(3)
C31 0.145(4) 0.152(4) 0.130(3) 0.017(3) -0.009(3) -0.008(3)
C32 0.163(4) 0.165(4) 0.119(3) 0.006(3) -0.013(3) -0.007(4)
C33 0.165(5) 0.163(4) 0.127(3) -0.001(3) -0.019(3) -0.002(4)
C34 0.164(4) 0.153(4) 0.124(3) 0.005(3) -0.014(3) 0.004(4)
C35 0.168(5) 0.163(5) 0.144(4) -0.010(3) -0.011(3) 0.008(4)
C36 0.173(5) 0.165(5) 0.158(4) -0.017(3) -0.026(4) 0.023(4)
C37 0.168(5) 0.170(5) 0.170(5) -0.014(4) -0.021(4) 0.017(4)
C38 0.186(5) 0.171(6) 0.175(5) -0.034(5) -0.030(5) 0.032(5)
C39 0.165(5) 0.166(5) 0.205(6) -0.039(5) -0.037(5) 0.038(4)
C40 0.180(5) 0.161(5) 0.174(5) -0.027(4) -0.029(4) 0.039(4)
N5 0.172(4) 0.137(3) 0.161(4) 0.006(3) 0.008(3) 0.009(3)
N6 0.144(3) 0.168(4) 0.154(4) -0.003(3) 0.009(3) 0.012(3)
O5 0.183(3) 0.152(3) 0.153(3) -0.013(2) 0.008(2) 0.012(3)
O6 0.159(3) 0.178(3) 0.147(3) 0.004(3) -0.003(2) -0.010(3)
C41 0.146(4) 0.143(4) 0.127(3) 0.021(3) -0.007(3) -0.007(3)
C42 0.149(4) 0.143(4) 0.135(3) 0.016(3) 0.003(3) -0.002(3)
C43 0.164(5) 0.134(3) 0.144(4) 0.013(3) -0.010(3) -0.010(3)
C44 0.161(4) 0.139(4) 0.135(4) 0.023(3) -0.005(3) 0.005(3)
C45 0.153(4) 0.139(4) 0.151(4) 0.014(3) 0.007(3) 0.005(3)
C46 0.180(5) 0.153(4) 0.154(5) 0.002(3) -0.003(4) 0.009(4)
C47 0.144(4) 0.144(4) 0.151(4) 0.008(3) 0.006(3) 0.014(3)
C48 0.154(4) 0.149(4) 0.157(5) 0.000(4) 0.013(3) 0.023(4)
C49 0.152(4) 0.145(4) 0.162(5) -0.003(4) 0.016(4) 0.026(3)
C50 0.158(4) 0.158(4) 0.150(5) -0.001(3) 0.014(3) 0.031(4)
C51 0.176(5) 0.155(5) 0.160(5) 0.007(4) 0.027(4) 0.036(4)
C52 0.172(5) 0.166(5) 0.167(6) 0.007(4) 0.024(4) 0.017(4)
C53 0.157(4) 0.173(5) 0.169(6) 0.001(4) 0.017(4) 0.011(4)
C54 0.146(4) 0.157(4) 0.155(5) 0.008(4) 0.006(3) 0.008(3)
C55 0.134(3) 0.154(4) 0.160(5) 0.009(4) 0.007(3) 0.010(3)
C56 0.161(5) 0.184(5) 0.155(5) 0.001(4) -0.008(4) 0.001(4)
C57 0.143(4) 0.151(4) 0.145(4) 0.017(3) -0.001(3) 0.005(3)
C58 0.148(4) 0.155(4) 0.137(4) 0.013(3) -0.011(3) 0.000(3)
C59 0.164(4) 0.136(3) 0.136(4) 0.020(3) -0.009(3) 0.002(3)
C60 0.159(4) 0.145(3) 0.120(3) 0.019(3) -0.007(3) 0.000(3)
N7 0.257(7) 0.174(5) 0.160(4) -0.009(4) -0.007(4) 0.058(5)
N8 0.300(12) 0.177(6) 0.188(6) 0.031(4) 0.014(6) 0.028(8)
O7 0.346(10) 0.204(5) 0.160(4) -0.017(4) -0.049(5) 0.095(6)
O8 0.260(7) 0.182(4) 0.193(5) 0.022(4) 0.013(5) -0.003(5)
C61 0.175(5) 0.170(5) 0.155(5) 0.003(5) 0.022(4) 0.042(4)
C62 0.195(6) 0.168(5) 0.153(5) -0.001(4) 0.016(4) 0.046(5)
C63 0.225(7) 0.161(5) 0.161(5) -0.016(4) 0.016(5) 0.055(5)
C64 0.219(7) 0.177(6) 0.147(5) 0.009(5) 0.021(5) 0.061(6)
C65 0.269(10) 0.180(7) 0.141(5) 0.009(5) 0.017(6) 0.062(7)
C66 0.270(10) 0.204(8) 0.146(5) 0.009(5) 0.002(5) 0.069(7)
C67 0.292(11) 0.186(8) 0.139(5) 0.020(5) 0.020(6) 0.082(9)
C68 0.312(13) 0.182(7) 0.139(6) 0.022(5) 0.008(7) 0.077(8)
C69 0.286(12) 0.185(8) 0.144(5) 0.020(5) -0.004(6) 0.061(9)
C70 0.317(13) 0.197(7) 0.131(4) 0.029(4) 0.010(6) 0.094(8)
C71 0.307(13) 0.164(7) 0.149(5) 0.017(5) -0.022(7) 0.043(9)
C72 0.358(19) 0.172(8) 0.192(8) 0.033(6) -0.007(10) 0.087(12)
C73 0.346(16) 0.183(8) 0.182(7) 0.054(6) 0.045(8) 0.079(10)
C74 0.281(13) 0.189(9) 0.167(6) 0.035(6) 0.021(7) 0.071(10)
C75 0.283(12) 0.182(8) 0.168(6) 0.014(6) 0.022(7) 0.053(8)
C76 0.286(11) 0.203(8) 0.165(6) 0.027(5) 0.021(7) 0.056(8)
C77 0.263(10) 0.179(7) 0.153(6) 0.015(5) 0.032(6) 0.039(7)
C78 0.234(8) 0.168(6) 0.147(5) 0.006(5) 0.016(5) 0.009(6)
C79 0.222(7) 0.163(5) 0.158(6) 0.000(5) 0.020(5) 0.029(5)
C80 0.195(6) 0.167(5) 0.154(5) 0.005(4) 0.024(4) 0.034(4)
C101 0.206(10) 0.155(7) 0.35(2) 0.000(10) -0.110(14) 0.036(7)
C102 0.235(12) 0.202(10) 0.296(16) -0.049(10) -0.111(12) 0.086(10)
C103 0.197(8) 0.164(7) 0.298(15) -0.053(8) -0.085(10) 0.041(6)
C104 0.201(10) 0.204(9) 0.284(14) -0.076(10) -0.063(9) 0.063(9)
C105 0.194(8) 0.227(10) 0.392(16) -0.080(11) -0.093(11) 0.042(8)
C106 0.208(9) 0.242(11) 0.405(18) -0.085(12) -0.094(12) 0.014(9)
C107 0.172(7) 0.258(11) 0.404(16) -0.048(12) -0.054(11) -0.008(8)
C108 0.170(7) 0.249(10) 0.312(13) -0.079(9) -0.027(8) 0.006(7)
C109 0.145(6) 0.205(8) 0.322(15) -0.067(10) -0.042(8) 0.011(6)
C110 0.161(6) 0.189(7) 0.276(10) -0.048(7) -0.021(6) 0.037(6)
C111 0.139(4) 0.193(7) 0.244(8) -0.034(6) 0.000(5) 0.005(5)
C112 0.160(5) 0.176(6) 0.246(8) -0.030(6) -0.005(5) -0.012(5)
C113 0.156(5) 0.173(5) 0.214(7) -0.009(5) 0.006(5) -0.012(5)
C114 0.177(6) 0.170(6) 0.165(5) -0.007(4) 0.020(4) -0.009(5)
C115 0.179(6) 0.176(6) 0.175(5) -0.010(4) 0.011(4) -0.005(5)
C116 0.162(5) 0.184(6) 0.213(7) -0.030(5) 0.013(5) 0.021(5)
C117 0.156(5) 0.179(6) 0.233(8) -0.044(6) 0.002(5) 0.003(5)
C118 0.184(6) 0.187(7) 0.204(7) -0.031(5) 0.007(5) 0.013(5)
C119 0.173(6) 0.209(9) 0.242(9) -0.049(8) 0.012(6) 0.024(6)
C120 0.164(6) 0.178(7) 0.305(12) -0.071(8) -0.029(7) 0.032(5)
C121 0.151(5) 0.181(7) 0.299(11) -0.043(7) -0.011(6) 0.016(5)
C122 0.167(5) 0.166(6) 0.285(11) -0.044(7) -0.019(6) 0.039(5)
C123 0.157(5) 0.171(7) 0.306(14) -0.075(9) -0.048(7) 0.031(5)
C124 0.175(7) 0.168(7) 0.302(15) -0.018(9) -0.042(9) 0.040(7)
C125 0.205(9) 0.170(7) 0.266(12) -0.009(7) -0.052(9) 0.053(7)
C126 0.224(10) 0.167(7) 0.317(17) 0.016(10) -0.054(12) 0.055(7)
C127 0.185(6) 0.160(5) 0.135(4) 0.014(3) 0.006(4) -0.007(4)
C128 0.183(6) 0.150(4) 0.157(4) 0.017(4) -0.002(4) -0.003(4)
C129 0.184(6) 0.153(4) 0.138(4) 0.013(3) -0.017(4) 0.012(4)
C130 0.184(6) 0.145(4) 0.172(5) 0.012(4) -0.015(5) 0.015(4)
C131 0.199(6) 0.154(5) 0.200(6) 0.003(5) -0.015(5) 0.004(5)
C132 0.212(8) 0.141(5) 0.249(9) -0.007(5) -0.014(7) 0.010(5)
C133 0.196(7) 0.165(6) 0.219(8) -0.014(5) -0.006(6) 0.019(6)
C134 0.184(6) 0.145(5) 0.240(8) -0.012(5) -0.013(5) 0.020(5)
C135 0.163(5) 0.153(5) 0.173(5) 0.002(4) -0.012(4) 0.021(4)
C136 0.152(4) 0.153(4) 0.163(5) 0.011(4) -0.014(4) 0.019(4)
C137 0.155(4) 0.147(4) 0.177(6) -0.011(4) -0.013(4) 0.028(4)
C138 0.174(5) 0.166(5) 0.171(6) -0.025(5) -0.007(4) 0.025(4)
C139 0.190(5) 0.158(5) 0.149(5) -0.018(4) 0.001(4) 0.017(4)
C140 0.181(5) 0.170(6) 0.169(6) -0.014(5) 0.020(4) 0.039(5)
C141 0.163(4) 0.158(4) 0.155(5) -0.013(4) -0.005(4) 0.020(3)
C142 0.159(4) 0.157(5) 0.161(5) 0.001(4) 0.004(4) 0.039(4)
C143 0.150(4) 0.153(4) 0.171(6) -0.010(4) -0.017(4) 0.028(4)
C144 0.165(5) 0.170(5) 0.182(6) -0.010(4) -0.003(4) 0.020(4)
C145 0.173(5) 0.163(5) 0.197(7) -0.014(5) -0.033(5) 0.013(4)
C146 0.177(5) 0.177(5) 0.149(5) 0.018(4) -0.021(4) -0.003(5)
C147 0.172(5) 0.163(4) 0.161(5) 0.016(4) -0.016(4) 0.017(4)
C148 0.146(4) 0.151(4) 0.154(5) 0.005(3) -0.019(4) 0.013(3)
C149 0.164(5) 0.145(4) 0.146(4) 0.008(3) -0.016(4) 0.020(4)
C150 0.167(5) 0.143(4) 0.154(4) 0.019(3) -0.013(4) 0.006(4)
C151 0.186(6) 0.162(4) 0.127(4) 0.008(3) -0.020(4) 0.005(4)
C152 0.196(7) 0.177(5) 0.123(4) 0.003(3) -0.010(4) 0.010(5)
C153 0.192(5) 0.171(6) 0.134(4) -0.013(4) 0.007(4) 0.027(5)
C154 0.225(7) 0.184(6) 0.133(4) -0.017(4) 0.018(5) 0.027(5)
C155 0.246(8) 0.204(8) 0.117(4) -0.009(4) -0.009(4) 0.034(6)
C156 0.272(10) 0.229(9) 0.135(5) -0.010(6) -0.009(6) 0.001(8)
C157 0.301(12) 0.275(11) 0.156(6) -0.046(7) -0.012(7) -0.029(10)
C158 0.384(17) 0.317(14) 0.179(9) -0.059(9) -0.033(11) -0.041(13)
C159 0.373(15) 0.382(17) 0.166(8) -0.015(10) -0.104(9) -0.002(13)
C160 0.364(16) 0.310(14) 0.162(8) 0.005(9) -0.084(9) 0.025(13)
C161 0.261(10) 0.255(12) 0.161(7) 0.038(7) -0.057(7) 0.008(9)
C162 0.273(12) 0.209(9) 0.164(7) 0.042(6) -0.062(8) 0.020(9)
C163 0.250(12) 0.199(10) 0.234(11) 0.076(10) -0.080(10) 0.014(10)
C164 0.302(19) 0.226(12) 0.240(12) 0.020(9) -0.089(12) 0.074(14)
C165 0.274(15) 0.189(9) 0.316(18) 0.014(12) -0.129(15) 0.057(9)
C166 0.295(19) 0.205(13) 0.253(14) 0.024(12) -0.054(14) 0.106(15)
C167 0.280(15) 0.159(7) 0.290(17) 0.018(9) -0.081(14) 0.046(10)
C168 0.34(2) 0.160(9) 0.206(9) 0.025(7) -0.063(12) 0.064(12)
C169 0.307(16) 0.198(13) 0.210(9) 0.058(8) -0.074(10) -0.044(13)
C170 0.331(18) 0.155(8) 0.242(11) 0.035(6) -0.046(11) 0.020(9)
C171 0.33(2) 0.203(11) 0.252(13) 0.063(10) -0.057(14) -0.013(15)
C172 0.34(2) 0.195(11) 0.223(10) 0.062(9) -0.029(11) -0.012(14)
C173 0.274(12) 0.207(11) 0.205(9) 0.061(7) -0.044(8) -0.042(10)
C174 0.348(18) 0.171(8) 0.147(6) 0.026(5) -0.037(7) 0.046(12)
C175 0.255(10) 0.227(10) 0.115(4) 0.032(5) -0.019(5) 0.017(8)
C176 0.261(9) 0.180(7) 0.121(4) 0.003(4) 0.005(5) 0.013(6)
C177 0.211(6) 0.183(6) 0.133(4) 0.013(4) 0.002(4) 0.011(5)
C178 0.196(6) 0.188(6) 0.143(4) -0.006(4) 0.018(4) 0.016(5)
C1A 0.238(8) 0.216(7) 0.172(6) -0.049(5) -0.067(6) 0.060(6)
C2A 0.244(8) 0.229(8) 0.218(7) -0.077(6) -0.082(7) 0.068(7)
C3A 0.296(13) 0.282(12) 0.327(14) -0.097(12) -0.086(12) 0.025(11)
C4A 0.39(2) 0.356(18) 0.40(2) -0.119(18) -0.082(17) -0.028(18)
C5A 0.45(3) 0.41(2) 0.45(3) -0.11(2) -0.08(2) -0.03(2)
C6A 0.61(5) 0.56(5) 0.44(4) -0.14(4) -0.05(4) 0.01(5)
C1B 0.202(6) 0.173(5) 0.174(5) -0.033(4) -0.039(5) 0.054(5)
C2B 0.210(6) 0.189(6) 0.173(5) -0.044(4) -0.037(5) 0.060(5)
C3B 0.221(7) 0.204(7) 0.210(7) -0.055(6) -0.046(6) 0.041(6)
C4B 0.201(8) 0.184(7) 0.201(8) -0.027(6) -0.006(7) 0.014(6)
C5B 0.211(10) 0.220(10) 0.213(9) -0.007(8) -0.003(8) 0.009(8)
C6B 0.235(13) 0.240(13) 0.271(15) -0.039(11) -0.003(11) 0.026(11)
C14B 0.26(2) 0.26(3) 0.25(2) -0.05(2) 0.00(2) 0.02(2)
C15B 0.28(3) 0.28(3) 0.27(3) -0.05(3) 0.03(3) 0.02(3)
C16B 0.31(5) 0.32(6) 0.30(5) -0.05(5) 0.03(5) 0.00(5)
C1C 0.177(7) 0.196(7) 0.337(15) 0.026(8) -0.065(8) -0.011(6)
C2C 0.235(11) 0.285(14) 0.416(19) -0.007(14) -0.035(13) -0.024(11)
C3C 0.224(11) 0.333(17) 0.48(2) -0.015(17) 0.044(14) -0.018(12)
C4C 0.246(13) 0.40(2) 0.55(3) -0.05(2) 0.033(17) -0.056(16)
C5C 0.33(3) 0.43(3) 0.56(4) -0.06(3) 0.04(3) -0.03(3)
C6C 0.44(5) 0.43(6) 0.57(6) -0.02(5) 0.05(6) -0.03(5)
C15C 0.24(2) 0.43(3) 0.54(4) -0.06(3) 0.03(2) -0.06(2)
C16C 0.30(4) 0.52(5) 0.50(6) -0.05(5) 0.04(4) -0.07(4)
C1D 0.222(7) 0.191(6) 0.180(6) -0.045(5) -0.037(5) 0.041(6)
C2D 0.205(9) 0.168(8) 0.187(9) -0.020(7) -0.058(7) 0.000(7)
C3D 0.271(14) 0.202(10) 0.269(14) -0.041(10) -0.102(12) -0.010(10)
C4D 0.36(2) 0.229(13) 0.314(18) -0.079(14) -0.097(16) -0.005(15)
C5D 0.38(3) 0.269(18) 0.35(2) -0.059(17) -0.13(2) 0.008(19)
C6D 0.30(3) 0.40(4) 0.41(4) 0.02(3) -0.03(3) 0.00(3)
C12D 0.244(17) 0.215(16) 0.194(15) -0.024(14) -0.024(14) 0.023(15)
C13D 0.178(13) 0.212(15) 0.142(11) 0.030(11) -0.008(10) 0.027(12)
C14D 0.23(2) 0.26(2) 0.200(17) 0.030(17) -0.002(16) 0.031(18)
C15D 0.28(3) 0.32(3) 0.25(2) 0.00(2) 0.01(2) 0.01(2)
C16D 0.35(4) 0.27(3) 0.160(18) -0.041(19) 0.00(2) 0.03(3)
C1E 0.241(8) 0.145(5) 0.207(7) -0.011(4) 0.057(6) -0.030(5)
C2E 0.425(15) 0.138(5) 0.198(7) 0.005(5) 0.013(9) 0.047(7)
C3E 0.50(2) 0.218(10) 0.333(15) -0.014(11) 0.044(16) 0.037(14)
C4E 0.54(3) 0.239(12) 0.390(19) -0.061(14) 0.03(2) 0.000(17)
C5E 0.55(3) 0.235(13) 0.42(2) -0.086(15) 0.03(3) -0.01(2)
C6E 0.62(5) 0.33(3) 0.43(3) -0.06(3) 0.09(4) -0.01(4)
C1F 0.153(4) 0.178(5) 0.164(4) -0.007(4) 0.012(4) -0.007(4)
C2F 0.164(5) 0.211(6) 0.174(5) -0.026(5) 0.004(4) 0.001(5)
C3F 0.183(6) 0.232(7) 0.199(7) -0.043(6) -0.026(5) 0.006(6)
C4F 0.204(8) 0.303(12) 0.270(11) -0.063(10) -0.067(8) 0.000(8)
C5F 0.230(11) 0.337(16) 0.341(16) -0.077(13) -0.074(11) 0.003(11)
C6F 0.259(15) 0.44(3) 0.49(3) -0.14(2) -0.175(18) 0.069(17)
C1G 0.268(10) 0.191(7) 0.199(7) -0.018(6) -0.033(7) 0.061(7)
C2G 0.333(13) 0.247(9) 0.191(7) -0.062(7) -0.017(8) 0.086(9)
C3G 0.42(2) 0.347(17) 0.287(14) -0.077(13) -0.027(15) 0.045(16)
C4G 0.48(2) 0.316(17) 0.289(16) -0.063(14) -0.046(16) 0.016(17)
C5G 0.50(3) 0.323(19) 0.38(2) -0.107(17) -0.07(2) 0.00(2)
C6G 0.41(3) 0.37(3) 0.54(4) -0.11(3) -0.24(3) 0.06(2)
C1H 0.327(14) 0.278(12) 0.288(13) 0.131(11) 0.033(11) 0.038(12)
C2H 0.346(14) 0.336(12) 0.322(13) 0.115(12) 0.018(11) 0.027(12)
C3H 0.344(14) 0.367(14) 0.313(13) 0.143(12) 0.040(11) 0.012(12)
C4H 0.364(15) 0.406(16) 0.332(15) 0.122(14) 0.039(14) -0.016(14)
C5H 0.367(19) 0.42(2) 0.331(19) 0.112(19) 0.047(18) -0.020(18)
C6H 0.37(3) 0.44(3) 0.34(3) 0.10(3) 0.04(3) 0.00(3)
C15H 0.37(3) 0.43(3) 0.38(3) 0.12(3) 0.01(3) -0.04(3)
C16H 0.39(4) 0.38(4) 0.50(5) 0.28(4) -0.04(4) -0.04(4)
C1I 0.212(9) 0.292(13) 0.50(2) -0.088(15) -0.082(12) -0.034(10)
C2I 0.256(13) 0.395(19) 0.55(2) -0.163(18) -0.055(16) -0.024(14)
C3I 0.221(11) 0.47(2) 0.57(3) -0.22(2) -0.085(15) 0.007(14)
C4I 0.284(15) 0.51(3) 0.65(3) -0.25(2) -0.05(2) -0.023(19)
C5I 0.33(2) 0.53(3) 0.69(4) -0.26(3) -0.01(3) -0.05(2)
C6I 0.37(3) 0.58(5) 0.75(6) -0.20(5) 0.03(4) 0.07(4)
C1J 0.188(7) 0.177(6) 0.310(12) -0.059(7) -0.014(7) 0.038(5)
C2J 0.213(8) 0.184(6) 0.288(11) -0.049(7) -0.009(8) 0.012(6)
C3J 0.194(7) 0.195(7) 0.289(11) -0.010(7) -0.015(7) 0.014(6)
C4J 0.237(10) 0.238(9) 0.282(12) 0.007(9) 0.006(9) -0.008(8)
C5J 0.241(11) 0.324(15) 0.283(13) -0.014(12) -0.004(11) 0.009(11)
C6J 0.253(14) 0.50(3) 0.292(17) 0.04(2) 0.032(13) 0.006(19)
C1K 0.261(11) 0.166(6) 0.308(13) -0.041(8) 0.012(10) 0.007(7)
C2K 0.372(19) 0.334(16) 0.346(16) -0.095(14) -0.014(17) 0.003(17)
C3K 0.42(2) 0.49(2) 0.356(19) -0.11(2) -0.02(2) 0.03(2)
C4K 0.46(3) 0.58(3) 0.36(2) -0.13(2) -0.02(2) 0.06(3)
C5K 0.51(3) 0.64(4) 0.39(2) -0.11(3) -0.04(3) 0.10(3)
C6K 0.49(4) 0.72(5) 0.35(3) -0.18(3) -0.03(3) 0.07(4)
C1L 0.212(7) 0.225(8) 0.173(6) 0.023(5) -0.055(5) -0.022(6)
C2L 0.224(8) 0.221(8) 0.171(6) -0.011(5) -0.035(5) -0.033(7)
C3L 0.277(11) 0.236(9) 0.186(7) -0.038(6) -0.030(7) -0.015(8)
C4L 0.337(14) 0.271(11) 0.237(10) -0.077(9) -0.015(11) 0.014(12)
C5L 0.380(19) 0.323(15) 0.245(12) -0.054(12) -0.003(15) 0.057(16)
C6L 0.33(2) 0.37(2) 0.34(2) 0.050(19) 0.054(18) 0.077(19)
C1M 0.407(19) 0.51(2) 0.229(11) -0.022(13) -0.137(14) -0.072(19)
C2M 0.45(2) 0.62(3) 0.338(19) -0.03(2) -0.13(2) -0.05(3)
C3M 0.51(3) 0.65(3) 0.42(2) -0.02(3) -0.14(2) -0.05(3)
C4M 0.53(3) 0.65(4) 0.42(3) 0.03(3) -0.12(2) -0.04(3)
C5M 0.57(4) 0.66(4) 0.47(3) 0.02(4) -0.12(3) -0.06(4)
C6M 0.67(6) 0.69(6) 0.54(5) 0.16(5) -0.13(5) 0.00(6)
C1N 0.39(2) 0.289(15) 0.294(16) -0.026(13) 0.014(16) -0.121(16)
C2N 0.40(2) 0.38(2) 0.356(19) -0.071(18) 0.018(18) -0.072(19)
C3N 0.40(3) 0.41(3) 0.38(3) -0.07(3) 0.03(3) -0.04(3)
C4N 0.40(3) 0.41(3) 0.40(3) -0.07(3) 0.04(3) -0.02(3)
C5N 0.38(3) 0.37(3) 0.41(4) -0.06(3) 0.05(3) 0.00(3)
C6N 0.22(2) 0.25(2) 0.44(5) 0.06(3) -0.01(3) -0.023(19)
C13N 0.41(3) 0.44(3) 0.41(3) -0.07(3) 0.02(3) -0.04(3)
C14N 0.42(3) 0.47(4) 0.44(3) -0.07(3) 0.02(3) -0.02(3)
C15N 0.39(4) 0.48(4) 0.44(4) -0.08(4) 0.02(4) -0.01(4)
C16N 0.29(4) 0.49(5) 0.49(6) -0.11(5) -0.04(4) -0.01(4)
C201 0.219(18) 0.218(18) 0.220(17) -0.004(12) 0.013(12) -0.013(13)
Cl11 0.207(9) 0.200(8) 0.206(10) -0.022(7) 0.056(8) 0.025(7)
Cl12 0.31(2) 0.28(2) 0.31(2) 0.026(16) -0.016(19) 0.05(2)
C202 0.27(2) 0.27(2) 0.26(2) 0.001(13) 0.000(14) 0.011(13)
Cl21 0.182(12) 0.215(14) 0.187(13) -0.003(11) 0.008(11) 0.089(10)
Cl22 0.31(3) 0.28(2) 0.30(3) 0.026(19) 0.00(2) 0.007(19)
C203 0.256(11) 0.251(11) 0.256(11) -0.005(9) -0.009(9) -0.022(9)
Cl31 0.257(11) 0.251(11) 0.256(11) -0.006(9) -0.009(9) -0.021(9)
Cl32 0.255(11) 0.250(11) 0.255(11) -0.005(9) -0.009(9) -0.023(9)
C204 0.27(3) 0.27(3) 0.26(3) 0.002(12) 0.001(12) 0.000(12)
Cl41 0.27(3) 0.27(3) 0.26(3) 0.001(16) 0.002(15) 0.002(15)
Cl42 0.27(3) 0.27(3) 0.26(3) 0.003(15) 0.001(15) -0.003(15)
C205 0.283(12) 0.279(12) 0.277(12) -0.004(9) 0.021(9) 0.003(9)
Cl51 0.282(12) 0.279(12) 0.276(12) -0.004(9) 0.021(9) 0.003(9)
Cl52 0.283(12) 0.280(12) 0.277(12) -0.004(9) 0.022(9) 0.003(9)
C206 0.261(16) 0.261(16) 0.258(16) 0.004(11) -0.013(11) 0.001(11)
Cl61 0.262(16) 0.261(16) 0.259(16) 0.004(11) -0.013(11) 0.001(11)
Cl62 0.261(16) 0.261(16) 0.258(16) 0.004(11) -0.013(11) 0.001(11)
C207 0.279(18) 0.274(18) 0.271(18) -0.013(12) 0.001(12) -0.004(12)
Cl71 0.28(2) 0.28(2) 0.27(2) -0.017(14) 0.004(15) 0.000(15)
Cl72 0.28(2) 0.27(2) 0.27(2) -0.017(15) 0.002(14) -0.010(15)
C208 0.249(19) 0.23(2) 0.241(19) -0.001(13) -0.003(13) -0.005(14)
Cl81 0.243(19) 0.194(16) 0.226(17) 0.009(15) -0.016(14) -0.012(15)
Cl82 0.27(2) 0.26(2) 0.28(2) 0.02(2) 0.028(18) -0.04(2)
C209 0.262(13) 0.266(13) 0.243(12) -0.015(10) -0.012(10) 0.015(10)
Cl91 0.261(13) 0.265(13) 0.242(13) -0.016(10) -0.013(10) 0.016(10)
Cl92 0.264(13) 0.267(13) 0.244(13) -0.014(10) -0.011(10) 0.015(10)
C210 0.241(18) 0.245(18) 0.241(18) 0.002(11) -0.003(11) -0.004(11)
Cl01 0.241(18) 0.245(18) 0.241(18) 0.002(11) -0.003(11) -0.004(11)
Cl02 0.241(18) 0.245(18) 0.241(18) 0.002(11) -0.003(11) -0.005(11)
C211 0.243(5) 0.239(5) 0.243(5) 0.001(5) 0.008(5) -0.005(5)
Cl13 0.243(5) 0.239(5) 0.243(5) 0.001(5) 0.008(5) -0.005(5)
Cl14 0.243(5) 0.239(5) 0.243(5) 0.001(5) 0.008(5) -0.005(5)
C212 0.284(5) 0.286(5) 0.281(5) 0.010(5) -0.002(5) -0.002(5)
Cl23 0.284(5) 0.286(5) 0.281(5) 0.010(5) -0.002(5) -0.002(5)
Cl24 0.284(5) 0.286(5) 0.281(5) 0.010(5) -0.002(5) -0.002(5)
C213 0.264(5) 0.269(5) 0.266(5) 0.004(5) 0.007(5) -0.007(5)
Cl33 0.264(5) 0.269(5) 0.266(5) 0.004(5) 0.007(5) -0.007(5)
Cl34 0.264(5) 0.269(5) 0.266(5) 0.004(5) 0.007(5) -0.007(5)
C214 0.23(2) 0.23(2) 0.24(2) -0.003(12) 0.006(12) -0.007(12)
Cl43 0.23(2) 0.23(2) 0.24(2) -0.002(15) 0.008(15) -0.011(15)
Cl44 0.24(2) 0.23(2) 0.24(2) -0.004(15) 0.007(15) -0.011(15)
C215 0.216(15) 0.221(15) 0.221(16) 0.005(12) -0.015(12) 0.007(12)
Cl53 0.200(11) 0.242(16) 0.199(14) 0.025(12) -0.011(10) -0.004(11)
Cl54 0.224(11) 0.192(10) 0.216(10) 0.019(8) -0.038(8) 0.000(8)
C216 0.22(3) 0.22(3) 0.22(3) -0.002(13) -0.001(13) 0.001(14)
Cl63 0.23(4) 0.23(3) 0.23(3) 0.00(2) 0.00(2) -0.01(2)
Cl64 0.22(3) 0.22(3) 0.21(3) 0.00(2) -0.01(2) 0.01(2)
C217 0.21(2) 0.21(2) 0.21(2) 0.002(14) -0.002(13) 0.002(14)
Cl73 0.23(3) 0.21(2) 0.21(3) 0.01(2) 0.00(2) 0.01(2)
Cl74 0.20(2) 0.19(2) 0.19(2) 0.023(19) -0.013(19) 0.00(2)
C218 0.276(9) 0.276(9) 0.267(12) 0.005(6) -0.005(6) -0.017(9)
Cl84 0.275(10) 0.274(10) 0.265(12) 0.006(7) -0.005(7) -0.018(9)
Cl83 0.276(9) 0.276(9) 0.267(12) 0.005(6) -0.005(6) -0.016(9)
C219 0.198(15) 0.195(17) 0.201(19) 0.010(13) -0.008(13) 0.009(13)
Cl93 0.214(14) 0.248(17) 0.29(2) 0.050(15) -0.050(15) 0.003(14)
Cl94 0.170(11) 0.165(13) 0.153(13) 0.015(10) 0.014(8) -0.004(9)
C220 0.25(2) 0.24(2) 0.24(2) 0.002(14) -0.004(13) -0.001(14)
Cl03 0.26(3) 0.26(3) 0.26(3) 0.00(2) 0.01(2) 0.01(2)
Cl04 0.22(2) 0.21(2) 0.20(2) 0.005(19) -0.01(2) -0.039(17)
C221 0.23(3) 0.22(3) 0.22(3) 0.002(13) 0.000(14) -0.002(14)
Cl15 0.22(3) 0.20(3) 0.22(3) -0.01(2) -0.02(2) -0.02(2)
Cl16 0.24(3) 0.22(3) 0.24(3) 0.01(2) 0.00(2) 0.01(2)
C222 0.235(19) 0.22(2) 0.22(2) 0.007(14) -0.002(14) 0.009(13)
Cl25 0.25(2) 0.20(2) 0.21(2) 0.033(18) 0.007(19) 0.015(18)
Cl26 0.236(19) 0.21(2) 0.21(2) 0.023(19) -0.014(19) 0.029(19)
C223 0.24(2) 0.24(2) 0.24(2) -0.007(12) -0.001(12) -0.001(12)
Cl35 0.24(2) 0.24(2) 0.24(2) -0.010(14) -0.002(15) 0.003(15)
Cl36 0.24(2) 0.24(2) 0.24(2) -0.011(14) -0.001(15) -0.005(15)
C224 0.292(5) 0.299(5) 0.291(5) -0.001(5) 0.012(5) 0.003(5)
Cl45 0.292(5) 0.299(5) 0.291(5) -0.001(5) 0.012(5) 0.003(5)
Cl46 0.292(5) 0.299(5) 0.291(5) -0.001(5) 0.012(5) 0.003(5)
C225 0.261(16) 0.259(16) 0.255(16) 0.005(11) -0.004(11) 0.002(11)
Cl55 0.267(18) 0.257(18) 0.253(18) 0.005(14) -0.005(13) 0.010(14)
Cl56 0.262(18) 0.261(18) 0.260(18) 0.008(14) -0.007(14) -0.001(14)
C226 0.284(5) 0.276(5) 0.287(5) 0.003(5) -0.001(5) 0.001(5)
Cl65 0.284(5) 0.276(5) 0.287(5) 0.003(5) -0.001(5) 0.001(5)
Cl66 0.284(5) 0.276(5) 0.287(5) 0.003(5) -0.001(5) 0.001(5)
C227 0.277(5) 0.274(5) 0.265(5) 0.000(5) -0.004(5) 0.009(5)
Cl75 0.277(5) 0.274(5) 0.265(5) 0.000(5) -0.004(5) 0.009(5)
Cl76 0.277(5) 0.274(5) 0.265(5) 0.000(5) -0.004(5) 0.009(5)
C228 0.275(5) 0.276(5) 0.276(5) -0.013(5) 0.004(5) -0.005(5)
Cl85 0.275(5) 0.276(5) 0.276(5) -0.013(5) 0.004(5) -0.005(5)
Cl86 0.275(5) 0.276(5) 0.276(5) -0.013(5) 0.004(5) -0.005(5)
C229 0.278(5) 0.278(5) 0.279(5) 0.001(5) -0.002(5) 0.000(5)
Cl95 0.278(5) 0.278(5) 0.279(5) 0.001(5) -0.002(5) 0.000(5)
Cl96 0.278(5) 0.278(5) 0.279(5) 0.001(5) -0.002(5) 0.000(5)
C230 0.227(19) 0.227(19) 0.228(19) 0.000(11) -0.003(11) -0.002(11)
Cl05 0.227(19) 0.227(19) 0.229(19) -0.001(11) -0.003(11) -0.002(11)
Cl06 0.227(19) 0.227(19) 0.228(19) 0.000(11) -0.003(11) -0.002(11)
C231 0.25(2) 0.25(2) 0.25(2) -0.001(12) -0.005(12) -0.002(12)
Cl17 0.25(2) 0.25(2) 0.25(2) -0.001(12) -0.005(12) -0.002(12)
Cl18 0.25(2) 0.25(2) 0.25(2) -0.001(12) -0.005(12) -0.002(12)
C232 0.259(18) 0.259(18) 0.258(19) -0.001(11) -0.001(11) -0.006(11)
Cl27 0.259(18) 0.259(18) 0.258(19) -0.001(11) -0.001(11) -0.006(11)
Cl28 0.259(18) 0.259(18) 0.258(19) -0.001(11) -0.001(11) -0.006(11)
C233 0.22(2) 0.22(2) 0.21(2) -0.003(11) 0.002(11) 0.000(11)
Cl37 0.22(2) 0.22(2) 0.21(2) -0.003(12) 0.001(12) 0.000(12)
Cl38 0.22(2) 0.22(2) 0.21(2) -0.004(12) 0.002(12) 0.000(12)
C234 0.235(19) 0.231(19) 0.233(19) 0.002(11) -0.001(11) 0.005(11)
Cl47 0.235(19) 0.231(19) 0.234(19) 0.002(11) -0.001(12) 0.005(12)
Cl48 0.235(19) 0.23(2) 0.233(19) 0.002(11) -0.001(12) 0.005(12)
C235 0.24(3) 0.24(3) 0.23(3) 0.002(13) 0.002(12) 0.000(13)
Cl57 0.24(3) 0.24(3) 0.23(3) 0.00(2) 0.005(18) 0.00(2)
Cl58 0.24(3) 0.23(3) 0.23(3) 0.01(2) 0.000(18) 0.01(2)
C236 0.26(3) 0.26(3) 0.26(3) 0.004(13) 0.000(13) 0.004(13)
Cl67 0.26(3) 0.26(3) 0.27(3) 0.007(19) 0.00(2) 0.01(2)
Cl68 0.26(3) 0.26(3) 0.27(3) 0.009(19) 0.00(2) 0.002(19)
C237 0.23(2) 0.23(2) 0.23(2) -0.001(13) -0.004(12) -0.004(13)
Cl77 0.24(2) 0.23(3) 0.24(3) 0.00(2) -0.012(18) -0.027(19)
Cl78 0.23(2) 0.23(3) 0.23(3) 0.00(2) -0.004(18) 0.00(2)
C238 0.21(2) 0.21(2) 0.21(2) 0.002(13) -0.001(12) 0.008(12)
Cl87 0.22(2) 0.22(2) 0.22(3) -0.005(19) 0.008(19) 0.005(17)
Cl88 0.20(2) 0.20(2) 0.20(2) 0.018(19) -0.002(16) 0.020(18)
 
_geom_special_details
;
 All esds (except the esd in the dihedral angle between two l.s. planes)
 are estimated using the full covariance matrix.  The cell esds are taken
 into account individually in the estimation of esds in distances, angles
 and torsion angles; correlations between esds in cell parameters are only
 used when they are defined by crystal symmetry.  An approximate (isotropic)
 treatment of cell esds is used for estimating esds involving l.s. planes.
;
 
loop_
 _geom_bond_atom_site_label_1
 _geom_bond_atom_site_label_2
 _geom_bond_distance
 _geom_bond_site_symmetry_2
 _geom_bond_publ_flag
N1 C5 1.380(13) . ?
N1 C4 1.382(15) . ?
N1 C1A 1.465(14) . ?
N2 C14 1.377(12) . ?
N2 C15 1.440(12) . ?
N2 C1B 1.477(12) . ?
O1 C8 1.214(11) . ?
O2 C18 1.297(15) . ?
C1 C2 1.367(18) . ?
C1 C20 1.454(15) . ?
C1 C71 1.53(2) . ?
C2 C3 1.335(16) . ?
C3 C4 1.471(14) . ?
C4 C19 1.384(16) . ?
C5 C17 1.376(14) . ?
C5 C6 1.392(14) . ?
C6 C7 1.399(13) . ?
C7 C15 1.409(14) . ?
C7 C8 1.457(14) . ?
C8 C9 1.466(13) . ?
C9 C10 1.375(13) . ?
C9 C14 1.385(12) . ?
C10 C11 1.369(12) . ?
C11 C12 1.408(12) . ?
C11 C21 1.467(13) . ?
C12 C13 1.340(12) . ?
C13 C14 1.415(12) . ?
C15 C16 1.373(14) . ?
C16 C17 1.403(13) . ?
C17 C18 1.386(16) . ?
C18 C19 1.522(14) . ?
C19 C20 1.362(16) . ?
N3 C24 1.362(11) . ?
N3 C25 1.422(10) . ?
N3 C1C 1.532(13) . ?
N4 C34 1.372(9) . ?
N4 C35 1.428(9) . ?
N4 C1D 1.492(10) . ?
O3 C28 1.213(8) . ?
O4 C38 1.229(9) . ?
C21 C40 1.387(10) . ?
C21 C22 1.395(13) . ?
C22 C23 1.350(14) . ?
C23 C24 1.446(12) . ?
C24 C39 1.411(12) . ?
C25 C26 1.372(11) . ?
C25 C37 1.396(11) . ?
C26 C27 1.372(10) . ?
C27 C35 1.410(10) . ?
C27 C28 1.474(10) . ?
C28 C29 1.474(9) . ?
C29 C30 1.384(9) . ?
C29 C34 1.406(9) . ?
C30 C31 1.359(9) . ?
C31 C32 1.414(9) . ?
C31 C41 1.485(9) . ?
C32 C33 1.374(9) . ?
C33 C34 1.402(9) . ?
C35 C36 1.349(10) . ?
C36 C37 1.389(10) . ?
C37 C38 1.486(11) . ?
C38 C39 1.437(11) . ?
C39 C40 1.407(12) . ?
N5 C45 1.381(8) . ?
N5 C44 1.400(8) . ?
N5 C1E 1.485(10) . ?
N6 C55 1.385(9) . ?
N6 C54 1.388(9) . ?
N6 C1F 1.443(9) . ?
O5 C48 1.264(8) . ?
O6 C58 1.230(8) . ?
C41 C42 1.379(9) . ?
C41 C60 1.397(9) . ?
C42 C43 1.347(9) . ?
C43 C44 1.406(9) . ?
C44 C59 1.397(9) . ?
C45 C57 1.378(9) . ?
C45 C46 1.409(10) . ?
C46 C47 1.361(10) . ?
C47 C55 1.390(9) . ?
C47 C48 1.463(10) . ?
C48 C49 1.430(10) . ?
C49 C54 1.407(10) . ?
C49 C50 1.433(10) . ?
C50 C51 1.382(10) . ?
C51 C52 1.397(11) . ?
C51 C61 1.510(11) . ?
C52 C53 1.359(11) . ?
C53 C54 1.403(10) . ?
C55 C56 1.466(10) . ?
C56 C57 1.390(10) . ?
C57 C58 1.473(9) . ?
C58 C59 1.489(9) . ?
C59 C60 1.396(9) . ?
N7 C64 1.381(11) . ?
N7 C65 1.390(12) . ?
N7 C1G 1.506(14) . ?
N8 C1H 1.38(2) . ?
N8 C75 1.378(15) . ?
N8 C74 1.389(18) . ?
O7 C68 1.213(16) . ?
O8 C78 1.190(12) . ?
C61 C80 1.359(11) . ?
C61 C62 1.400(12) . ?
C62 C63 1.389(11) . ?
C63 C64 1.405(12) . ?
C64 C79 1.413(13) . ?
C65 C77 1.364(16) . ?
C65 C66 1.436(15) . ?
C66 C67 1.364(14) . ?
C67 C75 1.432(18) . ?
C67 C68 1.509(18) . ?
C68 C69 1.462(16) . ?
C69 C70 1.406(18) . ?
C69 C74 1.404(18) . ?
C70 C71 1.400(15) . ?
C71 C72 1.40(2) . ?
C72 C73 1.36(2) . ?
C73 C74 1.405(17) . ?
C75 C76 1.377(17) . ?
C76 C77 1.423(15) . ?
C77 C78 1.522(15) . ?
C78 C79 1.451(14) . ?
C79 C80 1.390(12) . ?
C101 C126 1.38(2) . ?
C101 C102 1.36(2) . ?
C101 C166 1.511(18) . ?
C102 C103 1.49(2) . ?
C103 C124 1.335(18) . ?
C103 C104 1.42(2) . ?
C104 C105 1.420(18) . ?
C104 C109 1.43(2) . ?
C105 C106 1.42(3) . ?
C106 C107 1.42(3) . ?
C107 C108 1.35(2) . ?
C107 C1I 1.44(3) . ?
C108 C109 1.41(2) . ?
C109 C110 1.479(17) . ?
C110 C123 1.416(16) . ?
C110 C111 1.459(15) . ?
C111 C112 1.384(13) . ?
C111 C116 1.425(13) . ?
C112 C113 1.388(13) . ?
C113 C114 1.455(12) . ?
C114 C115 1.385(12) . ?
C114 C127 1.450(11) . ?
C115 C116 1.387(13) . ?
C116 C117 1.482(13) . ?
C117 C118 1.348(13) . ?
C117 C122 1.470(16) . ?
C118 C119 1.413(15) . ?
C119 C120 1.390(17) . ?
C120 C121 1.348(15) . ?
C120 C1J 1.524(16) . ?
C121 C122 1.392(14) . ?
C122 C123 1.430(15) . ?
C123 C124 1.485(18) . ?
C124 C125 1.415(18) . ?
C125 C126 1.379(18) . ?
C127 C152 1.391(11) . ?
C127 C128 1.418(10) . ?
C128 C129 1.420(11) . ?
C129 C150 1.381(10) . ?
C129 C130 1.469(11) . ?
C130 C135 1.383(11) . ?
C130 C131 1.433(12) . ?
C131 C132 1.371(13) . ?
C132 C133 1.401(15) . ?
C133 C134 1.356(13) . ?
C133 C1K 1.496(15) . ?
C134 C135 1.412(11) . ?
C135 C136 1.455(11) . ?
C136 C149 1.416(10) . ?
C136 C137 1.442(10) . ?
C137 C142 1.396(11) . ?
C137 C138 1.441(10) . ?
C138 C139 1.382(11) . ?
C139 C140 1.386(11) . ?
C140 C141 1.423(11) . ?
C140 C153 1.448(11) . ?
C141 C142 1.378(10) . ?
C142 C143 1.457(10) . ?
C143 C144 1.404(11) . ?
C143 C148 1.425(10) . ?
C144 C145 1.372(11) . ?
C145 C146 1.375(12) . ?
C146 C147 1.354(11) . ?
C146 C1L 1.525(12) . ?
C147 C148 1.399(10) . ?
C148 C149 1.436(10) . ?
C149 C150 1.457(10) . ?
C150 C151 1.431(10) . ?
C151 C152 1.380(11) . ?
C153 C178 1.382(12) . ?
C153 C154 1.411(12) . ?
C154 C155 1.363(12) . ?
C155 C176 1.408(13) . ?
C155 C156 1.497(16) . ?
C156 C161 1.360(17) . ?
C156 C157 1.438(17) . ?
C157 C158 1.37(2) . ?
C158 C159 1.43(3) . ?
C159 C160 1.31(3) . ?
C159 C1M 1.60(2) . ?
C160 C161 1.400(19) . ?
C161 C162 1.475(18) . ?
C162 C175 1.322(17) . ?
C162 C163 1.44(2) . ?
C163 C168 1.393(19) . ?
C163 C164 1.47(2) . ?
C164 C165 1.34(2) . ?
C165 C166 1.40(2) . ?
C166 C167 1.39(2) . ?
C167 C168 1.41(2) . ?
C168 C169 1.41(2) . ?
C169 C174 1.41(2) . ?
C169 C170 1.44(2) . ?
C170 C171 1.33(2) . ?
C171 C172 1.43(2) . ?
C172 C173 1.33(2) . ?
C172 C1N 1.58(3) . ?
C173 C174 1.405(19) . ?
C174 C175 1.470(17) . ?
C175 C176 1.459(14) . ?
C176 C177 1.430(13) . ?
C177 C178 1.381(12) . ?
C1A C2A 1.513(14) . ?
C2A C3A 1.558(16) . ?
C3A C4A 1.55(2) . ?
C4A C5A 1.55(2) . ?
C5A C6A 1.60(3) . ?
C1B C2B 1.528(10) . ?
C2B C3B 1.514(13) . ?
C3B C14B 1.49(3) . ?
C3B C4B 1.527(14) . ?
C4B C5B 1.527(16) . ?
C5B C6B 1.531(18) . ?
C14B C15B 1.54(3) . ?
C15B C16B 1.55(3) . ?
C1C C2C 1.440(19) . ?
C2C C3C 1.49(2) . ?
C3C C4C 1.62(2) . ?
C4C C15C 1.54(3) . ?
C4C C5C 1.60(3) . ?
C5C C6C 1.54(3) . ?
C15C C16C 1.59(3) . ?
C1D C2D 1.480(15) . ?
C1D C12D 1.49(2) . ?
C2D C3D 1.477(16) . ?
C3D C4D 1.43(2) . ?
C4D C5D 1.50(2) . ?
C5D C6D 1.50(3) . ?
C12D C13D 1.71(2) . ?
C13D C14D 1.50(2) . ?
C14D C15D 1.50(2) . ?
C15D C16D 1.54(3) . ?
C1E C2E 1.438(14) . ?
C2E C3E 1.66(2) . ?
C3E C4E 1.42(2) . ?
C4E C5E 1.55(2) . ?
C5E C6E 1.53(3) . ?
C1F C2F 1.528(10) . ?
C2F C3F 1.512(11) . ?
C3F C4F 1.530(14) . ?
C4F C5F 1.517(16) . ?
C5F C6F 1.53(2) . ?
C1G C2G 1.496(14) . ?
C2G C3G 1.58(2) . ?
C3G C4G 1.54(2) . ?
C4G C5G 1.59(2) . ?
C5G C6G 1.48(2) . ?
C1H C2H 1.59(2) . ?
C2H C3H 1.49(2) . ?
C3H C4H 1.49(2) . ?
C4H C5H 1.51(3) . ?
C4H C15H 1.52(3) . ?
C5H C6H 1.55(3) . ?
C15H C16H 1.54(3) . ?
C1I C2I 1.59(2) . ?
C2I C3I 1.55(2) . ?
C3I C4I 1.51(2) . ?
C4I C5I 1.59(2) . ?
C5I C6I 1.55(2) . ?
C1J C2J 1.544(14) . ?
C2J C3J 1.463(15) . ?
C3J C4J 1.514(16) . ?
C4J C5J 1.566(18) . ?
C5J C6J 1.506(19) . ?
C1K C2K 1.53(2) . ?
C2K C3K 1.47(2) . ?
C3K C4K 1.51(2) . ?
C4K C5K 1.56(3) . ?
C5K C6K 1.53(2) . ?
C1L C2L 1.497(14) . ?
C2L C3L 1.496(15) . ?
C3L C4L 1.511(17) . ?
C4L C5L 1.54(2) . ?
C5L C6L 1.60(2) . ?
C1M C2M 1.59(2) . ?
C1M Cl51 1.95(4) 3_467 ?
C2M C3M 1.53(2) . ?
C3M C4M 1.57(3) . ?
C4M C5M 1.51(3) . ?
C5M C6M 1.53(3) . ?
C1N C2N 1.53(2) . ?
C2N C3N 1.55(3) . ?
C2N C13N 1.57(3) . ?
C3N C4N 1.54(3) . ?
C4N C5N 1.51(3) . ?
C5N C6N 1.60(3) . ?
C13N C14N 1.54(3) . ?
C14N C15N 1.55(3) . ?
C15N C16N 1.55(3) . ?
C201 Cl12 1.787(15) . ?
C201 Cl11 1.788(15) . ?
C202 Cl21 1.790(15) . ?
C202 Cl22 1.791(15) . ?
C203 Cl32 1.784(15) . ?
C203 Cl31 1.786(15) . ?
C204 Cl41 1.789(15) . ?
C204 Cl42 1.789(15) . ?
C205 Cl51 1.789(15) . ?
C205 Cl52 1.790(15) . ?
C206 Cl62 1.789(15) . ?
C206 Cl61 1.791(15) . ?
C207 Cl71 1.790(15) . ?
C207 Cl72 1.790(15) . ?
C208 Cl81 1.784(15) . ?
C208 Cl82 1.788(15) . ?
C209 Cl92 1.788(15) . ?
C209 Cl91 1.790(15) . ?
C210 Cl01 1.790(15) . ?
C210 Cl02 1.791(15) . ?
C211 Cl14 1.789(15) . ?
C211 Cl13 1.791(15) . ?
C212 Cl24 1.790(15) . ?
C212 Cl23 1.790(15) . ?
C213 Cl34 1.790(15) . ?
C213 Cl33 1.790(15) . ?
C214 Cl44 1.790(15) . ?
C214 Cl43 1.790(15) . ?
C215 Cl54 1.772(14) . ?
C215 Cl53 1.778(14) . ?
C216 Cl63 1.790(15) . ?
C216 Cl64 1.790(15) . ?
C217 Cl73 1.792(15) . ?
C217 Cl74 1.793(15) . ?
C218 Cl83 1.791(15) . ?
C218 Cl84 1.793(15) . ?
C219 Cl94 1.790(15) . ?
C219 Cl93 1.797(15) . ?
C220 Cl03 1.789(15) . ?
C220 Cl04 1.791(15) . ?
C221 Cl15 1.789(15) . ?
C221 Cl16 1.789(15) . ?
C222 Cl26 1.788(15) . ?
C222 Cl25 1.791(15) . ?
C223 Cl36 1.791(15) . ?
C223 Cl35 1.791(15) . ?
C224 Cl46 1.790(15) . ?
C224 Cl45 1.791(15) . ?
C225 Cl55 1.788(15) . ?
C225 Cl56 1.791(15) . ?
C226 Cl65 1.788(15) . ?
C226 Cl66 1.789(15) . ?
C227 Cl75 1.791(15) . ?
C227 Cl76 1.791(15) . ?
C228 Cl86 1.788(15) . ?
C228 Cl85 1.789(15) . ?
C229 Cl96 1.790(15) . ?
C229 Cl95 1.790(15) . ?
C230 Cl06 1.790(15) . ?
C230 Cl05 1.791(15) . ?
C231 Cl17 1.790(15) . ?
C231 Cl18 1.791(15) . ?
C232 Cl28 1.789(15) . ?
C232 Cl27 1.790(15) . ?
C233 Cl37 1.789(15) . ?
C233 Cl38 1.790(15) . ?
C234 Cl47 1.791(15) . ?
C234 Cl48 1.791(15) . ?
C235 Cl58 1.790(15) . ?
C235 Cl57 1.791(15) . ?
C236 Cl68 1.789(15) . ?
C236 Cl67 1.790(15) . ?
C237 Cl78 1.789(15) . ?
C237 Cl77 1.789(15) . ?
C238 Cl88 1.791(15) . ?
C238 Cl87 1.791(15) . ?
 
loop_
 _geom_angle_atom_site_label_1
 _geom_angle_atom_site_label_2
 _geom_angle_atom_site_label_3
 _geom_angle
 _geom_angle_site_symmetry_1
 _geom_angle_site_symmetry_3
 _geom_angle_publ_flag
C5 N1 C4 118.3(10) . . ?
C5 N1 C1A 121.1(12) . . ?
C4 N1 C1A 120.5(8) . . ?
C14 N2 C15 119.9(8) . . ?
C14 N2 C1B 124.5(7) . . ?
C15 N2 C1B 115.5(10) . . ?
C2 C1 C20 118.2(14) . . ?
C2 C1 C71 124.7(11) . . ?
C20 C1 C71 116.2(14) . . ?
C3 C2 C1 122.4(11) . . ?
C2 C3 C4 121.2(13) . . ?
N1 C4 C19 123.3(9) . . ?
N1 C4 C3 121.7(13) . . ?
C19 C4 C3 115.0(15) . . ?
C17 C5 N1 122.0(14) . . ?
C17 C5 C6 117.8(10) . . ?
N1 C5 C6 120.1(10) . . ?
C5 C6 C7 120.0(11) . . ?
C6 C7 C15 120.4(13) . . ?
C6 C7 C8 118.6(10) . . ?
C15 C7 C8 120.9(9) . . ?
O1 C8 C7 119.7(9) . . ?
O1 C8 C9 124.7(12) . . ?
C7 C8 C9 115.4(9) . . ?
C10 C9 C14 119.5(8) . . ?
C10 C9 C8 119.8(9) . . ?
C14 C9 C8 120.7(11) . . ?
C11 C10 C9 121.6(9) . . ?
C10 C11 C12 117.4(10) . . ?
C10 C11 C21 120.3(8) . . ?
C12 C11 C21 121.7(8) . . ?
C13 C12 C11 122.3(8) . . ?
C12 C13 C14 118.9(9) . . ?
N2 C14 C9 121.4(8) . . ?
N2 C14 C13 119.2(9) . . ?
C9 C14 C13 119.3(11) . . ?
C16 C15 C7 119.4(9) . . ?
C16 C15 N2 121.5(10) . . ?
C7 C15 N2 119.0(12) . . ?
C15 C16 C17 118.5(10) . . ?
C5 C17 C18 120.6(10) . . ?
C5 C17 C16 123.2(13) . . ?
C18 C17 C16 116.0(11) . . ?
O2 C18 C17 127.0(10) . . ?
O2 C18 C19 115.2(14) . . ?
C17 C18 C19 117.6(12) . . ?
C20 C19 C4 123.8(10) . . ?
C20 C19 C18 119.8(12) . . ?
C4 C19 C18 116.0(12) . . ?
C19 C20 C1 118.7(13) . . ?
C24 N3 C25 119.2(7) . . ?
C24 N3 C1C 122.1(7) . . ?
C25 N3 C1C 117.6(7) . . ?
C34 N4 C35 121.1(5) . . ?
C34 N4 C1D 120.9(6) . . ?
C35 N4 C1D 117.9(6) . . ?
C40 C21 C22 116.2(9) . . ?
C40 C21 C11 120.7(8) . . ?
C22 C21 C11 122.5(7) . . ?
C23 C22 C21 122.7(7) . . ?
C22 C23 C24 121.8(8) . . ?
N3 C24 C39 121.2(7) . . ?
N3 C24 C23 122.9(8) . . ?
C39 C24 C23 115.3(8) . . ?
C26 C25 C37 117.4(6) . . ?
C26 C25 N3 122.7(7) . . ?
C37 C25 N3 119.6(7) . . ?
C27 C26 C25 122.5(7) . . ?
C26 C27 C35 119.2(6) . . ?
C26 C27 C28 118.3(6) . . ?
C35 C27 C28 122.0(6) . . ?
O3 C28 C27 123.0(6) . . ?
O3 C28 C29 122.4(6) . . ?
C27 C28 C29 114.5(6) . . ?
C30 C29 C34 120.4(6) . . ?
C30 C29 C28 119.0(6) . . ?
C34 C29 C28 120.5(6) . . ?
C31 C30 C29 123.6(6) . . ?
C30 C31 C32 115.6(6) . . ?
C30 C31 C41 121.5(5) . . ?
C32 C31 C41 122.7(5) . . ?
C33 C32 C31 121.9(6) . . ?
C32 C33 C34 121.4(6) . . ?
N4 C34 C33 122.6(6) . . ?
N4 C34 C29 121.0(6) . . ?
C33 C34 C29 116.3(6) . . ?
C36 C35 C27 118.7(6) . . ?
C36 C35 N4 123.1(6) . . ?
C27 C35 N4 118.0(6) . . ?
C35 C36 C37 121.5(7) . . ?
C36 C37 C25 120.1(7) . . ?
C36 C37 C38 118.2(7) . . ?
C25 C37 C38 121.2(6) . . ?
O4 C38 C39 124.7(7) . . ?
O4 C38 C37 121.9(7) . . ?
C39 C38 C37 113.3(7) . . ?
C40 C39 C24 120.2(7) . . ?
C40 C39 C38 118.6(8) . . ?
C24 C39 C38 121.2(8) . . ?
C21 C40 C39 122.6(8) . . ?
C45 N5 C44 118.7(5) . . ?
C45 N5 C1E 117.7(6) . . ?
C44 N5 C1E 123.2(6) . . ?
C55 N6 C54 118.0(6) . . ?
C55 N6 C1F 121.7(6) . . ?
C54 N6 C1F 120.3(6) . . ?
C42 C41 C60 116.3(6) . . ?
C42 C41 C31 121.2(5) . . ?
C60 C41 C31 122.0(5) . . ?
C43 C42 C41 123.5(6) . . ?
C42 C43 C44 120.7(6) . . ?
C59 C44 N5 119.8(6) . . ?
C59 C44 C43 117.0(6) . . ?
N5 C44 C43 123.1(6) . . ?
C57 C45 N5 121.8(6) . . ?
C57 C45 C46 116.9(6) . . ?
N5 C45 C46 121.1(6) . . ?
C47 C46 C45 121.4(7) . . ?
C46 C47 C55 122.7(6) . . ?
C46 C47 C48 118.0(7) . . ?
C55 C47 C48 119.0(6) . . ?
O5 C48 C49 122.4(6) . . ?
O5 C48 C47 121.8(6) . . ?
C49 C48 C47 115.6(7) . . ?
C54 C49 C48 121.2(6) . . ?
C54 C49 C50 120.6(6) . . ?
C48 C49 C50 118.2(7) . . ?
C51 C50 C49 120.0(7) . . ?
C50 C51 C52 117.7(7) . . ?
C50 C51 C61 118.8(8) . . ?
C52 C51 C61 123.4(7) . . ?
C53 C52 C51 122.7(7) . . ?
C52 C53 C54 121.2(8) . . ?
N6 C54 C53 122.2(7) . . ?
N6 C54 C49 120.7(6) . . ?
C53 C54 C49 117.1(7) . . ?
N6 C55 C47 123.1(6) . . ?
N6 C55 C56 121.2(6) . . ?
C47 C55 C56 115.6(6) . . ?
C57 C56 C55 119.2(7) . . ?
C45 C57 C56 122.6(6) . . ?
C45 C57 C58 120.8(6) . . ?
C56 C57 C58 115.9(6) . . ?
O6 C58 C57 124.3(6) . . ?
O6 C58 C59 122.5(6) . . ?
C57 C58 C59 113.0(6) . . ?
C60 C59 C44 120.2(6) . . ?
C60 C59 C58 118.4(6) . . ?
C44 C59 C58 121.1(6) . . ?
C59 C60 C41 121.5(6) . . ?
C64 N7 C65 119.1(9) . . ?
C64 N7 C1G 118.1(8) . . ?
C65 N7 C1G 122.7(8) . . ?
C1H N8 C75 116.4(14) . . ?
C1H N8 C74 124.6(12) . . ?
C75 N8 C74 118.9(14) . . ?
C80 C61 C62 118.1(7) . . ?
C80 C61 C51 121.5(8) . . ?
C62 C61 C51 120.0(7) . . ?
C63 C62 C61 121.3(8) . . ?
C62 C63 C64 119.7(9) . . ?
N7 C64 C63 120.8(10) . . ?
N7 C64 C79 120.9(8) . . ?
C63 C64 C79 118.3(8) . . ?
C77 C65 N7 121.4(9) . . ?
C77 C65 C66 116.6(9) . . ?
N7 C65 C66 121.6(12) . . ?
C67 C66 C65 120.2(12) . . ?
C66 C67 C75 122.9(11) . . ?
C66 C67 C68 115.4(14) . . ?
C75 C67 C68 120.4(10) . . ?
O7 C68 C69 125.0(12) . . ?
O7 C68 C67 122.7(9) . . ?
C69 C68 C67 112.2(14) . . ?
C70 C69 C74 121.2(11) . . ?
C70 C69 C68 116.8(15) . . ?
C74 C69 C68 121.6(13) . . ?
C71 C70 C69 120.9(14) . . ?
C72 C71 C70 114.8(14) . . ?
C72 C71 C1 125.4(12) . . ?
C70 C71 C1 119.6(14) . . ?
C73 C72 C71 125.1(12) . . ?
C72 C73 C74 119.4(17) . . ?
N8 C74 C69 120.2(11) . . ?
N8 C74 C73 122.5(17) . . ?
C69 C74 C73 117.2(14) . . ?
C76 C75 N8 124.7(15) . . ?
C76 C75 C67 116.6(10) . . ?
N8 C75 C67 118.7(12) . . ?
C75 C76 C77 120.0(14) . . ?
C65 C77 C76 123.3(11) . . ?
C65 C77 C78 120.9(9) . . ?
C76 C77 C78 115.5(12) . . ?
O8 C78 C79 125.6(9) . . ?
O8 C78 C77 121.4(9) . . ?
C79 C78 C77 112.6(11) . . ?
C80 C79 C64 119.2(8) . . ?
C80 C79 C78 119.6(10) . . ?
C64 C79 C78 121.1(9) . . ?
C61 C80 C79 122.7(9) . . ?
C126 C101 C102 113.7(19) . . ?
C126 C101 C166 122.2(18) . . ?
C102 C101 C166 123.0(19) . . ?
C101 C102 C103 123.0(14) . . ?
C124 C103 C104 121.7(18) . . ?
C124 C103 C102 117.8(15) . . ?
C104 C103 C102 120.0(14) . . ?
C105 C104 C109 117.7(17) . . ?
C105 C104 C103 124.3(18) . . ?
C109 C104 C103 118.0(12) . . ?
C104 C105 C106 118.4(19) . . ?
C105 C106 C107 124.2(15) . . ?
C108 C107 C106 114.9(17) . . ?
C108 C107 C1I 127(2) . . ?
C106 C107 C1I 118.5(18) . . ?
C107 C108 C109 125.0(19) . . ?
C108 C109 C104 119.8(13) . . ?
C108 C109 C110 120.6(17) . . ?
C104 C109 C110 119.4(12) . . ?
C123 C110 C111 119.8(9) . . ?
C123 C110 C109 116.2(12) . . ?
C111 C110 C109 122.2(11) . . ?
C112 C111 C116 114.4(9) . . ?
C112 C111 C110 124.6(9) . . ?
C116 C111 C110 118.4(9) . . ?
C111 C112 C113 124.2(8) . . ?
C112 C113 C114 120.2(8) . . ?
C115 C114 C127 121.8(8) . . ?
C115 C114 C113 114.2(8) . . ?
C127 C114 C113 122.0(7) . . ?
C114 C115 C116 123.5(8) . . ?
C115 C116 C111 121.7(8) . . ?
C115 C116 C117 117.9(8) . . ?
C111 C116 C117 119.0(9) . . ?
C118 C117 C122 119.5(9) . . ?
C118 C117 C116 122.8(10) . . ?
C122 C117 C116 117.5(9) . . ?
C117 C118 C119 121.6(11) . . ?
C120 C119 C118 119.8(10) . . ?
C121 C120 C119 118.0(10) . . ?
C121 C120 C1J 124.4(13) . . ?
C119 C120 C1J 117.5(11) . . ?
C120 C121 C122 125.4(12) . . ?
C121 C122 C123 125.6(12) . . ?
C121 C122 C117 115.1(10) . . ?
C123 C122 C117 119.3(10) . . ?
C110 C123 C122 117.6(15) . . ?
C110 C123 C124 117.7(10) . . ?
C122 C123 C124 123.7(12) . . ?
C103 C124 C125 120.4(17) . . ?
C103 C124 C123 119.9(14) . . ?
C125 C124 C123 118.5(13) . . ?
C126 C125 C124 117.6(14) . . ?
C101 C126 C125 126.4(16) . . ?
C152 C127 C128 115.2(7) . . ?
C152 C127 C114 119.2(7) . . ?
C128 C127 C114 123.4(7) . . ?
C127 C128 C129 122.2(7) . . ?
C150 C129 C128 120.3(6) . . ?
C150 C129 C130 118.8(7) . . ?
C128 C129 C130 120.7(7) . . ?
C135 C130 C131 121.2(7) . . ?
C135 C130 C129 117.3(7) . . ?
C131 C130 C129 121.5(8) . . ?
C132 C131 C130 117.1(9) . . ?
C131 C132 C133 123.9(9) . . ?
C134 C133 C132 116.3(9) . . ?
C134 C133 C1K 121.9(11) . . ?
C132 C133 C1K 121.8(10) . . ?
C133 C134 C135 124.4(9) . . ?
C130 C135 C134 117.1(8) . . ?
C130 C135 C136 119.9(7) . . ?
C134 C135 C136 122.8(8) . . ?
C149 C136 C137 118.2(6) . . ?
C149 C136 C135 117.7(7) . . ?
C137 C136 C135 123.2(7) . . ?
C142 C137 C138 115.6(7) . . ?
C142 C137 C136 119.9(6) . . ?
C138 C137 C136 123.2(7) . . ?
C139 C138 C137 121.9(8) . . ?
C138 C139 C140 122.1(7) . . ?
C139 C140 C141 115.1(7) . . ?
C139 C140 C153 124.2(8) . . ?
C141 C140 C153 119.7(8) . . ?
C142 C141 C140 123.5(7) . . ?
C141 C142 C137 120.8(7) . . ?
C141 C142 C143 119.9(7) . . ?
C137 C142 C143 118.9(7) . . ?
C144 C143 C148 118.6(7) . . ?
C144 C143 C142 121.9(8) . . ?
C148 C143 C142 119.5(7) . . ?
C145 C144 C143 120.4(8) . . ?
C144 C145 C146 121.2(8) . . ?
C147 C146 C145 119.3(7) . . ?
C147 C146 C1L 121.8(8) . . ?
C145 C146 C1L 118.5(8) . . ?
C146 C147 C148 122.7(7) . . ?
C147 C148 C143 117.7(6) . . ?
C147 C148 C149 124.5(7) . . ?
C143 C148 C149 117.8(6) . . ?
C136 C149 C148 119.3(6) . . ?
C136 C149 C150 116.9(6) . . ?
C148 C149 C150 122.7(6) . . ?
C129 C150 C151 116.2(7) . . ?
C129 C150 C149 119.7(6) . . ?
C151 C150 C149 121.9(7) . . ?
C152 C151 C150 122.0(7) . . ?
C151 C152 C127 122.0(7) . . ?
C178 C153 C154 116.0(7) . . ?
C178 C153 C140 122.9(7) . . ?
C154 C153 C140 119.9(8) . . ?
C155 C154 C153 121.4(8) . . ?
C154 C155 C176 122.0(8) . . ?
C154 C155 C156 122.3(10) . . ?
C176 C155 C156 115.3(9) . . ?
C161 C156 C157 123.8(12) . . ?
C161 C156 C155 118.7(10) . . ?
C157 C156 C155 117.4(12) . . ?
C158 C157 C156 115.5(16) . . ?
C157 C158 C159 121.3(16) . . ?
C160 C159 C158 118.9(13) . . ?
C160 C159 C1M 118(2) . . ?
C158 C159 C1M 123(2) . . ?
C159 C160 C161 123.9(17) . . ?
C156 C161 C160 116.3(15) . . ?
C156 C161 C162 118.2(10) . . ?
C160 C161 C162 125.4(14) . . ?
C175 C162 C163 115.6(12) . . ?
C175 C162 C161 121.1(13) . . ?
C163 C162 C161 121.5(14) . . ?
C168 C163 C162 120.4(16) . . ?
C168 C163 C164 118.9(19) . . ?
C162 C163 C164 118.1(15) . . ?
C165 C164 C163 120.4(17) . . ?
C164 C165 C166 119.4(19) . . ?
C167 C166 C165 121.5(19) . . ?
C167 C166 C101 118(2) . . ?
C165 C166 C101 119(2) . . ?
C166 C167 C168 119.6(17) . . ?
C163 C168 C169 118.2(18) . . ?
C163 C168 C167 119(2) . . ?
C169 C168 C167 122.2(17) . . ?
C174 C169 C168 118.8(15) . . ?
C174 C169 C170 119.5(17) . . ?
C168 C169 C170 122(2) . . ?
C171 C170 C169 121.5(19) . . ?
C170 C171 C172 118.3(19) . . ?
C173 C172 C171 121.0(19) . . ?
C173 C172 C1N 119(2) . . ?
C171 C172 C1N 119.4(18) . . ?
C172 C173 C174 122.8(17) . . ?
C173 C174 C169 116.6(13) . . ?
C173 C174 C175 127.8(16) . . ?
C169 C174 C175 115.4(16) . . ?
C162 C175 C176 116.5(11) . . ?
C162 C175 C174 121.3(12) . . ?
C176 C175 C174 121.5(12) . . ?
C155 C176 C177 115.6(8) . . ?
C155 C176 C175 121.1(10) . . ?
C177 C176 C175 121.0(9) . . ?
C178 C177 C176 120.1(8) . . ?
C153 C178 C177 122.7(8) . . ?
N1 C1A C2A 113.7(7) . . ?
C1A C2A C3A 113.5(9) . . ?
C4A C3A C2A 116.6(14) . . ?
C5A C4A C3A 121(2) . . ?
C4A C5A C6A 103(2) . . ?
N2 C1B C2B 114.6(6) . . ?
C3B C2B C1B 111.3(7) . . ?
C14B C3B C2B 119(2) . . ?
C2B C3B C4B 114.6(8) . . ?
C5B C4B C3B 117.4(10) . . ?
C4B C5B C6B 113.8(12) . . ?
C3B C14B C15B 120(4) . . ?
C14B C15B C16B 112(4) . . ?
C2C C1C N3 113.6(14) . . ?
C1C C2C C3C 108.6(17) . . ?
C2C C3C C4C 102.4(17) . . ?
C15C C4C C3C 111(2) . . ?
C5C C4C C3C 98(2) . . ?
C6C C5C C4C 110(4) . . ?
C4C C15C C16C 112(3) . . ?
C2D C1D N4 115.5(8) . . ?
C12D C1D N4 117.4(14) . . ?
C3D C2D C1D 110.8(13) . . ?
C4D C3D C2D 118.0(15) . . ?
C3D C4D C5D 113(2) . . ?
C6D C5D C4D 105(3) . . ?
C1D C12D C13D 149(3) . . ?
C14D C13D C12D 109(2) . . ?
C15D C14D C13D 134(3) . . ?
C14D C15D C16D 124(3) . . ?
C2E C1E N5 116.0(10) . . ?
C1E C2E C3E 101.0(12) . . ?
C4E C3E C2E 115.4(19) . . ?
C3E C4E C5E 106.8(19) . . ?
C6E C5E C4E 118(3) . . ?
N6 C1F C2F 112.6(6) . . ?
C3F C2F C1F 112.9(7) . . ?
C2F C3F C4F 111.8(8) . . ?
C5F C4F C3F 114.3(11) . . ?
C4F C5F C6F 109.0(13) . . ?
C2G C1G N7 111.9(10) . . ?
C1G C2G C3G 105.4(13) . . ?
C4G C3G C2G 109.4(17) . . ?
C3G C4G C5G 103.3(19) . . ?
C6G C5G C4G 102(2) . . ?
N8 C1H C2H 123(2) . . ?
C3H C2H C1H 104.7(16) . . ?
C4H C3H C2H 117.2(19) . . ?
C3H C4H C5H 124(2) . . ?
C3H C4H C15H 128(3) . . ?
C4H C5H C6H 114(3) . . ?
C4H C15H C16H 124(3) . . ?
C107 C1I C2I 116.2(19) . . ?
C3I C2I C1I 105.3(16) . . ?
C4I C3I C2I 119.0(16) . . ?
C3I C4I C5I 108(2) . . ?
C6I C5I C4I 109(3) . . ?
C120 C1J C2J 109.5(7) . . ?
C3J C2J C1J 114.6(10) . . ?
C2J C3J C4J 114.9(11) . . ?
C3J C4J C5J 112.0(12) . . ?
C6J C5J C4J 112.5(15) . . ?
C133 C1K C2K 115.4(13) . . ?
C3K C2K C1K 121(2) . . ?
C2K C3K C4K 121(3) . . ?
C3K C4K C5K 113(3) . . ?
C6K C5K C4K 111(3) . . ?
C2L C1L C146 111.5(7) . . ?
C1L C2L C3L 112.9(9) . . ?
C2L C3L C4L 115.1(12) . . ?
C3L C4L C5L 112.4(15) . . ?
C4L C5L C6L 115.8(15) . . ?
C2M C1M C159 121.9(19) . . ?
C2M C1M Cl51 140(2) . 3_467 ?
C159 C1M Cl51 97(2) . 3_467 ?
C3M C2M C1M 110(2) . . ?
C2M C3M C4M 104(3) . . ?
C5M C4M C3M 106(3) . . ?
C4M C5M C6M 112(3) . . ?
C2N C1N C172 110.4(18) . . ?
C1N C2N C3N 108(3) . . ?
C1N C2N C13N 107(3) . . ?
C4N C3N C2N 104(3) . . ?
C5N C4N C3N 116(4) . . ?
C4N C5N C6N 107(3) . . ?
C14N C13N C2N 103(3) . . ?
C13N C14N C15N 120(4) . . ?
C16N C15N C14N 109(3) . . ?
Cl12 C201 Cl11 124.1(15) . . ?
Cl21 C202 Cl22 123.3(16) . . ?
Cl32 C203 Cl31 125.4(16) . . ?
Cl41 C204 Cl42 123.5(16) . . ?
Cl51 C205 Cl52 123.2(16) . . ?
Cl62 C206 Cl61 123.1(16) . . ?
Cl71 C207 Cl72 123.1(16) . . ?
Cl81 C208 Cl82 124.3(16) . . ?
Cl92 C209 Cl91 123.3(16) . . ?
Cl01 C210 Cl02 123.0(16) . . ?
Cl14 C211 Cl13 123.2(16) . . ?
Cl24 C212 Cl23 123.2(16) . . ?
Cl34 C213 Cl33 123.2(16) . . ?
Cl44 C214 Cl43 123.3(16) . . ?
Cl54 C215 Cl53 124.6(15) . . ?
Cl63 C216 Cl64 123.4(16) . . ?
Cl73 C217 Cl74 122.9(16) . . ?
Cl83 C218 Cl84 122.5(15) . . ?
C218 Cl83 C218 158(10) . 6_557 ?
Cl94 C219 Cl93 123.0(15) . . ?
Cl03 C220 Cl04 123.2(16) . . ?
Cl15 C221 Cl16 123.3(16) . . ?
Cl26 C222 Cl25 123.1(16) . . ?
Cl36 C223 Cl35 123.0(16) . . ?
Cl46 C224 Cl45 123.2(16) . . ?
Cl55 C225 Cl56 123.2(16) . . ?
Cl65 C226 Cl66 123.7(16) . . ?
Cl75 C227 Cl76 123.1(16) . . ?
Cl86 C228 Cl85 122.6(16) . . ?
Cl96 C229 Cl95 123.3(16) . . ?
Cl06 C230 Cl05 123.3(16) . . ?
Cl17 C231 Cl18 123.2(16) . . ?
Cl28 C232 Cl27 123.3(16) . . ?
Cl37 C233 Cl38 123.4(16) . . ?
Cl47 C234 Cl48 123.1(16) . . ?
Cl58 C235 Cl57 123.1(16) . . ?
Cl68 C236 Cl67 123.2(16) . . ?
Cl78 C237 Cl77 123.4(16) . . ?
Cl88 C238 Cl87 123.2(16) . . ?
 
loop_
 _geom_torsion_atom_site_label_1
 _geom_torsion_atom_site_label_2
 _geom_torsion_atom_site_label_3
 _geom_torsion_atom_site_label_4
 _geom_torsion
 _geom_torsion_site_symmetry_1
 _geom_torsion_site_symmetry_2
 _geom_torsion_site_symmetry_3
 _geom_torsion_site_symmetry_4
 _geom_torsion_publ_flag
C20 C1 C2 C3 5.5(13) . . . . ?
C71 C1 C2 C3 -162.9(9) . . . . ?
C1 C2 C3 C4 1.8(14) . . . . ?
C5 N1 C4 C19 9.3(11) . . . . ?
C1A N1 C4 C19 -172.8(7) . . . . ?
C5 N1 C4 C3 -168.2(6) . . . . ?
C1A N1 C4 C3 9.7(11) . . . . ?
C2 C3 C4 N1 169.1(8) . . . . ?
C2 C3 C4 C19 -8.6(11) . . . . ?
C4 N1 C5 C17 -15.2(10) . . . . ?
C1A N1 C5 C17 166.9(7) . . . . ?
C4 N1 C5 C6 163.7(7) . . . . ?
C1A N1 C5 C6 -14.3(10) . . . . ?
C17 C5 C6 C7 1.6(10) . . . . ?
N1 C5 C6 C7 -177.3(6) . . . . ?
C5 C6 C7 C15 -7.4(10) . . . . ?
C5 C6 C7 C8 170.5(6) . . . . ?
C6 C7 C8 O1 6.0(10) . . . . ?
C15 C7 C8 O1 -176.1(6) . . . . ?
C6 C7 C8 C9 -170.0(6) . . . . ?
C15 C7 C8 C9 7.9(9) . . . . ?
O1 C8 C9 C10 -14.4(11) . . . . ?
C7 C8 C9 C10 161.4(6) . . . . ?
O1 C8 C9 C14 168.0(7) . . . . ?
C7 C8 C9 C14 -16.2(9) . . . . ?
C14 C9 C10 C11 -0.9(10) . . . . ?
C8 C9 C10 C11 -178.6(6) . . . . ?
C9 C10 C11 C12 -7.6(10) . . . . ?
C9 C10 C11 C21 163.9(7) . . . . ?
C10 C11 C12 C13 8.8(10) . . . . ?
C21 C11 C12 C13 -162.6(7) . . . . ?
C11 C12 C13 C14 -1.3(11) . . . . ?
C15 N2 C14 C9 5.8(9) . . . . ?
C1B N2 C14 C9 -177.4(6) . . . . ?
C15 N2 C14 C13 -170.8(6) . . . . ?
C1B N2 C14 C13 6.0(10) . . . . ?
C10 C9 C14 N2 -168.0(6) . . . . ?
C8 C9 C14 N2 9.7(10) . . . . ?
C10 C9 C14 C13 8.6(10) . . . . ?
C8 C9 C14 C13 -173.7(6) . . . . ?
C12 C13 C14 N2 169.2(6) . . . . ?
C12 C13 C14 C9 -7.5(10) . . . . ?
C6 C7 C15 C16 8.4(9) . . . . ?
C8 C7 C15 C16 -169.5(7) . . . . ?
C6 C7 C15 N2 -175.6(6) . . . . ?
C8 C7 C15 N2 6.6(9) . . . . ?
C14 N2 C15 C16 162.0(7) . . . . ?
C1B N2 C15 C16 -15.1(9) . . . . ?
C14 N2 C15 C7 -13.9(9) . . . . ?
C1B N2 C15 C7 168.9(6) . . . . ?
C7 C15 C16 C17 -3.6(10) . . . . ?
N2 C15 C16 C17 -179.5(6) . . . . ?
N1 C5 C17 C18 7.0(11) . . . . ?
C6 C5 C17 C18 -171.9(7) . . . . ?
N1 C5 C17 C16 -177.8(6) . . . . ?
C6 C5 C17 C16 3.3(10) . . . . ?
C15 C16 C17 C5 -2.3(10) . . . . ?
C15 C16 C17 C18 173.1(7) . . . . ?
C5 C17 C18 O2 -178.1(7) . . . . ?
C16 C17 C18 O2 6.4(11) . . . . ?
C5 C17 C18 C19 6.5(11) . . . . ?
C16 C17 C18 C19 -169.0(6) . . . . ?
N1 C4 C19 C20 -169.3(7) . . . . ?
C3 C4 C19 C20 8.4(11) . . . . ?
N1 C4 C19 C18 3.8(11) . . . . ?
C3 C4 C19 C18 -178.6(6) . . . . ?
O2 C18 C19 C20 -14.2(10) . . . . ?
C17 C18 C19 C20 161.7(7) . . . . ?
O2 C18 C19 C4 172.4(6) . . . . ?
C17 C18 C19 C4 -11.6(10) . . . . ?
C4 C19 C20 C1 -1.5(11) . . . . ?
C18 C19 C20 C1 -174.3(6) . . . . ?
C2 C1 C20 C19 -5.8(11) . . . . ?
C71 C1 C20 C19 163.6(8) . . . . ?
C10 C11 C21 C40 -145.1(7) . . . . ?
C12 C11 C21 C40 26.1(11) . . . . ?
C10 C11 C21 C22 25.4(11) . . . . ?
C12 C11 C21 C22 -163.4(7) . . . . ?
C40 C21 C22 C23 9.2(13) . . . . ?
C11 C21 C22 C23 -161.7(9) . . . . ?
C21 C22 C23 C24 -0.3(15) . . . . ?
C25 N3 C24 C39 5.9(12) . . . . ?
C1C N3 C24 C39 173.6(10) . . . . ?
C25 N3 C24 C23 -164.4(8) . . . . ?
C1C N3 C24 C23 3.3(14) . . . . ?
C22 C23 C24 N3 162.8(9) . . . . ?
C22 C23 C24 C39 -8.0(13) . . . . ?
C24 N3 C25 C26 157.1(8) . . . . ?
C1C N3 C25 C26 -11.1(13) . . . . ?
C24 N3 C25 C37 -16.7(12) . . . . ?
C1C N3 C25 C37 175.1(10) . . . . ?
C37 C25 C26 C27 1.0(12) . . . . ?
N3 C25 C26 C27 -173.0(8) . . . . ?
C25 C26 C27 C35 -5.0(11) . . . . ?
C25 C26 C27 C28 166.9(7) . . . . ?
C26 C27 C28 O3 11.8(10) . . . . ?
C35 C27 C28 O3 -176.5(7) . . . . ?
C26 C27 C28 C29 -164.3(6) . . . . ?
C35 C27 C28 C29 7.4(9) . . . . ?
O3 C28 C29 C30 -13.0(9) . . . . ?
C27 C28 C29 C30 163.1(5) . . . . ?
O3 C28 C29 C34 169.5(6) . . . . ?
C27 C28 C29 C34 -14.4(8) . . . . ?
C34 C29 C30 C31 1.7(8) . . . . ?
C28 C29 C30 C31 -175.8(5) . . . . ?
C29 C30 C31 C32 -8.0(8) . . . . ?
C29 C30 C31 C41 166.2(5) . . . . ?
C30 C31 C32 C33 7.8(8) . . . . ?
C41 C31 C32 C33 -166.3(5) . . . . ?
C31 C32 C33 C34 -1.3(9) . . . . ?
C35 N4 C34 C33 -166.1(6) . . . . ?
C1D N4 C34 C33 11.1(10) . . . . ?
C35 N4 C34 C29 9.9(9) . . . . ?
C1D N4 C34 C29 -172.9(7) . . . . ?
C32 C33 C34 N4 171.0(6) . . . . ?
C32 C33 C34 C29 -5.2(9) . . . . ?
C30 C29 C34 N4 -171.2(5) . . . . ?
C28 C29 C34 N4 6.3(8) . . . . ?
C30 C29 C34 C33 5.1(8) . . . . ?
C28 C29 C34 C33 -177.4(5) . . . . ?
C26 C27 C35 C36 2.3(11) . . . . ?
C28 C27 C35 C36 -169.3(7) . . . . ?
C26 C27 C35 N4 179.1(6) . . . . ?
C28 C27 C35 N4 7.5(10) . . . . ?
C34 N4 C35 C36 159.9(7) . . . . ?
C1D N4 C35 C36 -17.4(11) . . . . ?
C34 N4 C35 C27 -16.8(9) . . . . ?
C1D N4 C35 C27 166.0(7) . . . . ?
C27 C35 C36 C37 4.3(11) . . . . ?
N4 C35 C36 C37 -172.3(7) . . . . ?
C35 C36 C37 C25 -8.4(12) . . . . ?
C35 C36 C37 C38 163.4(8) . . . . ?
C26 C25 C37 C36 5.6(12) . . . . ?
N3 C25 C37 C36 179.8(7) . . . . ?
C26 C25 C37 C38 -165.9(8) . . . . ?
N3 C25 C37 C38 8.2(12) . . . . ?
C36 C37 C38 O4 16.0(12) . . . . ?
C25 C37 C38 O4 -172.3(8) . . . . ?
C36 C37 C38 C39 -161.7(7) . . . . ?
C25 C37 C38 C39 10.0(12) . . . . ?
N3 C24 C39 C40 -163.8(8) . . . . ?
C23 C24 C39 C40 7.2(12) . . . . ?
N3 C24 C39 C38 13.8(13) . . . . ?
C23 C24 C39 C38 -175.2(8) . . . . ?
O4 C38 C39 C40 -20.9(13) . . . . ?
C37 C38 C39 C40 156.7(7) . . . . ?
O4 C38 C39 C24 161.5(8) . . . . ?
C37 C38 C39 C24 -20.9(11) . . . . ?
C22 C21 C40 C39 -9.9(11) . . . . ?
C11 C21 C40 C39 161.1(7) . . . . ?
C24 C39 C40 C21 1.7(12) . . . . ?
C38 C39 C40 C21 -176.0(7) . . . . ?
C30 C31 C41 C42 18.9(8) . . . . ?
C32 C31 C41 C42 -167.3(5) . . . . ?
C30 C31 C41 C60 -152.7(5) . . . . ?
C32 C31 C41 C60 21.1(8) . . . . ?
C60 C41 C42 C43 3.4(8) . . . . ?
C31 C41 C42 C43 -168.6(5) . . . . ?
C41 C42 C43 C44 4.5(8) . . . . ?
C45 N5 C44 C59 16.6(8) . . . . ?
C1E N5 C44 C59 -170.4(7) . . . . ?
C45 N5 C44 C43 -161.7(5) . . . . ?
C1E N5 C44 C43 11.3(9) . . . . ?
C42 C43 C44 C59 -10.6(8) . . . . ?
C42 C43 C44 N5 167.7(5) . . . . ?
C44 N5 C45 C57 -21.9(8) . . . . ?
C1E N5 C45 C57 164.7(7) . . . . ?
C44 N5 C45 C46 151.6(6) . . . . ?
C1E N5 C45 C46 -21.8(9) . . . . ?
C57 C45 C46 C47 9.6(9) . . . . ?
N5 C45 C46 C47 -164.3(6) . . . . ?
C45 C46 C47 C55 -13.6(9) . . . . ?
C45 C46 C47 C48 159.6(6) . . . . ?
C46 C47 C48 O5 9.9(8) . . . . ?
C55 C47 C48 O5 -176.6(5) . . . . ?
C46 C47 C48 C49 -166.9(6) . . . . ?
C55 C47 C48 C49 6.5(8) . . . . ?
O5 C48 C49 C54 168.5(6) . . . . ?
C47 C48 C49 C54 -14.7(8) . . . . ?
O5 C48 C49 C50 -12.4(8) . . . . ?
C47 C48 C49 C50 164.4(5) . . . . ?
C54 C49 C50 C51 -0.6(8) . . . . ?
C48 C49 C50 C51 -179.7(5) . . . . ?
C49 C50 C51 C52 -5.2(8) . . . . ?
C49 C50 C51 C61 171.2(5) . . . . ?
C50 C51 C52 C53 4.6(9) . . . . ?
C61 C51 C52 C53 -171.7(6) . . . . ?
C51 C52 C53 C54 2.2(10) . . . . ?
C55 N6 C54 C53 -171.4(6) . . . . ?
C1F N6 C54 C53 8.6(9) . . . . ?
C55 N6 C54 C49 5.8(8) . . . . ?
C1F N6 C54 C49 -174.2(6) . . . . ?
C52 C53 C54 N6 169.3(6) . . . . ?
C52 C53 C54 C49 -8.0(9) . . . . ?
C48 C49 C54 N6 8.8(8) . . . . ?
C50 C49 C54 N6 -170.2(5) . . . . ?
C48 C49 C54 C53 -173.8(6) . . . . ?
C50 C49 C54 C53 7.2(8) . . . . ?
C54 N6 C55 C47 -14.3(8) . . . . ?
C1F N6 C55 C47 165.6(6) . . . . ?
C54 N6 C55 C56 161.6(6) . . . . ?
C1F N6 C55 C56 -18.5(8) . . . . ?
C46 C47 C55 N6 -179.0(6) . . . . ?
C48 C47 C55 N6 7.9(8) . . . . ?
C46 C47 C55 C56 4.9(8) . . . . ?
C48 C47 C55 C56 -168.2(5) . . . . ?
N6 C55 C56 C57 -169.2(6) . . . . ?
C47 C55 C56 C57 7.0(9) . . . . ?
N5 C45 C57 C56 176.5(6) . . . . ?
C46 C45 C57 C56 2.7(9) . . . . ?
N5 C45 C57 C58 6.6(8) . . . . ?
C46 C45 C57 C58 -167.2(5) . . . . ?
C55 C56 C57 C45 -10.9(9) . . . . ?
C55 C56 C57 C58 159.5(6) . . . . ?
C45 C57 C58 O6 -173.1(6) . . . . ?
C56 C57 C58 O6 16.3(9) . . . . ?
C45 C57 C58 C59 12.5(8) . . . . ?
C56 C57 C58 C59 -158.1(5) . . . . ?
N5 C44 C59 C60 -169.3(5) . . . . ?
C43 C44 C59 C60 9.1(7) . . . . ?
N5 C44 C59 C58 3.5(7) . . . . ?
C43 C44 C59 C58 -178.1(5) . . . . ?
O6 C58 C59 C60 -19.0(8) . . . . ?
C57 C58 C59 C60 155.5(5) . . . . ?
O6 C58 C59 C44 168.1(5) . . . . ?
C57 C58 C59 C44 -17.3(7) . . . . ?
C44 C59 C60 C41 -1.5(7) . . . . ?
C58 C59 C60 C41 -174.5(5) . . . . ?
C42 C41 C60 C59 -4.8(7) . . . . ?
C31 C41 C60 C59 167.2(5) . . . . ?
C50 C51 C61 C80 -158.0(6) . . . . ?
C52 C51 C61 C80 18.2(10) . . . . ?
C50 C51 C61 C62 15.1(9) . . . . ?
C52 C51 C61 C62 -168.7(6) . . . . ?
C80 C61 C62 C63 1.2(10) . . . . ?
C51 C61 C62 C63 -172.1(6) . . . . ?
C61 C62 C63 C64 5.6(11) . . . . ?
C65 N7 C64 C63 -165.4(8) . . . . ?
C1G N7 C64 C63 10.3(12) . . . . ?
C65 N7 C64 C79 13.7(12) . . . . ?
C1G N7 C64 C79 -170.6(8) . . . . ?
C62 C63 C64 N7 169.5(7) . . . . ?
C62 C63 C64 C79 -9.6(11) . . . . ?
C64 N7 C65 C77 -18.2(13) . . . . ?
C1G N7 C65 C77 166.3(9) . . . . ?
C64 N7 C65 C66 154.0(8) . . . . ?
C1G N7 C65 C66 -21.5(13) . . . . ?
C77 C65 C66 C67 -0.1(13) . . . . ?
N7 C65 C66 C67 -172.7(9) . . . . ?
C65 C66 C67 C75 -2.9(14) . . . . ?
C65 C66 C67 C68 164.6(8) . . . . ?
C66 C67 C68 O7 20.8(14) . . . . ?
C75 C67 C68 O7 -171.4(10) . . . . ?
C66 C67 C68 C69 -156.1(9) . . . . ?
C75 C67 C68 C69 11.7(13) . . . . ?
O7 C68 C69 C70 -22.5(14) . . . . ?
C67 C68 C69 C70 154.3(8) . . . . ?
O7 C68 C69 C74 163.4(10) . . . . ?
C67 C68 C69 C74 -19.8(12) . . . . ?
C74 C69 C70 C71 0.2(12) . . . . ?
C68 C69 C70 C71 -173.9(7) . . . . ?
C69 C70 C71 C72 -9.6(12) . . . . ?
C69 C70 C71 C1 166.1(8) . . . . ?
C2 C1 C71 C72 -159.4(10) . . . . ?
C20 C1 C71 C72 32.0(13) . . . . ?
C2 C1 C71 C70 25.4(13) . . . . ?
C20 C1 C71 C70 -143.2(8) . . . . ?
C70 C71 C72 C73 11.3(15) . . . . ?
C1 C71 C72 C73 -164.1(10) . . . . ?
C71 C72 C73 C74 -2.9(17) . . . . ?
C1H N8 C74 C69 -162.0(12) . . . . ?
C75 N8 C74 C69 22.1(14) . . . . ?
C1H N8 C74 C73 19.8(17) . . . . ?
C75 N8 C74 C73 -156.1(9) . . . . ?
C70 C69 C74 N8 -169.7(8) . . . . ?
C68 C69 C74 N8 4.1(14) . . . . ?
C70 C69 C74 C73 8.5(13) . . . . ?
C68 C69 C74 C73 -177.7(7) . . . . ?
C72 C73 C74 N8 171.0(10) . . . . ?
C72 C73 C74 C69 -7.2(14) . . . . ?
C1H N8 C75 C76 -27.5(17) . . . . ?
C74 N8 C75 C76 148.8(11) . . . . ?
C1H N8 C75 C67 154.0(12) . . . . ?
C74 N8 C75 C67 -29.8(14) . . . . ?
C66 C67 C75 C76 0.4(14) . . . . ?
C68 C67 C75 C76 -166.5(8) . . . . ?
C66 C67 C75 N8 179.0(9) . . . . ?
C68 C67 C75 N8 12.2(14) . . . . ?
N8 C75 C76 C77 -173.6(10) . . . . ?
C67 C75 C76 C77 5.0(14) . . . . ?
N7 C65 C77 C76 178.3(8) . . . . ?
C66 C65 C77 C76 5.7(14) . . . . ?
N7 C65 C77 C78 4.6(14) . . . . ?
C66 C65 C77 C78 -168.0(8) . . . . ?
C75 C76 C77 C65 -8.4(15) . . . . ?
C75 C76 C77 C78 165.6(9) . . . . ?
C65 C77 C78 O8 -174.5(9) . . . . ?
C76 C77 C78 O8 11.4(13) . . . . ?
C65 C77 C78 C79 12.4(12) . . . . ?
C76 C77 C78 C79 -161.8(8) . . . . ?
N7 C64 C79 C80 -172.1(7) . . . . ?
C63 C64 C79 C80 6.9(11) . . . . ?
N7 C64 C79 C78 4.6(12) . . . . ?
C63 C64 C79 C78 -176.3(7) . . . . ?
O8 C78 C79 C80 -12.8(14) . . . . ?
C77 C78 C79 C80 160.0(7) . . . . ?
O8 C78 C79 C64 170.5(9) . . . . ?
C77 C78 C79 C64 -16.7(11) . . . . ?
C62 C61 C80 C79 -4.0(10) . . . . ?
C51 C61 C80 C79 169.2(7) . . . . ?
C64 C79 C80 C61 -0.1(11) . . . . ?
C78 C79 C80 C61 -176.9(7) . . . . ?
C126 C101 C102 C103 7.8(13) . . . . ?
C166 C101 C102 C103 -160.6(9) . . . . ?
C101 C102 C103 C124 0.3(14) . . . . ?
C101 C102 C103 C104 173.0(9) . . . . ?
C124 C103 C104 C105 -159.9(10) . . . . ?
C102 C103 C104 C105 27.7(14) . . . . ?
C124 C103 C104 C109 20.2(14) . . . . ?
C102 C103 C104 C109 -152.2(10) . . . . ?
C109 C104 C105 C106 -1.9(16) . . . . ?
C103 C104 C105 C106 178.2(11) . . . . ?
C104 C105 C106 C107 2(2) . . . . ?
C105 C106 C107 C108 -2(3) . . . . ?
C105 C106 C107 C1I 177.4(13) . . . . ?
C106 C107 C108 C109 3(2) . . . . ?
C1I C107 C108 C109 -177.2(15) . . . . ?
C107 C108 C109 C104 -2.5(18) . . . . ?
C107 C108 C109 C110 -177.2(12) . . . . ?
C105 C104 C109 C108 2.1(15) . . . . ?
C103 C104 C109 C108 -178.1(9) . . . . ?
C105 C104 C109 C110 176.8(8) . . . . ?
C103 C104 C109 C110 -3.4(14) . . . . ?
C108 C109 C110 C123 155.0(10) . . . . ?
C104 C109 C110 C123 -19.7(13) . . . . ?
C108 C109 C110 C111 -40.3(13) . . . . ?
C104 C109 C110 C111 145.1(10) . . . . ?
C123 C110 C111 C112 147.5(10) . . . . ?
C109 C110 C111 C112 -16.7(15) . . . . ?
C123 C110 C111 C116 -13.1(14) . . . . ?
C109 C110 C111 C116 -177.3(10) . . . . ?
C116 C111 C112 C113 8.7(15) . . . . ?
C110 C111 C112 C113 -152.6(10) . . . . ?
C111 C112 C113 C114 1.9(15) . . . . ?
C112 C113 C114 C115 -11.9(11) . . . . ?
C112 C113 C114 C127 152.3(8) . . . . ?
C127 C114 C115 C116 -152.7(8) . . . . ?
C113 C114 C115 C116 11.6(11) . . . . ?
C114 C115 C116 C111 -1.2(13) . . . . ?
C114 C115 C116 C117 165.1(8) . . . . ?
C112 C111 C116 C115 -9.2(13) . . . . ?
C110 C111 C116 C115 153.3(9) . . . . ?
C112 C111 C116 C117 -175.3(9) . . . . ?
C110 C111 C116 C117 -12.8(12) . . . . ?
C115 C116 C117 C118 28.5(13) . . . . ?
C111 C116 C117 C118 -164.8(8) . . . . ?
C115 C116 C117 C122 -146.4(8) . . . . ?
C111 C116 C117 C122 20.2(12) . . . . ?
C122 C117 C118 C119 0.2(13) . . . . ?
C116 C117 C118 C119 -174.6(8) . . . . ?
C117 C118 C119 C120 -0.2(14) . . . . ?
C118 C119 C120 C121 -3.9(15) . . . . ?
C118 C119 C120 C1J 172.0(9) . . . . ?
C119 C120 C121 C122 8.6(17) . . . . ?
C1J C120 C121 C122 -167.0(10) . . . . ?
C120 C121 C122 C123 172.8(11) . . . . ?
C120 C121 C122 C117 -8.3(16) . . . . ?
C118 C117 C122 C121 3.7(13) . . . . ?
C116 C117 C122 C121 178.7(8) . . . . ?
C118 C117 C122 C123 -177.4(9) . . . . ?
C116 C117 C122 C123 -2.3(13) . . . . ?
C111 C110 C123 C122 31.2(13) . . . . ?
C109 C110 C123 C122 -163.7(8) . . . . ?
C111 C110 C123 C124 -138.3(10) . . . . ?
C109 C110 C123 C124 26.8(12) . . . . ?
C121 C122 C123 C110 155.9(10) . . . . ?
C117 C122 C123 C110 -22.9(12) . . . . ?
C121 C122 C123 C124 -35.3(14) . . . . ?
C117 C122 C123 C124 145.9(10) . . . . ?
C104 C103 C124 C125 179.8(8) . . . . ?
C102 C103 C124 C125 -7.6(12) . . . . ?
C104 C103 C124 C123 -12.9(13) . . . . ?
C102 C103 C124 C123 159.6(9) . . . . ?
C110 C123 C124 C103 -11.5(13) . . . . ?
C122 C123 C124 C103 179.7(8) . . . . ?
C110 C123 C124 C125 156.0(8) . . . . ?
C122 C123 C124 C125 -12.8(13) . . . . ?
C103 C124 C125 C126 6.3(13) . . . . ?
C123 C124 C125 C126 -161.1(9) . . . . ?
C102 C101 C126 C125 -9.5(14) . . . . ?
C166 C101 C126 C125 158.9(10) . . . . ?
C124 C125 C126 C101 2.9(15) . . . . ?
C115 C114 C127 C152 -0.1(10) . . . . ?
C113 C114 C127 C152 -163.1(7) . . . . ?
C115 C114 C127 C128 162.7(7) . . . . ?
C113 C114 C127 C128 -0.4(11) . . . . ?
C152 C127 C128 C129 12.5(9) . . . . ?
C114 C127 C128 C129 -150.9(7) . . . . ?
C127 C128 C129 C150 -1.3(9) . . . . ?
C127 C128 C129 C130 173.5(6) . . . . ?
C150 C129 C130 C135 25.4(8) . . . . ?
C128 C129 C130 C135 -149.5(6) . . . . ?
C150 C129 C130 C131 -154.0(7) . . . . ?
C128 C129 C130 C131 31.1(9) . . . . ?
C135 C130 C131 C132 -1.2(11) . . . . ?
C129 C130 C131 C132 178.2(7) . . . . ?
C130 C131 C132 C133 1.7(13) . . . . ?
C131 C132 C133 C134 -2.5(14) . . . . ?
C131 C132 C133 C1K 179.5(10) . . . . ?
C132 C133 C134 C135 2.8(14) . . . . ?
C1K C133 C134 C135 -179.2(10) . . . . ?
C131 C130 C135 C134 1.4(10) . . . . ?
C129 C130 C135 C134 -177.9(6) . . . . ?
C131 C130 C135 C136 176.8(6) . . . . ?
C129 C130 C135 C136 -2.5(9) . . . . ?
C133 C134 C135 C130 -2.4(12) . . . . ?
C133 C134 C135 C136 -177.6(8) . . . . ?
C130 C135 C136 C149 -24.0(8) . . . . ?
C134 C135 C136 C149 151.1(7) . . . . ?
C130 C135 C136 C137 145.3(6) . . . . ?
C134 C135 C136 C137 -39.6(9) . . . . ?
C149 C136 C137 C142 -8.2(8) . . . . ?
C135 C136 C137 C142 -177.4(6) . . . . ?
C149 C136 C137 C138 158.1(6) . . . . ?
C135 C136 C137 C138 -11.1(9) . . . . ?
C142 C137 C138 C139 7.6(9) . . . . ?
C136 C137 C138 C139 -159.2(6) . . . . ?
C137 C138 C139 C140 0.9(11) . . . . ?
C138 C139 C140 C141 -8.5(10) . . . . ?
C138 C139 C140 C153 159.6(7) . . . . ?
C139 C140 C141 C142 8.2(9) . . . . ?
C153 C140 C141 C142 -160.4(6) . . . . ?
C140 C141 C142 C137 0.1(9) . . . . ?
C140 C141 C142 C143 172.8(6) . . . . ?
C138 C137 C142 C141 -7.9(8) . . . . ?
C136 C137 C142 C141 159.4(6) . . . . ?
C138 C137 C142 C143 179.4(5) . . . . ?
C136 C137 C142 C143 -13.3(8) . . . . ?
C141 C142 C143 C144 24.6(9) . . . . ?
C137 C142 C143 C144 -162.6(6) . . . . ?
C141 C142 C143 C148 -155.4(6) . . . . ?
C137 C142 C143 C148 17.4(8) . . . . ?
C148 C143 C144 C145 1.2(9) . . . . ?
C142 C143 C144 C145 -178.8(6) . . . . ?
C143 C144 C145 C146 -4.1(11) . . . . ?
C144 C145 C146 C147 2.7(11) . . . . ?
C144 C145 C146 C1L 175.7(7) . . . . ?
C145 C146 C147 C148 1.8(11) . . . . ?
C1L C146 C147 C148 -171.0(7) . . . . ?
C146 C147 C148 C143 -4.6(9) . . . . ?
C146 C147 C148 C149 178.5(6) . . . . ?
C144 C143 C148 C147 3.0(8) . . . . ?
C142 C143 C148 C147 -177.0(5) . . . . ?
C144 C143 C148 C149 -179.9(5) . . . . ?
C142 C143 C148 C149 0.1(8) . . . . ?
C137 C136 C149 C148 26.2(8) . . . . ?
C135 C136 C149 C148 -164.0(5) . . . . ?
C137 C136 C149 C150 -142.1(6) . . . . ?
C135 C136 C149 C150 27.7(7) . . . . ?
C147 C148 C149 C136 155.0(6) . . . . ?
C143 C148 C149 C136 -21.9(8) . . . . ?
C147 C148 C149 C150 -37.5(8) . . . . ?
C143 C148 C149 C150 145.6(6) . . . . ?
C128 C129 C150 C151 -10.2(8) . . . . ?
C130 C129 C150 C151 174.8(5) . . . . ?
C128 C129 C150 C149 153.5(6) . . . . ?
C130 C129 C150 C149 -21.4(8) . . . . ?
C136 C149 C150 C129 -5.2(8) . . . . ?
C148 C149 C150 C129 -173.1(5) . . . . ?
C136 C149 C150 C151 157.5(6) . . . . ?
C148 C149 C150 C151 -10.3(8) . . . . ?
C129 C150 C151 C152 10.8(9) . . . . ?
C149 C150 C151 C152 -152.5(6) . . . . ?
C150 C151 C152 C127 0.7(10) . . . . ?
C128 C127 C152 C151 -12.1(9) . . . . ?
C114 C127 C152 C151 152.1(6) . . . . ?
C139 C140 C153 C178 -174.2(7) . . . . ?
C141 C140 C153 C178 -6.6(10) . . . . ?
C139 C140 C153 C154 -7.1(10) . . . . ?
C141 C140 C153 C154 160.5(6) . . . . ?
C178 C153 C154 C155 12.6(11) . . . . ?
C140 C153 C154 C155 -155.4(8) . . . . ?
C153 C154 C155 C176 -0.5(13) . . . . ?
C153 C154 C155 C156 172.2(8) . . . . ?
C154 C155 C156 C161 -149.6(10) . . . . ?
C176 C155 C156 C161 23.5(14) . . . . ?
C154 C155 C156 C157 28.9(14) . . . . ?
C176 C155 C156 C157 -158.0(10) . . . . ?
C161 C156 C157 C158 -3(2) . . . . ?
C155 C156 C157 C158 179.0(12) . . . . ?
C156 C157 C158 C159 -3(3) . . . . ?
C157 C158 C159 C160 5(3) . . . . ?
C157 C158 C159 C1M 176.5(18) . . . . ?
C158 C159 C160 C161 -3(3) . . . . ?
C1M C159 C160 C161 -174.6(18) . . . . ?
C157 C156 C161 C160 4.9(19) . . . . ?
C155 C156 C161 C160 -176.7(12) . . . . ?
C157 C156 C161 C162 179.7(12) . . . . ?
C155 C156 C161 C162 -1.9(17) . . . . ?
C159 C160 C161 C156 -2(3) . . . . ?
C159 C160 C161 C162 -176.2(18) . . . . ?
C156 C161 C162 C175 -24.7(17) . . . . ?
C160 C161 C162 C175 149.6(13) . . . . ?
C156 C161 C162 C163 139.5(11) . . . . ?
C160 C161 C162 C163 -46.2(18) . . . . ?
C175 C162 C163 C168 -10.0(14) . . . . ?
C161 C162 C163 C168 -175.1(9) . . . . ?
C175 C162 C163 C164 151.5(11) . . . . ?
C161 C162 C163 C164 -13.6(14) . . . . ?
C168 C163 C164 C165 8.3(16) . . . . ?
C162 C163 C164 C165 -153.6(12) . . . . ?
C163 C164 C165 C166 1.7(18) . . . . ?
C164 C165 C166 C167 -10.9(17) . . . . ?
C164 C165 C166 C101 155.9(12) . . . . ?
C126 C101 C166 C167 6.2(14) . . . . ?
C102 C101 C166 C167 173.5(10) . . . . ?
C126 C101 C166 C165 -161.1(10) . . . . ?
C102 C101 C166 C165 6.3(15) . . . . ?
C165 C166 C167 C168 10.0(16) . . . . ?
C101 C166 C167 C168 -156.9(10) . . . . ?
C162 C163 C168 C169 -17.9(14) . . . . ?
C164 C163 C168 C169 -179.3(9) . . . . ?
C162 C163 C168 C167 152.3(11) . . . . ?
C164 C163 C168 C167 -9.1(13) . . . . ?
C166 C167 C168 C163 0.3(15) . . . . ?
C166 C167 C168 C169 170.1(11) . . . . ?
C163 C168 C169 C174 24.3(14) . . . . ?
C167 C168 C169 C174 -145.7(11) . . . . ?
C163 C168 C169 C170 -159.4(10) . . . . ?
C167 C168 C169 C170 30.6(15) . . . . ?
C174 C169 C170 C171 1.2(18) . . . . ?
C168 C169 C170 C171 -175.0(13) . . . . ?
C169 C170 C171 C172 -5(2) . . . . ?
C170 C171 C172 C173 5(2) . . . . ?
C170 C171 C172 C1N -178.9(13) . . . . ?
C171 C172 C173 C174 -1.3(18) . . . . ?
C1N C172 C173 C174 -177.0(12) . . . . ?
C172 C173 C174 C169 -2.8(15) . . . . ?
C172 C173 C174 C175 -179.2(10) . . . . ?
C168 C169 C174 C173 179.2(10) . . . . ?
C170 C169 C174 C173 2.8(14) . . . . ?
C168 C169 C174 C175 -3.9(14) . . . . ?
C170 C169 C174 C175 179.7(9) . . . . ?
C163 C162 C175 C176 -138.5(9) . . . . ?
C161 C162 C175 C176 26.7(13) . . . . ?
C163 C162 C175 C174 32.1(14) . . . . ?
C161 C162 C175 C174 -162.8(9) . . . . ?
C173 C174 C175 C162 150.9(11) . . . . ?
C169 C174 C175 C162 -25.6(13) . . . . ?
C173 C174 C175 C176 -39.1(13) . . . . ?
C169 C174 C175 C176 144.4(9) . . . . ?
C154 C155 C176 C177 -11.2(13) . . . . ?
C156 C155 C176 C177 175.6(8) . . . . ?
C154 C155 C176 C175 151.5(8) . . . . ?
C156 C155 C176 C175 -21.7(12) . . . . ?
C162 C175 C176 C155 -2.8(12) . . . . ?
C174 C175 C176 C155 -173.3(9) . . . . ?
C162 C175 C176 C177 158.9(9) . . . . ?
C174 C175 C176 C177 -11.6(13) . . . . ?
C155 C176 C177 C178 10.8(11) . . . . ?
C175 C176 C177 C178 -151.9(8) . . . . ?
C154 C153 C178 C177 -12.9(10) . . . . ?
C140 C153 C178 C177 154.6(7) . . . . ?
C176 C177 C178 C153 1.2(11) . . . . ?
C5 N1 C1A C2A 92.1(10) . . . . ?
C4 N1 C1A C2A -85.7(11) . . . . ?
N1 C1A C2A C3A 179.2(12) . . . . ?
C1A C2A C3A C4A 170.1(18) . . . . ?
C2A C3A C4A C5A 176(2) . . . . ?
C3A C4A C5A C6A 104(4) . . . . ?
C14 N2 C1B C2B -83.5(9) . . . . ?
C15 N2 C1B C2B 93.4(8) . . . . ?
N2 C1B C2B C3B -174.5(8) . . . . ?
C1B C2B C3B C14B 47(3) . . . . ?
C1B C2B C3B C4B 179.3(9) . . . . ?
C2B C3B C4B C5B -174.9(10) . . . . ?
C3B C4B C5B C6B -175.6(12) . . . . ?
C2B C3B C14B C15B 180(4) . . . . ?
C3B C14B C15B C16B 171(6) . . . . ?
C24 N3 C1C C2C 114.9(12) . . . . ?
C25 N3 C1C C2C -77.2(13) . . . . ?
N3 C1C C2C C3C -64.4(18) . . . . ?
C1C C2C C3C C4C -179.5(17) . . . . ?
C2C C3C C4C C15C 171(3) . . . . ?
C2C C3C C4C C5C -47(4) . . . . ?
C3C C4C C5C C6C 173(6) . . . . ?
C3C C4C C15C C16C 168(4) . . . . ?
C34 N4 C1D C2D -89.6(9) . . . . ?
C35 N4 C1D C2D 87.7(10) . . . . ?
C34 N4 C1D C12D 46.8(19) . . . . ?
C35 N4 C1D C12D -135.9(17) . . . . ?
N4 C1D C2D C3D 174.2(11) . . . . ?
C1D C2D C3D C4D 146(2) . . . . ?
C2D C3D C4D C5D 171(2) . . . . ?
C3D C4D C5D C6D 92(4) . . . . ?
N4 C1D C12D C13D -120(4) . . . . ?
C1D C12D C13D C14D -121(5) . . . . ?
C12D C13D C14D C15D -157(5) . . . . ?
C13D C14D C15D C16D 2(9) . . . . ?
C45 N5 C1E C2E -72.3(10) . . . . ?
C44 N5 C1E C2E 114.6(9) . . . . ?
N5 C1E C2E C3E -178.3(11) . . . . ?
C1E C2E C3E C4E 167(2) . . . . ?
C2E C3E C4E C5E 151(2) . . . . ?
C3E C4E C5E C6E 64(4) . . . . ?
C55 N6 C1F C2F -93.5(7) . . . . ?
C54 N6 C1F C2F 86.4(8) . . . . ?
N6 C1F C2F C3F 177.8(7) . . . . ?
C1F C2F C3F C4F 176.4(11) . . . . ?
C2F C3F C4F C5F 175.5(15) . . . . ?
C3F C4F C5F C6F 174.9(19) . . . . ?
C64 N7 C1G C2G 75.9(12) . . . . ?
C65 N7 C1G C2G -108.5(11) . . . . ?
N7 C1G C2G C3G 175.4(13) . . . . ?
C1G C2G C3G C4G 173.0(18) . . . . ?
C2G C3G C4G C5G 176(2) . . . . ?
C3G C4G C5G C6G 167(2) . . . . ?
C75 N8 C1H C2H -61.0(17) . . . . ?
C74 N8 C1H C2H 123.0(15) . . . . ?
N8 C1H C2H C3H -55(2) . . . . ?
C1H C2H C3H C4H -161(2) . . . . ?
C2H C3H C4H C5H -135(4) . . . . ?
C2H C3H C4H C15H 78(4) . . . . ?
C3H C4H C5H C6H -178(4) . . . . ?
C3H C4H C15H C16H -70(7) . . . . ?
C108 C107 C1I C2I -127(2) . . . . ?
C106 C107 C1I C2I 54(3) . . . . ?
C107 C1I C2I C3I 60(4) . . . . ?
C1I C2I C3I C4I 172(4) . . . . ?
C2I C3I C4I C5I -159(3) . . . . ?
C3I C4I C5I C6I 177(4) . . . . ?
C121 C120 C1J C2J 97.9(12) . . . . ?
C119 C120 C1J C2J -77.7(14) . . . . ?
C120 C1J C2J C3J -58.2(15) . . . . ?
C1J C2J C3J C4J -173.3(11) . . . . ?
C2J C3J C4J C5J 173.8(13) . . . . ?
C3J C4J C5J C6J -175.8(18) . . . . ?
C134 C133 C1K C2K 94.3(18) . . . . ?
C132 C133 C1K C2K -87.8(18) . . . . ?
C133 C1K C2K C3K 55(4) . . . . ?
C1K C2K C3K C4K 170(3) . . . . ?
C2K C3K C4K C5K 138(5) . . . . ?
C3K C4K C5K C6K 177(4) . . . . ?
C147 C146 C1L C2L 102.0(10) . . . . ?
C145 C146 C1L C2L -70.9(11) . . . . ?
C146 C1L C2L C3L -67.5(12) . . . . ?
C1L C2L C3L C4L -178.5(10) . . . . ?
C2L C3L C4L C5L -175.3(13) . . . . ?
C3L C4L C5L C6L 70(2) . . . . ?
C160 C159 C1M C2M 75(4) . . . . ?
C158 C159 C1M C2M -96(4) . . . . ?
C160 C159 C1M Cl51 -96(3) . . . 3_467 ?
C158 C159 C1M Cl51 93(3) . . . 3_467 ?
C159 C1M C2M C3M 171(3) . . . . ?
Cl51 C1M C2M C3M -22(7) 3_467 . . . ?
C1M C2M C3M C4M -138(4) . . . . ?
C2M C3M C4M C5M -166(4) . . . . ?
C3M C4M C5M C6M -143(5) . . . . ?
C173 C172 C1N C2N 112(2) . . . . ?
C171 C172 C1N C2N -64(2) . . . . ?
C172 C1N C2N C3N -71(3) . . . . ?
C172 C1N C2N C13N -180(3) . . . . ?
C1N C2N C3N C4N -73(4) . . . . ?
C2N C3N C4N C5N 103(5) . . . . ?
C3N C4N C5N C6N -145(4) . . . . ?
C1N C2N C13N C14N 116(5) . . . . ?
C2N C13N C14N C15N -151(5) . . . . ?
C13N C14N C15N C16N -118(7) . . . . ?
Cl52 C205 Cl51 C1M -156(5) . . . 3_567 ?
Cl84 C218 Cl83 C218 77(13) . . . 6_557 ?
 
_refine_diff_density_max    0.619
_refine_diff_density_min   -0.385
_refine_diff_density_rms    0.129

_shelx_res_file
;
TITL p43212 in P4(3)2(1)2
    p43212.res
    created by SHELXL-2018/3 at 19:59:32 on 17-Mar-2022
REM  Yadorkari-X generated
CELL 0.90000 26.4200 26.4200 68.4600 90.0000 90.0000 90.0000
ZERR 8.0 0.0037 0.0037 0.0137 0.0000 0.0000 0.0000
LATT -1
SYMM -X, -Y, 1/2+Z
SYMM 1/2+X, 1/2-Y, 1/4-Z
SYMM 1/2-X, 1/2+Y, 3/4-Z
SYMM -Y, -X, 1/2-Z
SYMM +Y, +X, -Z
SYMM 1/2+Y, 1/2-X, 1/4+Z
SYMM 1/2-Y, 1/2+X, 3/4+Z
REM  SPGR P43212 tetragonal
SFAC C H N O Cl
DISP C 0.00582 0.00276 19.31689
DISP H 0.00000 0.00000 0.66479
DISP N 0.01078 0.00561 35.27198
DISP O 0.01822 0.01022 60.53470
DISP Cl 0.20921 0.25406 1324.91743
UNIT 1955.048 2038.096 64 64 38.096
SIZE 0.30 0.05 0.04
TEMP -178.0
L.S. 20
FMAP 2
PLAN -200
ACTA
CONF
LIST 4
OMIT    3    4    0
OMIT    3    3    2
OMIT    3    3    7
OMIT    0    1   17
OMIT    3    3    3
OMIT    3    6    7
OMIT   -3    6    7
OMIT    2    2    1
EQIV $2 5/2-X, -1/2+Y, 7/4-Z
EQIV $4 -2-X, -2-Y, 1/2+Z
EQIV $5 1/2+X, 3/2-Y, 9/4-Z
EQIV $6 -1/2+X, 3/2-Y, 9/4-Z
EQIV $7 1/2+X, -3/2-Y, 9/4-Z
EQIV $8 1+Y, -1+X, 2-Z
EQIV $9 -3/2-Y, 1/2+X, -1/4+Z
EQIV $10 1/2+Y, 3/2-X, 1/4+Z

SIMU 0.02 C1A > C6A
SIMU 0.02 C1B > C6B
SIMU 0.02 C1B > C3B C14B > C16B
SIMU 0.02 C1C > C6C
SIMU 0.02 C1C > C4C C15C C16C
SIMU 0.02 C1D > C6D
SIMU 0.02 C1D C12D > C16D
SIMU 0.02 C1E > C6E
SIMU 0.02 C1F > C6F
SIMU 0.02 C1G > C6G
SIMU 0.01 C1H > C6H
SIMU 0.02 C1H > C4H C15H C16H
SIMU 0.02 C105 C106 C107 C108 C1I > C6I
SIMU 0.02 C1J > C6J
SIMU 0.02 C1K > C6K
SIMU 0.02 C1L > C6L
SIMU 0.02 C157 C158 C159 C160 C1M > C6M
SIMU 0.02 C1N > C6N
SIMU 0.02 C1N C2N C13N > C16N
SIMU 0.02 C201 Cl11 Cl12
DELU C201 Cl11 Cl12
SIMU 0.02 C202 Cl21 Cl22
DELU C202 Cl21 Cl22
SIMU 0.001 C203 Cl31 Cl32
DELU C203 Cl31 Cl32
SIMU 0.005 C204 Cl41 Cl42
DELU C204 Cl41 Cl42
SIMU 0.001 C205 Cl51 Cl52
DELU C205 Cl51 Cl52
SIMU 0.001 C206 Cl61 Cl62
DELU C206 Cl61 Cl62
SIMU 0.005 C207 Cl71 Cl72
DELU C207 Cl71 Cl72
SIMU 0.02 C208 Cl81 Cl82
DELU C208 Cl81 Cl82
SIMU 0.001 C209 Cl91 Cl92
DELU C209 Cl91 Cl92
SIMU 0.001 C210 Cl01 Cl02
DELU C210 Cl01 Cl02
SIMU 0.0001 C211 Cl13 Cl14
DELU C211 Cl13 Cl14
SIMU 0.0001 C212 Cl23 Cl24
DELU C212 Cl23 Cl24
SIMU 0.0001 C213 Cl33 Cl34
DELU C213 Cl33 Cl34
SIMU 0.005 C214 Cl43 Cl44
DELU C214 Cl43 Cl44
SIMU 0.02 C215 Cl53 Cl54
DELU C215 Cl53 Cl54
SIMU 0.02 C216 Cl63 Cl64
DELU C216 Cl63 Cl64
SIMU 0.02 C217 Cl73 Cl74
DELU C217 Cl73 Cl74
SIMU 0.001 C218 Cl83 Cl84
DELU C218 Cl83 Cl84
SIMU 0.02 C219 Cl93 Cl94
DELU C219 Cl93 Cl94
SIMU 0.02 C220 Cl03 Cl04
DELU C220 Cl03 Cl04
SIMU 0.02 C221 Cl15 Cl16
DELU C221 Cl15 Cl16
SIMU 0.02 C222 Cl25 Cl26
DELU C222 Cl25 Cl26
SIMU 0.005 C223 Cl35 Cl36
DELU C223 Cl35 Cl36
SIMU 0.0001 C224 Cl45 Cl46
DELU C224 Cl45 Cl46
SIMU 0.005 C225 Cl55 Cl56
DELU C225 Cl55 Cl56
SIMU 0.0001 C226 Cl65 Cl66
DELU C226 Cl65 Cl66
SIMU 0.0001 C227 Cl75 Cl76
DELU C227 Cl75 Cl76
SIMU 0.0001 C228 Cl85 Cl86
SIMU 0.0001 C229 Cl95 Cl96
DELU C229 Cl95 Cl96
SIMU 0.001 C230 Cl05 Cl06
DELU C230 Cl05 Cl06
SIMU 0.001 C231 Cl17 Cl18
DELU C231 Cl17 Cl18
SIMU 0.001 C232 Cl27 Cl28
DELU C232 Cl27 Cl28
SIMU 0.001 C233 Cl37 Cl38
DELU C233 Cl37 Cl38
SIMU 0.001 C234 Cl47 Cl48
DELU C234 Cl47 Cl48
SIMU 0.01 C235 Cl57 Cl58
DELU C235 Cl57 Cl58
SIMU 0.01 C236 Cl67 Cl68
DELU C236 Cl67 Cl68
SIMU 0.01 C237 Cl77 Cl78
DELU C237 Cl77 Cl78
SIMU 0.01 C238 Cl87 Cl88
DELU C238 Cl87 Cl88
DFIX 1.54 C1A C2A C2A C3A C3A C4A C4A C5A C5A C6A
DANG 2.54 C1A C3A C2A C4A C3A C5A C4A C6A
DFIX 1.54 C1B C2B C2B C3B C3B C4B C4B C5B C5B C6B
DANG 2.54 C1B C3B C2B C4B C3B C5B C4B C6B
DFIX 1.54 C3B C14B C14B C15B C15B C16B
DANG 2.54 C2B C14B C3B C15B C14B C16B
DFIX 1.54 C1C C2C C2C C3C C3C C4C C4C C5C C5C C6C
DANG 2.54 C1C C3C C2C C4C C3C C5C C4C C6C
DFIX 1.54 C4C C15C C15C C16C
DANG 2.54 C3C C15C C4C C16C
DFIX 1.54 C1D C2D C2D C3D C3D C4D C4D C5D C5D C6D
DANG 2.54 C1D C3D C2D C4D C3D C5D C4D C6D
DFIX 1.54 C1D C12D C12D C13D C13D C14D C14D C15D C15D C16D
DANG 2.54 C1D C13D C12D C14D C13D C15D C14D C16D
DFIX 1.54 C1E C2E C2E C3E C3E C4E C4E C5E C5E C6E
DANG 2.54 C1E C3E C2E C4E C3E C5E C4E C6E
DFIX 1.54 C1F C2F C2F C3F C3F C4F C4F C5F C5F C6F
DANG 2.54 C1F C3F C2F C4F C3F C5F C4F C6F
DFIX 1.54 C1G C2G C2G C3G C3G C4G C4G C5G C5G C6G
DANG 2.54 C1G C3G C2G C4G C3G C5G C4G C6G
DFIX 1.54 C1H C2H C2H C3H C3H C4H C4H C5H C5H C6H
DANG 2.54 C1H C3H C2H C4H C3H C5H C4H C6H
DFIX 1.54 C4H C15H C15H C16H
DANG 2.54 C3H C15H C4H C16H
DFIX 1.54 C1I C2I C2I C3I C3I C4I C4I C5I C5I C6I
DANG 2.54 C1I C3I C2I C4I C3I C5I C4I C6I
DFIX 1.54 C1J C2J C2J C3J C3J C4J C4J C5J C5J C6J
DANG 2.54 C1J C3J C2J C4J C3J C5J C4J C6J
DFIX 1.54 C1K C2K C2K C3K C3K C4K C4K C5K C5K C6K
DANG 2.54 C1K C3K C2K C4K C3K C5K C4K C6K
DFIX 1.54 C1L C2L C2L C3L C3L C4L C4L C5L C5L C6L
DANG 2.54 C1L C3L C2L C4L C3L C5L C4L C6L
DFIX 1.54 C1M C2M C2M C3M C3M C4M C4M C5M C5M C6M
DANG 2.54 C1M C3M C2M C4M C3M C5M C4M C6M
DFIX 1.54 C1N C2N C2N C3N C3N C4N C4N C5N C5N C6N
DANG 2.54 C1N C3N C2N C4N C3N C5N C4N C6N
DFIX 1.54 C2N C13N C13N C14N C14N C15N C15N C16N
DANG 2.54 C1N C13N C2N C14N C13N C15N C14N C16N
DFIX 1.79 0.01 C201 Cl11 C201 Cl12
DANG 3.15 0.01 Cl11 Cl12
DFIX 1.79 0.01 C202 Cl21 C202 Cl22
DANG 3.15 0.01 Cl21 Cl22
DFIX 1.79 0.01 C203 Cl31 C203 Cl32
DANG 3.15 0.01 Cl31 Cl32
DFIX 1.79 0.01 C204 Cl41 C204 Cl42
DANG 3.15 0.01 Cl41 Cl42
DFIX 1.79 0.01 C205 Cl51 C205 Cl52
DANG 3.15 0.01 Cl51 Cl52
DFIX 1.79 0.01 C206 Cl61 C206 Cl62
DANG 3.15 0.01 Cl61 Cl62
DFIX 1.79 0.01 C207 Cl71 C207 Cl72
DANG 3.15 0.01 Cl71 Cl72
DFIX 1.79 0.01 C208 Cl81 C208 Cl82
DANG 3.15 0.01 Cl81 Cl82
DFIX 1.79 0.01 C209 Cl91 C209 Cl92
DANG 3.15 0.01 Cl91 Cl92
DFIX 1.79 0.01 C210 Cl01 C210 Cl02
DANG 3.15 0.01 Cl01 Cl02
DFIX 1.79 0.01 C211 Cl13 C211 Cl14
DANG 3.15 0.01 Cl13 Cl14
DFIX 1.79 0.01 C212 Cl23 C212 Cl24
DANG 3.15 0.01 Cl23 Cl24
DFIX 1.79 0.01 C213 Cl33 C213 Cl34
DANG 3.15 0.01 Cl33 Cl34
DFIX 1.79 0.01 C214 Cl43 C214 Cl44
DANG 3.15 0.01 Cl43 Cl44
DFIX 1.79 0.01 C215 Cl53 C215 Cl54
DANG 3.15 0.01 Cl53 Cl54
DFIX 1.79 0.01 C216 Cl63 C216 Cl64
DANG 3.15 0.01 Cl63 Cl64
DFIX 1.79 0.01 C217 Cl73 C217 Cl74
DANG 3.15 0.01 Cl73 Cl74
DFIX 1.79 0.01 C218 Cl83 C218 Cl84
DANG 3.15 0.01 Cl83 Cl84
DFIX 1.79 0.01 C219 Cl93 C219 Cl94
DANG 3.15 0.01 Cl93 Cl94
DFIX 1.79 0.01 C220 Cl03 C220 Cl04
DANG 3.15 0.01 Cl03 Cl04
DFIX 1.79 0.01 C221 Cl15 C221 Cl16
DANG 3.15 0.01 Cl15 Cl16
DFIX 1.79 0.01 C222 Cl25 C222 Cl26
DANG 3.15 0.01 Cl25 Cl26
DFIX 1.79 0.01 C223 Cl35 C223 Cl36
DANG 3.15 0.01 Cl35 Cl36
DFIX 1.79 0.01 C224 Cl45 C224 Cl46
DANG 3.15 0.01 Cl45 Cl46
DFIX 1.79 0.01 C225 Cl55 C225 Cl56
DANG 3.15 0.01 Cl55 Cl56
DFIX 1.79 0.01 C226 Cl65 C226 Cl66
DANG 3.15 0.01 Cl65 Cl66
DFIX 1.79 0.01 C227 Cl75 C227 Cl76
DANG 3.15 0.01 Cl75 Cl76
DFIX 1.79 0.01 C228 Cl85 C228 Cl86
DANG 3.15 0.01 Cl85 Cl86
DFIX 1.79 0.01 C229 Cl95 C229 Cl96
DANG 3.15 0.01 Cl95 Cl96
DFIX 1.79 0.01 C230 Cl05 C230 Cl06
DANG 3.15 0.01 Cl05 Cl06
DFIX 1.79 0.01 C231 Cl17 C231 Cl18
DANG 3.15 0.01 Cl17 Cl18
DFIX 1.79 0.01 C232 Cl27 C232 Cl28
DANG 3.15 0.01 Cl27 Cl28
DFIX 1.79 0.01 C233 Cl37 C233 Cl38
DANG 3.15 0.01 Cl37 Cl38
DFIX 1.79 0.01 C234 Cl47 C234 Cl48
DANG 3.15 0.01 Cl47 Cl48
DFIX 1.79 0.01 C235 Cl57 C235 Cl58
DANG 3.15 0.01 Cl57 Cl58
DFIX 1.79 0.01 C236 Cl67 C236 Cl68
DANG 3.15 0.01 Cl67 Cl68
DFIX 1.79 0.01 C237 Cl77 C237 Cl78
DANG 3.15 0.01 Cl77 Cl78
DFIX 1.79 0.01 C238 Cl87 C238 Cl88
DANG 3.15 0.01 Cl87 Cl88
ISOR C1M C2M C3M C4M C5M C6M
ISOR 0.01 C201 > LAST
DFIX -2.20 H3A1 H6G1_$5 H6G1 H3A1_$6
DFIX -2.20 H3A1 H6G2_$5 H6G2 H3A1_$6
DFIX -2.20 H3A1 H6G3_$5 H6G3 H3A1_$6
DFIX -2.20 H3A2 H6G1_$5 H6G1 H3A2_$6
DFIX -2.20 H3A2 H6G2_$5 H6G2 H3A2_$6
DFIX -2.20 H3A2 H6G3_$5 H6G3 H3A2_$6
DFIX -2.20 H3A1 H6G1_$5 H6G1 H3A1_$7
DFIX -2.20 H3A1 H6G2_$5 H6G2 H3A1_$7
DFIX -2.20 H3A1 H6G3_$5 H6G3 H3A1_$7
DFIX -2.20 H3A2 H6G1_$5 H6G1 H3A2_$7
DFIX -2.20 H3A2 H6G2_$5 H6G2 H3A2_$7
DFIX -2.20 H3A2 H6G3_$5 H6G3 H3A2_$7
DFIX -2.20 H5A1 H6I1_$8 H6I1 H5A1_$8
DFIX -2.20 H5A1 H6I2_$8 H6I2 H5A1_$8
DFIX -2.20 H5A1 H6I3_$8 H6I3 H5A1_$8
DFIX -2.20 H5A2 H6I1_$8 H6I1 H5A2_$8
DFIX -2.20 H5A2 H6I2_$8 H6I2 H5A2_$8
DFIX -2.20 H5A2 H6I3_$8 H6I3 H5A2_$8
DFIX -2.20 H6A1 H6I1_$8 H6I1 H6A1_$8
DFIX -2.20 H6A1 H6I2_$8 H6I2 H6A1_$8
DFIX -2.20 H6A1 H6I3_$8 H6I3 H6A1_$8
DFIX -2.20 H6A2 H6I1_$8 H6I1 H6A2_$8
DFIX -2.20 H6A2 H6I2_$8 H6I2 H6A2_$8
DFIX -2.20 H6A2 H6I3_$8 H6I3 H6A2_$8
DFIX -2.20 H6A3 H6I1_$8 H6I1 H6A3_$8
DFIX -2.20 H6A3 H6I2_$8 H6I2 H6A3_$8
DFIX -2.20 H6A3 H6I3_$8 H6I3 H6A3_$8
DFIX -2.20 H3A1 H6G1_$5 H6G1 H3A1_$7
DFIX -2.20 H3A1 H6G2_$5 H6G2 H3A1_$7
DFIX -2.20 H3A1 H6G3_$5 H6G3 H3A1_$7
DFIX -2.20 H3A2 H6G1_$5 H6G1 H3A2_$7
DFIX -2.20 H3A2 H6G2_$5 H6G2 H3A2_$7
DFIX -2.20 H3A2 H6G3_$5 H6G3 H3A2_$7
DFIX -2.20 H2G1 H5M1_$7 H5M1 H2G1_$5
DFIX -2.20 H2G1 H5M2_$7 H5M2 H2G1_$5
DFIX -2.20 H2G2 H5M1_$7 H5M1 H2G2_$5
DFIX -2.20 H2G2 H5M2_$7 H5M2 H2G2_$5
DFIX -2.20 H5F1 H3M1_$9 H3M1 H5F1_$10
DFIX -2.20 H5F1 H3M2_$9 H3M2 H5F1_$10
DFIX -2.20 H5F2 H3M1_$9 H3M1 H5F2_$10
DFIX -2.20 H5F2 H3M2_$9 H3M2 H5F2_$10
DFIX -2.20 H6F1 H6M1_$9 H6M1 H6F1_$10
DFIX -2.20 H6F1 H6M2_$9 H6M2 H6F1_$10
DFIX -2.20 H6F1 H6M3_$9 H6M3 H6F1_$10
DFIX -2.20 H6F2 H6M1_$9 H6M1 H6F2_$10
DFIX -2.20 H6F2 H6M2_$9 H6M2 H6F2_$10
DFIX -2.20 H6F2 H6M3_$9 H6M3 H6F2_$10
DFIX -2.20 H6F3 H6M1_$9 H6M1 H6F3_$10
DFIX -2.20 H6F3 H6M2_$9 H6M2 H6F3_$10
DFIX -2.20 H6F3 H6M3_$9 H6M3 H6F3_$10
DFIX -2.20 C177 Cl36
DFIX -2.20 C178 Cl36
DFIX 1.47 C101 C166
DFIX -2.20 H23 H1C1 H23 H1C2
DFIX -2.20 H43 H1E1 H43 H1E2
DFIX -2.20 H66 H1G1 H66 H1G2
DFIX -2.20 H101 H165
DFIX -2.20 H43 H1E1 H43 H1E2
DFIX -2.20 H26 H1C1 H26 H2C1
DFIX -2.20 H105 Cl85 H1A2 Cl85 H2A2 Cl85 C2A Cl85
DFIX -3.00 C1A Cl65 C2A Cl65 C3A Cl65
DFIX -2.50 C177 Cl36
DFIX -2.50 C6A Cl05
DFIX -2.20 H101 Cl14
DFIX -2.10 H126 H167
BIND C211 Cl13
BIND C211 Cl14
BIND C216 Cl63
BIND C216 Cl64
FREE C4A Cl05

WGHT    0.200000
FVAR       0.04134   0.77983   0.46438   0.66399   0.50659   0.49625
N1    3    1.358189    0.495534    1.044431    11.00000    0.23993    0.18569 =
         0.15404   -0.02610   -0.04163    0.05770
N2    3    1.368467    0.422623    0.967209    11.00000    0.21413    0.15421 =
         0.17380   -0.05125   -0.06855    0.05876
O1    4    1.461541    0.535745    0.985507    11.00000    0.22711    0.19790 =
         0.20491   -0.05552   -0.08581    0.05532
O2    4    1.249496    0.396581    1.024865    11.00000    0.26563    0.18555 =
         0.18863   -0.01994   -0.03955    0.05814
C1    1    1.220146    0.485912    1.074711    11.00000    0.32526    0.17614 =
         0.17192    0.01318   -0.01543    0.10797
C2    1    1.260173    0.511808    1.082454    11.00000    0.27312    0.17651 =
         0.14531   -0.00162   -0.03735    0.03942
AFIX  43
H1    2    1.255579    0.529519    1.094400    11.00000   -1.20000
AFIX   0
C3    1    1.305506    0.513130    1.073846    11.00000    0.28569    0.18700 =
         0.14019   -0.00666   -0.02673    0.06926
AFIX  43
H3    2    1.332476    0.530849    1.079967    11.00000   -1.20000
AFIX   0
C4    1    1.314440    0.487651    1.055058    11.00000    0.29167    0.15416 =
         0.15377   -0.01821   -0.07248    0.06631
C5    1    1.360011    0.477990    1.025457    11.00000    0.22243    0.16053 =
         0.18944   -0.04841   -0.08038    0.06769
C6    1    1.397019    0.495708    1.012709    11.00000    0.20837    0.17912 =
         0.17206   -0.02508   -0.04848    0.07028
AFIX  43
H6    2    1.421966    0.518815    1.017221    11.00000   -1.20000
AFIX   0
C7    1    1.397506    0.479505    0.993248    11.00000    0.20530    0.16070 =
         0.19222   -0.05485   -0.07755    0.07223
C8    1    1.431547    0.504548    0.979567    11.00000    0.19102    0.16239 =
         0.18262   -0.02528   -0.05480    0.03449
C9    1    1.423915    0.491726    0.958937    11.00000    0.17668    0.16043 =
         0.18413   -0.05327   -0.05797    0.04529
C10   1    1.443101    0.522853    0.944644    11.00000    0.18524    0.18288 =
         0.16138   -0.03131   -0.04927    0.04900
AFIX  43
H10   2    1.461798    0.552037    0.948338    11.00000   -1.20000
AFIX   0
C11   1    1.435924    0.512822    0.925218    11.00000    0.17580    0.16508 =
         0.19363   -0.03602   -0.04682    0.04291
C12   1    1.413533    0.466193    0.920284    11.00000    0.19609    0.16619 =
         0.16655   -0.02835   -0.04556    0.05071
AFIX  43
H12   2    1.412536    0.456305    0.906948    11.00000   -1.20000
AFIX   0
C13   1    1.393585    0.435287    0.933751    11.00000    0.19740    0.16429 =
         0.15536   -0.03887   -0.04012    0.04766
AFIX  43
H13   2    1.378067    0.404340    0.930001    11.00000   -1.20000
AFIX   0
C14   1    1.396015    0.449515    0.953659    11.00000    0.18554    0.16834 =
         0.17202   -0.01192   -0.03507    0.05390
C15   1    1.364491    0.440944    0.986963    11.00000    0.21006    0.17134 =
         0.17485   -0.02532   -0.04863    0.06963
C16   1    1.327374    0.423888    0.999357    11.00000    0.23182    0.15552 =
         0.16882   -0.03184   -0.07037    0.06848
AFIX  43
H16   2    1.303525    0.399280    0.995154    11.00000   -1.20000
AFIX   0
C17   1    1.325454    0.443618    1.018372    11.00000    0.20935    0.18508 =
         0.15557   -0.00121   -0.01991    0.06151
C18   1    1.284020    0.429354    1.029509    11.00000    0.26726    0.15801 =
         0.17609   -0.03319   -0.07814    0.07427
C19   1    1.275198    0.457162    1.048681    11.00000    0.22820    0.17481 =
         0.15498   -0.01321   -0.02286    0.06390
C20   1    1.228908    0.455242    1.057405    11.00000    0.30340    0.15299 =
         0.16026    0.00428   -0.03185    0.07397
AFIX  43
H20   2    1.202872    0.434287    1.052286    11.00000   -1.20000
AFIX   0
N3    3    1.428632    0.688877    0.879790    11.00000    0.16531    0.18198 =
         0.20537   -0.01139   -0.03408    0.01830
N4    3    1.246267    0.706570    0.837412    11.00000    0.17964    0.16391 =
         0.14159   -0.00573   -0.03025    0.00841
O3    4    1.306089    0.830766    0.864060    11.00000    0.16191    0.14996 =
         0.18567    0.00130   -0.01788   -0.01417
O4    4    1.360621    0.561671    0.858071    11.00000    0.19331    0.16724 =
         0.17194   -0.02927   -0.03345    0.02869
C21   1    1.444718    0.552376    0.910565    11.00000    0.17213    0.17184 =
         0.17488   -0.02472   -0.04333    0.03893
C22   1    1.477596    0.592829    0.913775    11.00000    0.17826    0.19298 =
         0.21326   -0.04014   -0.06237    0.04283
AFIX  43
H22   2    1.502072    0.590063    0.923885    11.00000   -1.20000
AFIX   0
C23   1    1.476043    0.635762    0.903095    11.00000    0.16824    0.18319 =
         0.25448   -0.02690   -0.06271    0.02633
AFIX  43
H23   2    1.499278    0.662184    0.905955    11.00000   -1.20000
AFIX   0
C24   1    1.439991    0.642646    0.887423    11.00000    0.16353    0.17203 =
         0.20430   -0.01774   -0.02212    0.03038
C25   1    1.384526    0.694372    0.868083    11.00000    0.15852    0.17406 =
         0.18255   -0.01421   -0.03321    0.00488
C26   1    1.360756    0.740040    0.865412    11.00000    0.16011    0.16282 =
         0.18192    0.00065   -0.01557    0.00538
AFIX  43
H26   2    1.376330    0.769777    0.870386    11.00000   -1.20000
AFIX   0
C27   1    1.315343    0.744371    0.855829    11.00000    0.15056    0.15286 =
         0.16533    0.00288   -0.01371   -0.00011
C28   1    1.287505    0.792543    0.857371    11.00000    0.14366    0.16727 =
         0.14688    0.00796   -0.00538   -0.00751
C29   1    1.234001    0.789761    0.851344    11.00000    0.15812    0.15131 =
         0.12913    0.01786   -0.01203   -0.00960
C30   1    1.201317    0.828057    0.856923    11.00000    0.15984    0.13459 =
         0.13226    0.01113   -0.00350   -0.00544
AFIX  43
H30   2    1.214950    0.856241    0.863748    11.00000   -1.20000
AFIX   0
C31   1    1.150800    0.827590    0.853181    11.00000    0.14536    0.15197 =
         0.12959    0.01736   -0.00920   -0.00803
C32   1    1.133766    0.788271    0.840809    11.00000    0.16300    0.16454 =
         0.11904    0.00578   -0.01325   -0.00667
AFIX  43
H32   2    1.099676    0.788592    0.836397    11.00000   -1.20000
AFIX   0
C33   1    1.165114    0.749599    0.834983    11.00000    0.16475    0.16270 =
         0.12689   -0.00130   -0.01915   -0.00163
AFIX  43
H33   2    1.152031    0.723511    0.826877    11.00000   -1.20000
AFIX   0
C34   1    1.215990    0.747851    0.840753    11.00000    0.16400    0.15266 =
         0.12398    0.00455   -0.01367    0.00428
C35   1    1.293896    0.701139    0.847046    11.00000    0.16750    0.16260 =
         0.14380   -0.00976   -0.01092    0.00779
C36   1    1.317896    0.656337    0.848943    11.00000    0.17287    0.16513 =
         0.15762   -0.01696   -0.02586    0.02263
AFIX  43
H36   2    1.304953    0.627490    0.842334    11.00000   -1.20000
AFIX   0
C37   1    1.361113    0.651444    0.860346    11.00000    0.16763    0.17029 =
         0.17033   -0.01450   -0.02107    0.01706
C38   1    1.377166    0.599713    0.866205    11.00000    0.18617    0.17102 =
         0.17502   -0.03402   -0.02958    0.03173
C39   1    1.411532    0.599323    0.882468    11.00000    0.16526    0.16566 =
         0.20503   -0.03921   -0.03719    0.03840
C40   1    1.414957    0.555229    0.893919    11.00000    0.18049    0.16132 =
         0.17410   -0.02730   -0.02868    0.03923
AFIX  43
H40   2    1.396122    0.526249    0.890091    11.00000   -1.20000
AFIX   0
N5    3    1.027540    0.944004    0.903894    11.00000    0.17191    0.13655 =
         0.16142    0.00593    0.00763    0.00874
N6    3    0.878300    0.824679    0.939547    11.00000    0.14391    0.16819 =
         0.15367   -0.00284    0.00902    0.01225
O5    4    0.960384    0.928363    0.971475    11.00000    0.18274    0.15170 =
         0.15292   -0.01280    0.00771    0.01186
O6    4    0.959884    0.832231    0.872003    11.00000    0.15886    0.17783 =
         0.14724    0.00418   -0.00326   -0.01010
C41   1    1.115658    0.863153    0.863103    11.00000    0.14590    0.14283 =
         0.12672    0.02058   -0.00687   -0.00736
C42   1    1.133162    0.906662    0.871946    11.00000    0.14878    0.14277 =
         0.13468    0.01603    0.00287   -0.00227
AFIX  43
H42   2    1.167128    0.916699    0.869550    11.00000   -1.20000
AFIX   0
C43   1    1.104627    0.935686    0.883806    11.00000    0.16443    0.13352 =
         0.14415    0.01310   -0.00983   -0.01038
AFIX  43
H43   2    1.117973    0.966528    0.888742    11.00000   -1.20000
AFIX   0
C44   1    1.055304    0.920800    0.888950    11.00000    0.16077    0.13920 =
         0.13540    0.02310   -0.00482    0.00534
C45   1    0.986479    0.918620    0.911646    11.00000    0.15310    0.13886 =
         0.15139    0.01382    0.00746    0.00539
C46   1    0.971057    0.926761    0.931095    11.00000    0.17958    0.15274 =
         0.15408    0.00162   -0.00271    0.00912
AFIX  43
H46   2    0.983250    0.955582    0.937929    11.00000   -1.20000
AFIX   0
C47   1    0.939054    0.894187    0.940290    11.00000    0.14393    0.14416 =
         0.15097    0.00764    0.00560    0.01418
C48   1    0.938066    0.894534    0.961657    11.00000    0.15417    0.14921 =
         0.15705   -0.00048    0.01296    0.02303
C49   1    0.912599    0.852798    0.970624    11.00000    0.15194    0.14453 =
         0.16183   -0.00314    0.01586    0.02643
C50   1    0.921087    0.843771    0.991009    11.00000    0.15794    0.15836 =
         0.15034   -0.00090    0.01428    0.03148
AFIX  43
H50   2    0.942999    0.865352    0.998199    11.00000   -1.20000
AFIX   0
C51   1    0.897394    0.803665    1.000209    11.00000    0.17613    0.15481 =
         0.15989    0.00726    0.02674    0.03576
C52   1    0.862336    0.775621    0.989416    11.00000    0.17171    0.16620 =
         0.16662    0.00653    0.02440    0.01673
AFIX  43
H52   2    0.843955    0.749553    0.995822    11.00000   -1.20000
AFIX   0
C53   1    0.853437    0.784082    0.970136    11.00000    0.15741    0.17347 =
         0.16945    0.00071    0.01708    0.01133
AFIX  43
H53   2    0.828331    0.764742    0.963580    11.00000   -1.20000
AFIX   0
C54   1    0.880662    0.820860    0.959748    11.00000    0.14642    0.15682 =
         0.15455    0.00816    0.00644    0.00827
C55   1    0.911528    0.857473    0.930353    11.00000    0.13433    0.15358 =
         0.15966    0.00877    0.00746    0.01036
C56   1    0.922303    0.853093    0.909416    11.00000    0.16105    0.18411 =
         0.15487    0.00135   -0.00792    0.00059
AFIX  43
H56   2    0.902438    0.831539    0.901379    11.00000   -1.20000
AFIX   0
C57   1    0.961956    0.880876    0.901474    11.00000    0.14270    0.15119 =
         0.14530    0.01719   -0.00065    0.00483
C58   1    0.982015    0.862366    0.882707    11.00000    0.14777    0.15478 =
         0.13679    0.01262   -0.01124   -0.00046
C59   1    1.034547    0.879992    0.878746    11.00000    0.16370    0.13593 =
         0.13647    0.01988   -0.00857    0.00166
C60   1    1.064721    0.851340    0.866185    11.00000    0.15858    0.14463 =
         0.11989    0.01943   -0.00654   -0.00042
AFIX  43
H60   2    1.050313    0.823183    0.859584    11.00000   -1.20000
AFIX   0
N7    3    0.982749    0.745106    1.072890    11.00000    0.25721    0.17361 =
         0.16004   -0.00898   -0.00689    0.05755
N8    3    1.010029    0.535361    1.082444    11.00000    0.29954    0.17695 =
         0.18842    0.03062    0.01437    0.02847
O7    4    1.114110    0.632056    1.105256    11.00000    0.34579    0.20429 =
         0.16024   -0.01715   -0.04914    0.09516
O8    4    0.886579    0.647557    1.046046    11.00000    0.26005    0.18201 =
         0.19296    0.02223    0.01276   -0.00316
C61   1    0.912753    0.790448    1.020828    11.00000    0.17511    0.16998 =
         0.15470    0.00284    0.02159    0.04179
C62   1    0.940980    0.824874    1.031931    11.00000    0.19545    0.16791 =
         0.15329   -0.00117    0.01603    0.04639
AFIX  43
H62   2    0.946646    0.858021    1.027018    11.00000   -1.20000
AFIX   0
C63   1    0.960844    0.811487    1.049984    11.00000    0.22454    0.16096 =
         0.16068   -0.01580    0.01604    0.05532
AFIX  43
H63   2    0.977305    0.836147    1.057836    11.00000   -1.20000
AFIX   0
C64   1    0.956505    0.761315    1.056597    11.00000    0.21885    0.17652 =
         0.14657    0.00919    0.02147    0.06119
C65   1    0.987026    0.693480    1.076450    11.00000    0.26945    0.17988 =
         0.14065    0.00912    0.01739    0.06190
C66   1    1.028508    0.673006    1.087467    11.00000    0.26975    0.20385 =
         0.14631    0.00912    0.00232    0.06894
AFIX  43
H66   2    1.051657    0.695121    1.093785    11.00000   -1.20000
AFIX   0
C67   1    1.034755    0.621877    1.088885    11.00000    0.29164    0.18568 =
         0.13870    0.02003    0.02021    0.08172
C68   1    1.085929    0.604713    1.096074    11.00000    0.31185    0.18191 =
         0.13887    0.02229    0.00754    0.07700
C69   1    1.097911    0.553234    1.089769    11.00000    0.28645    0.18539 =
         0.14429    0.02046   -0.00422    0.06115
C70   1    1.149465    0.540671    1.088235    11.00000    0.31670    0.19718 =
         0.13097    0.02932    0.01028    0.09376
AFIX  43
H70   2    1.174344    0.564206    1.092464    11.00000   -1.20000
AFIX   0
C71   1    1.164650    0.493961    1.080564    11.00000    0.30698    0.16404 =
         0.14939    0.01729   -0.02193    0.04255
C72   1    1.125424    0.459164    1.077662    11.00000    0.35760    0.17186 =
         0.19196    0.03293   -0.00748    0.08666
AFIX  43
H72   2    1.134581    0.425201    1.074783    11.00000   -1.20000
AFIX   0
C73   1    1.075263    0.470196    1.078643    11.00000    0.34628    0.18277 =
         0.18236    0.05380    0.04473    0.07920
AFIX  43
H73   2    1.050729    0.444876    1.075917    11.00000   -1.20000
AFIX   0
C74   1    1.060020    0.519416    1.083730    11.00000    0.28068    0.18859 =
         0.16733    0.03504    0.02127    0.07119
C75   1    1.000111    0.586331    1.080495    11.00000    0.28270    0.18155 =
         0.16775    0.01372    0.02170    0.05317
C76   1    0.959344    0.606204    1.070591    11.00000    0.28638    0.20292 =
         0.16548    0.02709    0.02097    0.05626
AFIX  43
H76   2    0.933809    0.584380    1.065640    11.00000   -1.20000
AFIX   0
C77   1    0.955445    0.659415    1.067769    11.00000    0.26325    0.17854 =
         0.15253    0.01477    0.03208    0.03869
C78   1    0.916725    0.676310    1.052652    11.00000    0.23427    0.16840 =
         0.14747    0.00614    0.01587    0.00929
C79   1    0.925237    0.727730    1.045991    11.00000    0.22180    0.16266 =
         0.15819    0.00004    0.01998    0.02930
C80   1    0.904427    0.743611    1.028382    11.00000    0.19513    0.16700 =
         0.15399    0.00468    0.02383    0.03384
AFIX  43
H80   2    0.883508    0.720773    1.021332    11.00000   -1.20000
AFIX   0
C101  1    1.292161    0.560696    0.993441    11.00000    0.20620    0.15497 =
         0.35258    0.00018   -0.10955    0.03636
C102  1    1.332655    0.590763    0.989393    11.00000    0.23457    0.20155 =
         0.29557   -0.04886   -0.11087    0.08559
AFIX  43
H101  2    1.350396    0.605822    0.999972    11.00000   -1.20000
AFIX   0
C103  1    1.350458    0.601156    0.969110    11.00000    0.19733    0.16433 =
         0.29837   -0.05295   -0.08518    0.04108
C104  1    1.389403    0.637283    0.965807    11.00000    0.20107    0.20382 =
         0.28363   -0.07577   -0.06307    0.06296
C105  1    1.427626    0.649670    0.979573    11.00000    0.19388    0.22735 =
         0.39183   -0.07979   -0.09269    0.04154
AFIX  43
H105  2    1.428111    0.634363    0.992128    11.00000   -1.20000
AFIX   0
C106  1    1.465181    0.685556    0.974113    11.00000    0.20767    0.24224 =
         0.40499   -0.08510   -0.09413    0.01442
AFIX  43
H106  2    1.491320    0.692761    0.983228    11.00000   -1.20000
AFIX   0
C107  1    1.466100    0.711269    0.955931    11.00000    0.17235    0.25753 =
         0.40439   -0.04800   -0.05410   -0.00825
C108  1    1.428984    0.697873    0.943380    11.00000    0.16977    0.24935 =
         0.31224   -0.07899   -0.02716    0.00641
AFIX  43
H108  2    1.429085    0.713202    0.930827    11.00000   -1.20000
AFIX   0
C109  1    1.390182    0.662952    0.947474    11.00000    0.14516    0.20533 =
         0.32180   -0.06701   -0.04192    0.01056
C110  1    1.352698    0.649242    0.932327    11.00000    0.16101    0.18862 =
         0.27570   -0.04805   -0.02143    0.03733
C111  1    1.331246    0.686641    0.919021    11.00000    0.13891    0.19285 =
         0.24365   -0.03444    0.00031    0.00514
C112  1    1.333083    0.738449    0.921902    11.00000    0.16044    0.17648 =
         0.24635   -0.03019   -0.00516   -0.01178
AFIX  43
H112  2    1.360374    0.751702    0.929350    11.00000   -1.20000
AFIX   0
C113  1    1.297626    0.772308    0.914612    11.00000    0.15590    0.17298 =
         0.21413   -0.00930    0.00603   -0.01160
AFIX  43
H113  2    1.301706    0.807576    0.916810    11.00000   -1.20000
AFIX   0
C114  1    1.254218    0.753930    0.903613    11.00000    0.17732    0.16996 =
         0.16493   -0.00725    0.02004   -0.00916
C115  1    1.257528    0.703558    0.898172    11.00000    0.17857    0.17608 =
         0.17470   -0.01013    0.01103   -0.00511
AFIX  43
H115  2    1.233751    0.690972    0.888965    11.00000   -1.20000
AFIX   0
C116  1    1.293700    0.670485    0.905444    11.00000    0.16238    0.18411 =
         0.21336   -0.02970    0.01295    0.02060
C117  1    1.285682    0.615540    0.902403    11.00000    0.15625    0.17904 =
         0.23343   -0.04374    0.00170    0.00337
C118  1    1.259709    0.596821    0.887069    11.00000    0.18391    0.18665 =
         0.20363   -0.03148    0.00667    0.01321
AFIX  43
H118  2    1.248337    0.619288    0.877163    11.00000   -1.20000
AFIX   0
C119  1    1.248985    0.544626    0.885367    11.00000    0.17327    0.20870 =
         0.24212   -0.04875    0.01250    0.02435
AFIX  43
H119  2    1.230538    0.532344    0.874439    11.00000   -1.20000
AFIX   0
C120  1    1.265494    0.511279    0.899723    11.00000    0.16358    0.17833 =
         0.30515   -0.07088   -0.02874    0.03156
C121  1    1.294117    0.529945    0.914350    11.00000    0.15060    0.18108 =
         0.29912   -0.04281   -0.01051    0.01639
AFIX  43
H121  2    1.309101    0.506272    0.923049    11.00000   -1.20000
AFIX   0
C122  1    1.303538    0.581030    0.917763    11.00000    0.16678    0.16648 =
         0.28491   -0.04377   -0.01924    0.03854
C123  1    1.329201    0.601366    0.934396    11.00000    0.15723    0.17141 =
         0.30572   -0.07486   -0.04751    0.03120
C124  1    1.325033    0.579944    0.954387    11.00000    0.17537    0.16832 =
         0.30174   -0.01803   -0.04178    0.03991
C125  1    1.286561    0.544005    0.958156    11.00000    0.20488    0.17046 =
         0.26635   -0.00879   -0.05236    0.05309
AFIX  43
H125  2    1.270510    0.526174    0.947819    11.00000   -1.20000
AFIX   0
C126  1    1.273181    0.535770    0.977365    11.00000    0.22355    0.16705 =
         0.31671    0.01633   -0.05432    0.05514
AFIX  43
H126  2    1.248442    0.510412    0.979741    11.00000   -1.20000
AFIX   0
C127  1    1.206677    0.781294    0.903040    11.00000    0.18465    0.15992 =
         0.13490    0.01394    0.00553   -0.00700
C128  1    1.198319    0.827514    0.913076    11.00000    0.18327    0.15035 =
         0.15722    0.01725   -0.00189   -0.00301
AFIX  43
H128  2    1.226204    0.849451    0.915332    11.00000   -1.20000
AFIX   0
C129  1    1.149679    0.842093    0.919862    11.00000    0.18373    0.15271 =
         0.13841    0.01323   -0.01656    0.01240
C130  1    1.143331    0.887554    0.931979    11.00000    0.18437    0.14499 =
         0.17164    0.01179   -0.01488    0.01467
C131  1    1.175883    0.930605    0.929860    11.00000    0.19932    0.15408 =
         0.19959    0.00326   -0.01492    0.00429
AFIX  43
H131  2    1.203140    0.930638    0.920809    11.00000   -1.20000
AFIX   0
C132  1    1.165985    0.971746    0.941462    11.00000    0.21187    0.14068 =
         0.24938   -0.00675   -0.01390    0.00994
AFIX  43
H132  2    1.186675    1.000895    0.939957    11.00000   -1.20000
AFIX   0
C133  1    1.127200    0.973369    0.955397    11.00000    0.19591    0.16469 =
         0.21926   -0.01400   -0.00634    0.01878
C134  1    1.097264    0.931805    0.956572    11.00000    0.18360    0.14537 =
         0.23987   -0.01233   -0.01333    0.02008
AFIX  43
H134  2    1.069736    0.932618    0.965494    11.00000   -1.20000
AFIX   0
C135  1    1.104255    0.887400    0.945428    11.00000    0.16300    0.15328 =
         0.17269    0.00164   -0.01234    0.02064
C136  1    1.070204    0.844215    0.946558    11.00000    0.15217    0.15272 =
         0.16317    0.01059   -0.01448    0.01901
C137  1    1.048408    0.826425    0.964612    11.00000    0.15546    0.14701 =
         0.17659   -0.01144   -0.01325    0.02788
C138  1    1.064732    0.843722    0.983549    11.00000    0.17361    0.16608 =
         0.17143   -0.02540   -0.00703    0.02460
AFIX  43
H138  2    1.082234    0.875030    0.984531    11.00000   -1.20000
AFIX   0
C139  1    1.055663    0.816083    1.000329    11.00000    0.18967    0.15783 =
         0.14886   -0.01810    0.00082    0.01712
AFIX  43
H139  2    1.066721    0.829210    1.012523    11.00000   -1.20000
AFIX   0
C140  1    1.030948    0.769825    0.999928    11.00000    0.18075    0.17043 =
         0.16887   -0.01407    0.01966    0.03945
C141  1    1.009482    0.756495    0.981574    11.00000    0.16292    0.15840 =
         0.15496   -0.01323   -0.00533    0.01987
AFIX  43
H141  2    0.988362    0.727436    0.980964    11.00000   -1.20000
AFIX   0
C142  1    1.017674    0.783462    0.964631    11.00000    0.15894    0.15672 =
         0.16135    0.00094    0.00355    0.03916
C143  1    0.999164    0.763885    0.946068    11.00000    0.15041    0.15315 =
         0.17092   -0.01024   -0.01685    0.02787
C144  1    0.958137    0.730205    0.945021    11.00000    0.16496    0.16951 =
         0.18154   -0.01025   -0.00251    0.02013
AFIX  43
H144  2    0.941285    0.720112    0.956644    11.00000   -1.20000
AFIX   0
C145  1    0.942234    0.711781    0.927312    11.00000    0.17276    0.16305 =
         0.19719   -0.01374   -0.03312    0.01328
AFIX  43
H145  2    0.915895    0.687325    0.926910    11.00000   -1.20000
AFIX   0
C146  1    0.963736    0.728079    0.910144    11.00000    0.17689    0.17661 =
         0.14925    0.01843   -0.02107   -0.00338
C147  1    1.002646    0.761393    0.910800    11.00000    0.17151    0.16272 =
         0.16104    0.01581   -0.01616    0.01716
AFIX  43
H147  2    1.016612    0.773203    0.898852    11.00000   -1.20000
AFIX   0
C148  1    1.023116    0.779126    0.928364    11.00000    0.14641    0.15051 =
         0.15364    0.00548   -0.01898    0.01309
C149  1    1.065065    0.813500    0.929726    11.00000    0.16422    0.14476 =
         0.14633    0.00834   -0.01632    0.01999
C150  1    1.108179    0.811549    0.916477    11.00000    0.16671    0.14325 =
         0.15407    0.01889   -0.01266    0.00646
C151  1    1.115645    0.770299    0.903245    11.00000    0.18556    0.16181 =
         0.12696    0.00805   -0.02043    0.00503
AFIX  43
H151  2    1.087025    0.751935    0.898734    11.00000   -1.20000
AFIX   0
C152  1    1.163169    0.756397    0.896842    11.00000    0.19641    0.17693 =
         0.12303    0.00265   -0.00963    0.00990
AFIX  43
H152  2    1.166264    0.729002    0.887933    11.00000   -1.20000
AFIX   0
C153  1    1.034179    0.732294    1.015286    11.00000    0.19205    0.17089 =
         0.13368   -0.01269    0.00668    0.02748
C154  1    1.068296    0.739308    1.030913    11.00000    0.22470    0.18401 =
         0.13275   -0.01748    0.01764    0.02673
AFIX  43
H154  2    1.078792    0.772609    1.034228    11.00000   -1.20000
AFIX   0
C155  1    1.086523    0.699323    1.041355    11.00000    0.24610    0.20433 =
         0.11691   -0.00864   -0.00922    0.03436
C156  1    1.127496    0.705074    1.056296    11.00000    0.27152    0.22943 =
         0.13544   -0.01022   -0.00875    0.00103
C157  1    1.131227    0.752948    1.066190    11.00000    0.30083    0.27515 =
         0.15578   -0.04616   -0.01225   -0.02862
AFIX  43
H157  2    1.109204    0.780414    1.063365    11.00000   -1.20000
AFIX   0
C158  1    1.168730    0.756258    1.079976    11.00000    0.38400    0.31748 =
         0.17945   -0.05922   -0.03277   -0.04073
AFIX  43
H158  2    1.173978    0.787400    1.086611    11.00000   -1.20000
AFIX   0
C159  1    1.200182    0.713682    1.084580    11.00000    0.37304    0.38225 =
         0.16563   -0.01511   -0.10402   -0.00247
C160  1    1.195460    0.672135    1.074267    11.00000    0.36355    0.31009 =
         0.16198    0.00481   -0.08417    0.02544
AFIX  43
H160  2    1.217704    0.644806    1.077031    11.00000   -1.20000
AFIX   0
C161  1    1.159586    0.665643    1.059423    11.00000    0.26091    0.25494 =
         0.16115    0.03816   -0.05687    0.00795
C162  1    1.151237    0.618542    1.048325    11.00000    0.27266    0.20942 =
         0.16441    0.04193   -0.06216    0.01961
C163  1    1.192881    0.589899    1.040390    11.00000    0.25007    0.19858 =
         0.23433    0.07642   -0.08024    0.01449
C164  1    1.243110    0.614169    1.039681    11.00000    0.30167    0.22640 =
         0.23974    0.01998   -0.08893    0.07440
AFIX  43
H164  2    1.251307    0.640106    1.048757    11.00000   -1.20000
AFIX   0
C165  1    1.277127    0.599891    1.026355    11.00000    0.27418    0.18926 =
         0.31582    0.01436   -0.12893    0.05655
AFIX  43
H165  2    1.309792    0.614912    1.026127    11.00000   -1.20000
AFIX   0
C166  1    1.264171    0.562463    1.012679    11.00000    0.29544    0.20530 =
         0.25309    0.02410   -0.05431    0.10608
C167  1    1.220227    0.533922    1.014602    11.00000    0.28018    0.15924 =
         0.28974    0.01774   -0.08094    0.04603
AFIX  43
H167  2    1.214740    0.505337    1.006454    11.00000   -1.20000
AFIX   0
C168  1    1.183867    0.547654    1.028713    11.00000    0.34151    0.15953 =
         0.20586    0.02482   -0.06258    0.06445
C169  1    1.135381    0.525157    1.029403    11.00000    0.30709    0.19763 =
         0.21018    0.05769   -0.07404   -0.04381
C170  1    1.127138    0.473750    1.023224    11.00000    0.33058    0.15546 =
         0.24154    0.03490   -0.04630    0.02006
AFIX  43
H170  2    1.155334    0.453571    1.019547    11.00000   -1.20000
AFIX   0
C171  1    1.080846    0.453823    1.022546    11.00000    0.33291    0.20331 =
         0.25152    0.06268   -0.05722   -0.01311
AFIX  43
H171  2    1.075475    0.420834    1.017429    11.00000   -1.20000
AFIX   0
C172  1    1.039498    0.483298    1.029704    11.00000    0.34271    0.19466 =
         0.22315    0.06178   -0.02866   -0.01201
C173  1    1.046215    0.531104    1.035460    11.00000    0.27425    0.20670 =
         0.20543    0.06109   -0.04410   -0.04198
AFIX  43
H173  2    1.017683    0.549740    1.039885    11.00000   -1.20000
AFIX   0
C174  1    1.093720    0.555016    1.035246    11.00000    0.34830    0.17077 =
         0.14665    0.02568   -0.03665    0.04570
C175  1    1.106012    0.606887    1.041386    11.00000    0.25506    0.22669 =
         0.11519    0.03233   -0.01934    0.01739
C176  1    1.072127    0.649129    1.037245    11.00000    0.26056    0.18047 =
         0.12131    0.00267    0.00536    0.01300
C177  1    1.030530    0.643488    1.024057    11.00000    0.21106    0.18305 =
         0.13259    0.01309    0.00227    0.01128
AFIX  43
H177  2    1.015103    0.611299    1.022381    11.00000   -1.20000
AFIX   0
C178  1    1.012752    0.684761    1.013753    11.00000    0.19630    0.18777 =
         0.14306   -0.00601    0.01828    0.01552
AFIX  43
H178  2    0.984653    0.680285    1.005268    11.00000   -1.20000
AFIX   0
C1A   1    1.400747    0.523370    1.052950    11.00000    0.23837    0.21623 =
         0.17200   -0.04862   -0.06685    0.06038
AFIX  23
H1A1  2    1.432491    0.511745    1.046712    11.00000   -1.20000
H1A2  2    1.402905    0.515208    1.067039    11.00000   -1.20000
AFIX   0
C2A   1    1.396656    0.580155    1.050623    11.00000    0.24393    0.22875 =
         0.21848   -0.07713   -0.08210    0.06759
AFIX  23
H2A1  2    1.364695    0.591743    1.056704    11.00000   -1.20000
H2A2  2    1.394996    0.588374    1.036528    11.00000   -1.20000
AFIX   0
C3A   1    1.441615    0.609663    1.059945    11.00000    0.29579    0.28155 =
         0.32748   -0.09677   -0.08649    0.02537
AFIX  23
H3A1  2    1.439501    0.605724    1.074303    11.00000   -1.20000
H3A2  2    1.473518    0.593467    1.055648    11.00000   -1.20000
AFIX   0
C4A   1    1.445029    0.667008    1.055260    11.00000    0.39099    0.35621 =
         0.39663   -0.11942   -0.08228   -0.02801
AFIX  23
H4A1  2    1.448916    0.670230    1.040931    11.00000   -1.20000
H4A2  2    1.411899    0.682153    1.058651    11.00000   -1.20000
AFIX   0
C5A   1    1.486319    0.700356    1.064764    11.00000    0.44521    0.41279 =
         0.45170   -0.11113   -0.08080   -0.03394
AFIX  23
H5A1  2    1.502327    0.682857    1.075960    11.00000   -1.20000
H5A2  2    1.472150    0.733021    1.069271    11.00000   -1.20000
AFIX   0
C6A   1    1.525893    0.708558    1.047335    11.00000    0.61429    0.55575 =
         0.43767   -0.14295   -0.04524    0.00661
AFIX  33
H6A1  2    1.554036    0.729595    1.051923    11.00000   -1.50000
H6A2  2    1.538902    0.675664    1.043026    11.00000   -1.50000
H6A3  2    1.508963    0.725434    1.036389    11.00000   -1.50000
AFIX   0
C1B   1    1.339561    0.376137    0.962861    11.00000    0.20236    0.17347 =
         0.17425   -0.03341   -0.03938    0.05366
AFIX  23
H1B1  2    1.336372    0.356101    0.975019    11.00000   -1.20000
H1B2  2    1.359037    0.355594    0.953386    11.00000   -1.20000
AFIX   0
C2B   1    1.286648    0.385327    0.954572    11.00000    0.20980    0.18891 =
         0.17304   -0.04397   -0.03650    0.06043
AFIX  23
H2B1  2    1.267786    0.408297    0.963378    11.00000   -1.20000
H2B2  2    1.289525    0.402009    0.941671    11.00000   -1.20000
AFIX   0
C3B   1    1.257698    0.336199    0.952374    11.00000    0.22115    0.20363 =
         0.21014   -0.05480   -0.04638    0.04127
PART 1
AFIX  23
H3B1  2    1.255815    0.319473    0.965294    21.00000   -1.20000
H3B2  2    1.276905    0.313581    0.943543    21.00000   -1.20000
PART -2
AFIX  23
H3B3  2    1.222120    0.344905    0.949323   -21.00000   -1.20000
H3B4  2    1.271522    0.318344    0.940833   -21.00000   -1.20000
PART 1
AFIX   0
C4B   1    1.204077    0.342153    0.944390    21.00000    0.20126    0.18448 =
         0.20051   -0.02740   -0.00604    0.01371
AFIX  23
H4B1  2    1.186304    0.367503    0.952537    21.00000   -1.20000
H4B2  2    1.206556    0.356310    0.931035    21.00000   -1.20000
AFIX   0
C5B   1    1.171088    0.294743    0.943439    21.00000    0.21061    0.21986 =
         0.21306   -0.00749   -0.00323    0.00855
AFIX  23
H5B1  2    1.165711    0.281953    0.956872    21.00000   -1.20000
H5B2  2    1.189425    0.268259    0.936051    21.00000   -1.20000
AFIX   0
C6B   1    1.119476    0.303413    0.933835    21.00000    0.23500    0.24002 =
         0.27139   -0.03895   -0.00348    0.02606
AFIX  33
H6B1  2    1.100400    0.271602    0.933715    21.00000   -1.50000
H6B2  2    1.100626    0.328947    0.941243    21.00000   -1.50000
H6B3  2    1.124367    0.315237    0.920398    21.00000   -1.50000
PART -2
AFIX   0
C14B  1    1.257113    0.299542    0.968948   -21.00000    0.25544    0.26268 =
         0.24791   -0.04673    0.00325    0.02402
AFIX  23
H4B3  2    1.243368    0.317514    0.980475   -21.00000   -1.20000
H4B4  2    1.292727    0.290949    0.971984   -21.00000   -1.20000
AFIX   0
C15B  1    1.227879    0.249482    0.966964   -21.00000    0.28029    0.28291 =
         0.26928   -0.04942    0.02603    0.01646
AFIX  23
H5B3  2    1.237391    0.232882    0.954530   -21.00000   -1.20000
H5B4  2    1.191130    0.256708    0.966515   -21.00000   -1.20000
AFIX   0
C16B  1    1.238981    0.213069    0.984127   -21.00000    0.31050    0.32042 =
         0.29665   -0.04775    0.03170    0.00235
AFIX  33
H6B4  2    1.219732    0.181697    0.982349   -21.00000   -1.50000
H6B5  2    1.275243    0.205310    0.984463   -21.00000   -1.50000
H6B6  2    1.229002    0.229126    0.996443   -21.00000   -1.50000
PART 0
AFIX   0
C1C   1    1.455406    0.737249    0.886535    11.00000    0.17705    0.19619 =
         0.33741    0.02551   -0.06512   -0.01143
AFIX  23
H1C1  2    1.429636    0.761725    0.891117    11.00000   -1.20000
H1C2  2    1.477531    0.728994    0.897763    11.00000   -1.20000
AFIX   0
C2C   1    1.485498    0.760837    0.871537    11.00000    0.23506    0.28469 =
         0.41646   -0.00680   -0.03486   -0.02400
AFIX  23
H2C1  2    1.499429    0.793287    0.876374    11.00000   -1.20000
H2C2  2    1.464288    0.767934    0.859935    11.00000   -1.20000
AFIX   0
C3C   1    1.527604    0.725872    0.866164    11.00000    0.22377    0.33271 =
         0.47841   -0.01547    0.04433   -0.01823
AFIX  23
H3C1  2    1.514483    0.693568    0.860866    11.00000   -1.20000
H3C2  2    1.549628    0.718694    0.877530    11.00000   -1.20000
AFIX   0
C4C   1    1.557605    0.757817    0.849567    11.00000    0.24559    0.40066 =
         0.54531   -0.05453    0.03279   -0.05610
PART 1
AFIX  23
H4C1  2    1.576020    0.787082    0.855140    31.00000   -1.20000
H4C2  2    1.581285    0.736355    0.842016    31.00000   -1.20000
PART 2
AFIX  23
H4C3  2    1.536286    0.760541    0.837721   -31.00000   -1.20000
H4C4  2    1.564334    0.792464    0.854424   -31.00000   -1.20000
PART 1
AFIX   0
C5C   1    1.509888    0.774951    0.836853    31.00000    0.32797    0.42551 =
         0.55937   -0.06166    0.03617   -0.03491
AFIX  23
H5C1  2    1.493930    0.744849    0.830833    31.00000   -1.20000
H5C2  2    1.484557    0.791393    0.845414    31.00000   -1.20000
AFIX   0
C6C   1    1.526404    0.812162    0.820743    31.00000    0.44409    0.42876 =
         0.57442   -0.02277    0.05270   -0.03403
AFIX  33
H6C1  2    1.496805    0.822353    0.813064    31.00000   -1.50000
H6C2  2    1.541779    0.842134    0.826737    31.00000   -1.50000
H6C3  2    1.551135    0.795670    0.812181    31.00000   -1.50000
PART 2
AFIX   0
C15C  1    1.607998    0.731947    0.844328   -31.00000    0.24259    0.43321 =
         0.53635   -0.06259    0.02942   -0.06060
AFIX  23
H5C3  2    1.602049    0.695305    0.842358   -31.00000   -1.20000
H5C4  2    1.631936    0.735857    0.855350   -31.00000   -1.20000
AFIX   0
C16C  1    1.632709    0.755168    0.825067   -31.00000    0.30358    0.51601 =
         0.50332   -0.04868    0.03558   -0.06907
AFIX  33
H6C4  2    1.664611    0.737699    0.822257   -31.00000   -1.50000
H6C5  2    1.609414    0.750769    0.814057   -31.00000   -1.50000
H6C6  2    1.639293    0.791310    0.827045   -31.00000   -1.50000
PART 0
AFIX   0
C1D   1    1.229306    0.664793    0.824284    11.00000    0.22176    0.19073 =
         0.17997   -0.04477   -0.03672    0.04103
PART 1
AFIX  23
H1D1  2    1.207788    0.679475    0.813889    41.00000   -1.50000
H1D2  2    1.259506    0.650017    0.817899    41.00000   -1.50000
PART 2
AFIX  23
H1D3  2    1.258717    0.642485    0.821800   -41.00000   -1.50000
H1D4  2    1.203815    0.644480    0.831418   -41.00000   -1.50000
PART 1
AFIX   0
C2D   1    1.200790    0.623496    0.833875    41.00000    0.20501    0.16810 =
         0.18729   -0.02028   -0.05793   -0.00001
AFIX  23
H2D1  2    1.223160    0.605667    0.843216    41.00000   -1.20000
H2D2  2    1.172056    0.637955    0.841292    41.00000   -1.20000
AFIX   0
C3D   1    1.181504    0.587132    0.819275    41.00000    0.27057    0.20207 =
         0.26879   -0.04096   -0.10250   -0.01035
AFIX  23
H3D1  2    1.147139    0.598193    0.815401    41.00000   -1.20000
H3D2  2    1.203241    0.589642    0.807536    41.00000   -1.20000
AFIX   0
C4D   1    1.178650    0.535051    0.824676    41.00000    0.36377    0.22915 =
         0.31416   -0.07941   -0.09676   -0.00477
AFIX  23
H4D1  2    1.161283    0.532330    0.837447    41.00000   -1.20000
H4D2  2    1.213413    0.521719    0.826312    41.00000   -1.20000
AFIX   0
C5D   1    1.151108    0.502860    0.810041    41.00000    0.38339    0.26886 =
         0.34519   -0.05938   -0.13131    0.00788
AFIX  23
H5D1  2    1.133235    0.474697    0.816630    41.00000   -1.20000
H5D2  2    1.126071    0.523290    0.802720    41.00000   -1.20000
AFIX   0
C6D   1    1.191207    0.482908    0.796585    41.00000    0.29895    0.40381 =
         0.40649    0.01970   -0.02929    0.00255
AFIX  33
H6D1  2    1.175534    0.461419    0.786607    41.00000   -1.50000
H6D2  2    1.208584    0.511289    0.790262    41.00000   -1.50000
H6D3  2    1.215707    0.462977    0.804092    41.00000   -1.50000
PART 2
AFIX   0
C12D  1    1.207201    0.679225    0.805047   -41.00000    0.24410    0.21512 =
         0.19390   -0.02377   -0.02384    0.02289
AFIX  23
H2D3  2    1.233819    0.665667    0.796316   -41.00000   -1.20000
H2D4  2    1.213888    0.716086    0.805361   -41.00000   -1.20000
AFIX   0
C13D  1    1.157220    0.678512    0.789236   -41.00000    0.17792    0.21229 =
         0.14216    0.03012   -0.00787    0.02663
AFIX  23
H3D3  2    1.128587    0.659599    0.795045   -41.00000   -1.20000
H3D4  2    1.145869    0.713537    0.786547   -41.00000   -1.20000
AFIX   0
C14D  1    1.173807    0.653475    0.770594   -41.00000    0.22796    0.25922 =
         0.20034    0.02951   -0.00192    0.03073
AFIX  23
H4D3  2    1.210060    0.662563    0.769554   -41.00000   -1.20000
H4D4  2    1.173340    0.616946    0.773812   -41.00000   -1.20000
AFIX   0
C15D  1    1.155524    0.655216    0.749890   -41.00000    0.27725    0.31629 =
         0.25328    0.00400    0.00688    0.01396
AFIX  23
H5D3  2    1.146595    0.620004    0.746343   -41.00000   -1.20000
H5D4  2    1.185227    0.664402    0.741818   -41.00000   -1.20000
AFIX   0
C16D  1    1.111488    0.688619    0.742710   -41.00000    0.34555    0.27102 =
         0.15962   -0.04097    0.00047    0.02633
AFIX  33
H6D4  2    1.106492    0.683360    0.728672   -41.00000   -1.50000
H6D5  2    1.080484    0.679465    0.749730   -41.00000   -1.50000
H6D6  2    1.119479    0.724280    0.745163   -41.00000   -1.50000
PART 0
AFIX   0
C1E   1    1.043194    0.992070    0.913392    11.00000    0.24081    0.14539 =
         0.20664   -0.01121    0.05672   -0.03037
AFIX  23
H1E1  2    1.045978    0.986039    0.927624    11.00000   -1.20000
H1E2  2    1.077350    1.001099    0.908573    11.00000   -1.20000
AFIX   0
C2E   1    1.010293    1.034703    0.910343    11.00000    0.42524    0.13780 =
         0.19755    0.00496    0.01328    0.04705
AFIX  23
H2E1  2    0.976283    1.028746    0.915960    11.00000   -1.20000
H2E2  2    1.006965    1.042980    0.896297    11.00000   -1.20000
AFIX   0
C3E   1    1.041278    1.079711    0.922396    11.00000    0.49819    0.21752 =
         0.33304   -0.01419    0.04402    0.03719
AFIX  23
H3E1  2    1.038465    1.072735    0.936562    11.00000   -1.20000
H3E2  2    1.077567    1.077606    0.918883    11.00000   -1.20000
AFIX   0
C4E   1    1.024426    1.129744    0.918898    11.00000    0.53625    0.23856 =
         0.39005   -0.06077    0.02890    0.00016
AFIX  23
H4E1  2    0.987667    1.130010    0.916094    11.00000   -1.20000
H4E2  2    1.042509    1.144486    0.907582    11.00000   -1.20000
AFIX   0
C5E   1    1.035884    1.160607    0.937710    11.00000    0.55144    0.23456 =
         0.42172   -0.08612    0.03228   -0.01300
AFIX  23
H5E1  2    1.020670    1.194598    0.936107    11.00000   -1.20000
H5E2  2    1.018118    1.143977    0.948707    11.00000   -1.20000
AFIX   0
C6E   1    1.091305    1.167810    0.943692    11.00000    0.62276    0.32702 =
         0.43128   -0.06429    0.09207   -0.01381
AFIX  33
H6E1  2    1.092922    1.187838    0.955724    11.00000   -1.50000
H6E2  2    1.106938    1.134670    0.945918    11.00000   -1.50000
H6E3  2    1.109502    1.185527    0.933259    11.00000   -1.50000
AFIX   0
C1F   1    0.842023    0.795124    0.928674    11.00000    0.15252    0.17771 =
         0.16414   -0.00711    0.01211   -0.00686
AFIX  23
H1F1  2    0.837639    0.761896    0.935141    11.00000   -1.20000
H1F2  2    0.855390    0.788924    0.915378    11.00000   -1.20000
AFIX   0
C2F   1    0.790538    0.821169    0.927091    11.00000    0.16409    0.21075 =
         0.17437   -0.02624    0.00350    0.00137
AFIX  23
H2F1  2    0.776615    0.826154    0.940379    11.00000   -1.20000
H2F2  2    0.795173    0.854980    0.921119    11.00000   -1.20000
AFIX   0
C3F   1    0.752905    0.791418    0.915059    11.00000    0.18288    0.23179 =
         0.19918   -0.04331   -0.02588    0.00578
AFIX  23
H3F1  2    0.749708    0.756867    0.920519    11.00000   -1.20000
H3F2  2    0.765612    0.788377    0.901506    11.00000   -1.20000
AFIX   0
C4F   1    0.700820    0.816684    0.914807    11.00000    0.20404    0.30294 =
         0.27021   -0.06340   -0.06657   -0.00017
AFIX  23
H4F1  2    0.687356    0.817338    0.928300    11.00000   -1.20000
H4F2  2    0.704845    0.852195    0.910460    11.00000   -1.20000
AFIX   0
C5F   1    0.662457    0.790846    0.901687    11.00000    0.22956    0.33668 =
         0.34103   -0.07659   -0.07443    0.00313
AFIX  23
H5F1  2    0.659718    0.754604    0.905206    11.00000   -1.20000
H5F2  2    0.673483    0.793185    0.887896    11.00000   -1.20000
AFIX   0
C6F   1    0.610945    0.816782    0.904196    11.00000    0.25897    0.43537 =
         0.48713   -0.13840   -0.17472    0.06882
AFIX  33
H6F1  2    0.585943    0.800275    0.895755    11.00000   -1.50000
H6F2  2    0.600122    0.814088    0.917848    11.00000   -1.50000
H6F3  2    0.613848    0.852560    0.900587    11.00000   -1.50000
AFIX   0
C1G   1    1.008733    0.784373    1.085288    11.00000    0.26828    0.19093 =
         0.19904   -0.01779   -0.03269    0.06105
AFIX  23
H1G1  2    1.033964    0.767571    1.093789    11.00000   -1.20000
H1G2  2    1.027003    0.808381    1.076712    11.00000   -1.20000
AFIX   0
C2G   1    0.972005    0.813022    1.097714    11.00000    0.33343    0.24658 =
         0.19126   -0.06228   -0.01737    0.08620
AFIX  23
H2G1  2    0.951896    0.789552    1.105891    11.00000   -1.20000
H2G2  2    0.948606    0.833091    1.089493    11.00000   -1.20000
AFIX   0
C3G   1    1.005500    0.848986    1.110935    11.00000    0.42423    0.34712 =
         0.28735   -0.07701   -0.02685    0.04492
AFIX  23
H3G1  2    1.025998    0.828445    1.120084    11.00000   -1.20000
H3G2  2    1.028865    0.868859    1.102628    11.00000   -1.20000
AFIX   0
C4G   1    0.970902    0.884933    1.122484    11.00000    0.48268    0.31563 =
         0.28861   -0.06321   -0.04646    0.01631
AFIX  23
H4G1  2    0.946061    0.865787    1.130397    11.00000   -1.20000
H4G2  2    0.952517    0.908168    1.113631    11.00000   -1.20000
AFIX   0
C5G   1    1.009381    0.915132    1.136060    11.00000    0.49927    0.32254 =
         0.38275   -0.10694   -0.06597   -0.00306
AFIX  23
H5G1  2    1.021619    0.893871    1.146991    11.00000   -1.20000
H5G2  2    1.038734    0.927816    1.128520    11.00000   -1.20000
AFIX   0
C6G   1    0.977315    0.957159    1.143138    11.00000    0.40988    0.36813 =
         0.54371   -0.10780   -0.23625    0.05672
AFIX  33
H6G1  2    0.997164    0.978929    1.151836    11.00000   -1.50000
H6G2  2    0.965242    0.977024    1.131983    11.00000   -1.50000
H6G3  2    0.948281    0.943383    1.150287    11.00000   -1.50000
AFIX   0
C1H   1    0.968837    0.503497    1.081796    11.00000    0.32732    0.27754 =
         0.28808    0.13095    0.03275    0.03809
AFIX  23
H1H1  2    0.982221    0.468529    1.082377    11.00000   -1.20000
H1H2  2    0.953436    0.507608    1.068709    11.00000   -1.20000
AFIX   0
C2H   1    0.923808    0.506513    1.097203    11.00000    0.34626    0.33587 =
         0.32171    0.11538    0.01811    0.02710
AFIX  23
H2H1  2    0.905718    0.539210    1.096128    11.00000   -1.20000
H2H2  2    0.899355    0.478636    1.095125    11.00000   -1.20000
AFIX   0
C3H   1    0.948956    0.501708    1.116649    11.00000    0.34399    0.36743 =
         0.31339    0.14270    0.03999    0.01185
AFIX  23
H3H1  2    0.976370    0.476353    1.115448    11.00000   -1.20000
H3H2  2    0.965073    0.534559    1.119765    11.00000   -1.20000
AFIX   0
C4H   1    0.916478    0.486995    1.133536    11.00000    0.36364    0.40645 =
         0.33176    0.12181    0.03902   -0.01591
PART 1
AFIX  23
H4H1  2    0.922715    0.450519    1.135810    51.00000   -1.20000
H4H2  2    0.881033    0.489893    1.128981    51.00000   -1.20000
PART 2
AFIX  23
H4H3  2    0.885838    0.508385    1.132459   -51.00000   -1.20000
H4H4  2    0.934763    0.499079    1.145265   -51.00000   -1.20000
PART 1
AFIX   0
C5H   1    0.918348    0.512072    1.153368    51.00000    0.36687    0.41855 =
         0.33064    0.11238    0.04714   -0.02012
AFIX  23
H5H1  2    0.909570    0.548289    1.151851    51.00000   -1.20000
H5H2  2    0.953427    0.510230    1.158403    51.00000   -1.20000
AFIX   0
C6H   1    0.882343    0.488152    1.168569    51.00000    0.36614    0.44278 =
         0.34433    0.10406    0.03589    0.00130
AFIX  33
H6H1  2    0.885534    0.506212    1.181012    51.00000   -1.50000
H6H2  2    0.847373    0.490589    1.163889    51.00000   -1.50000
H6H3  2    0.891284    0.452483    1.170449    51.00000   -1.50000
PART 2
AFIX   0
C15H  1    0.897245    0.434694    1.138819   -51.00000    0.37018    0.42633 =
         0.38366    0.12479    0.00772   -0.04213
AFIX  23
H5H3  2    0.883956    0.437120    1.152307   -51.00000   -1.20000
H5H4  2    0.927347    0.412435    1.139438   -51.00000   -1.20000
AFIX   0
C16H  1    0.857201    0.405956    1.126920   -51.00000    0.38739    0.38099 =
         0.49685    0.27673   -0.04060   -0.03656
AFIX  33
H6H4  2    0.850661    0.373059    1.133034   -51.00000   -1.50000
H6H5  2    0.825806    0.425689    1.126560   -51.00000   -1.50000
H6H6  2    0.869586    0.400783    1.113575   -51.00000   -1.50000
PART 0
AFIX   0
C1I   1    1.505162    0.748378    0.952575    11.00000    0.21160    0.29172 =
         0.50182   -0.08801   -0.08245   -0.03350
AFIX  23
H1I1  2    1.498858    0.777573    0.961308    11.00000   -1.20000
H1I2  2    1.502031    0.760667    0.938967    11.00000   -1.20000
AFIX   0
C2I   1    1.561843    0.729778    0.955870    11.00000    0.25623    0.39507 =
         0.54791   -0.16275   -0.05549   -0.02421
AFIX  23
H2I1  2    1.586054    0.757562    0.953252    11.00000   -1.20000
H2I2  2    1.566702    0.717858    0.969451    11.00000   -1.20000
AFIX   0
C3I   1    1.569584    0.685853    0.941213    11.00000    0.22063    0.46673 =
         0.57052   -0.22239   -0.08496    0.00711
AFIX  23
H3I1  2    1.547020    0.657805    0.945229    11.00000   -1.20000
H3I2  2    1.557673    0.697655    0.928281    11.00000   -1.20000
AFIX   0
C4I   1    1.622038    0.664113    0.938511    11.00000    0.28381    0.51067 =
         0.64778   -0.24872   -0.04904   -0.02304
AFIX  23
H4I1  2    1.629741    0.639905    0.949141    11.00000   -1.20000
H4I2  2    1.647570    0.691527    0.938829    11.00000   -1.20000
AFIX   0
C5I   1    1.623498    0.636003    0.917930    11.00000    0.33063    0.53253 =
         0.68672   -0.25711   -0.00875   -0.05037
AFIX  23
H5I1  2    1.598914    0.607724    0.917867    11.00000   -1.20000
H5I2  2    1.614081    0.659924    0.907409    11.00000   -1.20000
AFIX   0
C6I   1    1.677706    0.615382    0.914308    11.00000    0.37385    0.58217 =
         0.75499   -0.19937    0.03273    0.07496
AFIX  33
H6I1  2    1.678837    0.598041    0.901662    11.00000   -1.50000
H6I2  2    1.701815    0.643572    0.914274    11.00000   -1.50000
H6I3  2    1.686690    0.591514    0.924703    11.00000   -1.50000
AFIX   0
C1J   1    1.246870    0.456746    0.898573    11.00000    0.18795    0.17746 =
         0.31028   -0.05868   -0.01363    0.03781
AFIX  23
H1J1  2    1.268957    0.434662    0.906563    11.00000   -1.20000
H1J2  2    1.248287    0.444790    0.884879    11.00000   -1.20000
AFIX   0
C2J   1    1.191911    0.453778    0.906170    11.00000    0.21272    0.18445 =
         0.28818   -0.04900   -0.00937    0.01217
AFIX  23
H2J1  2    1.170002    0.474123    0.897453    11.00000   -1.20000
H2J2  2    1.180365    0.418191    0.905364    11.00000   -1.20000
AFIX   0
C3J   1    1.185050    0.471566    0.926239    11.00000    0.19384    0.19471 =
         0.28860   -0.00987   -0.01481    0.01369
AFIX  23
H3J1  2    1.192753    0.508219    0.926689    11.00000   -1.20000
H3J2  2    1.209907    0.454105    0.934706    11.00000   -1.20000
AFIX   0
C4J   1    1.132647    0.463266    0.934594    11.00000    0.23677    0.23816 =
         0.28236    0.00714    0.00618   -0.00781
AFIX  23
H4J1  2    1.123171    0.427246    0.933008    11.00000   -1.20000
H4J2  2    1.107965    0.483932    0.927192    11.00000   -1.20000
AFIX   0
C5J   1    1.129794    0.477762    0.956747    11.00000    0.24145    0.32434 =
         0.28315   -0.01444   -0.00424    0.00895
AFIX  23
H5J1  2    1.156293    0.459008    0.963969    11.00000   -1.20000
H5J2  2    1.136814    0.514377    0.958200    11.00000   -1.20000
AFIX   0
C6J   1    1.078939    0.466065    0.965598    11.00000    0.25258    0.50220 =
         0.29240    0.04012    0.03206    0.00561
AFIX  33
H6J1  2    1.078999    0.475754    0.979416    11.00000   -1.50000
H6J2  2    1.052622    0.485100    0.958684    11.00000   -1.50000
H6J3  2    1.072101    0.429728    0.964454    11.00000   -1.50000
AFIX   0
C1K   1    1.118232    1.019117    0.967801    11.00000    0.26091    0.16615 =
         0.30798   -0.04141    0.01215    0.00684
AFIX  23
H1K1  2    1.081765    1.020672    0.971072    11.00000   -1.20000
H1K2  2    1.126390    1.049586    0.959994    11.00000   -1.20000
AFIX   0
C2K   1    1.148546    1.021196    0.986796    11.00000    0.37248    0.33384 =
         0.34577   -0.09466   -0.01383    0.00264
AFIX  23
H2K1  2    1.140247    1.053712    0.993229    11.00000   -1.20000
H2K2  2    1.135401    0.994002    0.995354    11.00000   -1.20000
AFIX   0
C3K   1    1.203874    1.016679    0.986682    11.00000    0.42306    0.48772 =
         0.35556   -0.10752   -0.02206    0.02776
AFIX  23
H3K1  2    1.216693    1.039561    0.976355    11.00000   -1.20000
H3K2  2    1.212057    0.981735    0.982524    11.00000   -1.20000
AFIX   0
C4K   1    1.234185    1.027287    1.004883    11.00000    0.46067    0.57696 =
         0.36256   -0.12820   -0.02243    0.05501
AFIX  23
H4K1  2    1.211166    1.026895    1.016292    11.00000   -1.20000
H4K2  2    1.248933    1.061641    1.003909    11.00000   -1.20000
AFIX   0
C5K   1    1.277576    0.988523    1.008393    11.00000    0.51020    0.63851 =
         0.38653   -0.11286   -0.03508    0.09770
AFIX  23
H5K1  2    1.263037    0.954281    1.010129    11.00000   -1.20000
H5K2  2    1.300142    0.987742    0.996852    11.00000   -1.20000
AFIX   0
C6K   1    1.308207    1.002856    1.026522    11.00000    0.49039    0.71529 =
         0.34583   -0.18471   -0.03379    0.07382
AFIX  33
H6K1  2    1.335316    0.978063    1.028499    11.00000   -1.50000
H6K2  2    1.322991    1.036551    1.024714    11.00000   -1.50000
H6K3  2    1.285941    1.003140    1.037971    11.00000   -1.50000
AFIX   0
C1L   1    0.946982    0.703388    0.891078    11.00000    0.21185    0.22533 =
         0.17311    0.02346   -0.05474   -0.02242
AFIX  23
H1L1  2    0.909551    0.703321    0.890402    11.00000   -1.20000
H1L2  2    0.959871    0.723472    0.879929    11.00000   -1.20000
AFIX   0
C2L   1    0.966036    0.650195    0.889470    11.00000    0.22415    0.22126 =
         0.17140   -0.01073   -0.03467   -0.03324
AFIX  23
H2L1  2    0.950082    0.633808    0.878015    11.00000   -1.20000
H2L2  2    0.955709    0.631103    0.901257    11.00000   -1.20000
AFIX   0
C3L   1    1.022327    0.647321    0.887390    11.00000    0.27664    0.23595 =
         0.18602   -0.03838   -0.02976   -0.01547
AFIX  23
H3L1  2    1.037977    0.663218    0.899009    11.00000   -1.20000
H3L2  2    1.032447    0.667469    0.875840    11.00000   -1.20000
AFIX   0
C4L   1    1.043501    0.594490    0.885194    11.00000    0.33749    0.27076 =
         0.23682   -0.07709   -0.01477    0.01423
AFIX  23
H4L1  2    1.030531    0.579429    0.872935    11.00000   -1.20000
H4L2  2    1.031488    0.573321    0.896189    11.00000   -1.20000
AFIX   0
C5L   1    1.101925    0.593877    0.884812    11.00000    0.37977    0.32333 =
         0.24527   -0.05440   -0.00298    0.05750
AFIX  23
H5L1  2    1.113532    0.618591    0.874908    11.00000   -1.20000
H5L2  2    1.113162    0.559938    0.880480    11.00000   -1.20000
AFIX   0
C6L   1    1.129420    0.606658    0.905121    11.00000    0.32521    0.37213 =
         0.33615    0.05026    0.05445    0.07686
AFIX  33
H6L1  2    1.166199    0.605290    0.903340    11.00000   -1.50000
H6L2  2    1.119612    0.640653    0.909419    11.00000   -1.50000
H6L3  2    1.119240    0.581837    0.915007    11.00000   -1.50000
AFIX   0
C1M   1    1.246342    0.717193    1.099750    11.00000    0.40666    0.51035 =
         0.22859   -0.02248   -0.13653   -0.07237
AFIX  23
H1M1  2    1.237950    0.744546    1.109089    11.00000   -1.20000
H1M2  2    1.246436    0.685214    1.107288    11.00000   -1.20000
AFIX   0
C2M   1    1.302779    0.726689    1.092761    11.00000    0.45293    0.61895 =
         0.33802   -0.03471   -0.12897   -0.04939
AFIX  23
H2M1  2    1.315093    0.696806    1.085443    11.00000   -1.20000
H2M2  2    1.303804    0.756294    1.083905    11.00000   -1.20000
AFIX   0
C3M   1    1.337141    0.736265    1.110361    11.00000    0.50663    0.64611 =
         0.41640   -0.02408   -0.13565   -0.04737
AFIX  23
H3M1  2    1.357407    0.705833    1.113526    11.00000   -1.20000
H3M2  2    1.317110    0.746076    1.121982    11.00000   -1.20000
AFIX   0
C4M   1    1.372008    0.780930    1.103451    11.00000    0.53373    0.64985 =
         0.41940    0.02814   -0.12470   -0.03601
AFIX  23
H4M1  2    1.385343    0.774303    1.090181    11.00000   -1.20000
H4M2  2    1.352947    0.813187    1.103267    11.00000   -1.20000
AFIX   0
C5M   1    1.414584    0.783270    1.118113    11.00000    0.57281    0.66441 =
         0.46763    0.01970   -0.12477   -0.05590
AFIX  23
H5M1  2    1.444005    0.764197    1.113011    11.00000   -1.20000
H5M2  2    1.403613    0.766917    1.130416    11.00000   -1.20000
AFIX   0
C6M   1    1.430574    0.837797    1.122370    11.00000    0.66878    0.68616 =
         0.53899    0.16217   -0.13240    0.00243
AFIX  33
H6M1  2    1.458205    0.837813    1.131920    11.00000   -1.50000
H6M2  2    1.442067    0.853901    1.110262    11.00000   -1.50000
H6M3  2    1.401696    0.856619    1.127657    11.00000   -1.50000
AFIX   0
C1N   1    0.984290    0.460224    1.029424    11.00000    0.38824    0.28894 =
         0.29411   -0.02643    0.01433   -0.12077
AFIX  23
H1N1  2    0.983862    0.428098    1.036865    11.00000   -1.20000
H1N2  2    0.960521    0.484032    1.035793    11.00000   -1.20000
AFIX   0
C2N   1    0.967201    0.450387    1.008412    11.00000    0.40303    0.38353 =
         0.35610   -0.07115    0.01789   -0.07250
PART 1
AFIX  23
H2N1  2    0.935938    0.429731    1.008340    61.00000   -1.20000
H2N2  2    0.993813    0.431807    1.001185    61.00000   -1.20000
PART 2
AFIX  23
H2N3  2    0.990300    0.426057    1.001971   -61.00000   -1.20000
H2N4  2    0.967286    0.482305    1.000836   -61.00000   -1.20000
PART 1
AFIX   0
C3N   1    0.957231    0.502388    0.998648    61.00000    0.40232    0.40805 =
         0.38160   -0.06513    0.02573   -0.04127
AFIX  23
H3N1  2    0.985215    0.526295    1.001362    61.00000   -1.20000
H3N2  2    0.953380    0.498722    0.984333    61.00000   -1.20000
AFIX   0
C4N   1    0.907502    0.520707    1.008076    61.00000    0.39790    0.40551 =
         0.39711   -0.06814    0.03789   -0.01962
AFIX  23
H4N1  2    0.885368    0.534196    0.997633    61.00000   -1.20000
H4N2  2    0.890126    0.491071    1.013850    61.00000   -1.20000
AFIX   0
C5N   1    0.912815    0.560790    1.023718    61.00000    0.38291    0.36857 =
         0.41217   -0.06066    0.04516   -0.00049
AFIX  23
H5N1  2    0.908133    0.594936    1.018043    61.00000   -1.20000
H5N2  2    0.946804    0.559081    1.029770    61.00000   -1.20000
AFIX   0
C6N   1    0.869942    0.549520    1.039642    61.00000    0.22345    0.25050 =
         0.43960    0.05684   -0.00962   -0.02314
AFIX  33
H6N1  2    0.871976    0.574719    1.050117    61.00000   -1.50000
H6N2  2    0.836553    0.551311    1.033445    61.00000   -1.50000
H6N3  2    0.875039    0.515628    1.045116    61.00000   -1.50000
PART 2
AFIX   0
C13N  1    0.912222    0.428039    1.009494   -61.00000    0.40796    0.43798 =
         0.41082   -0.07434    0.01538   -0.04057
AFIX  23
H3N3  2    0.909955    0.395323    1.002497   -61.00000   -1.20000
H3N4  2    0.901375    0.423159    1.023207   -61.00000   -1.20000
AFIX   0
C14N  1    0.880224    0.468999    0.999320   -61.00000    0.41864    0.46806 =
         0.44272   -0.07127    0.02138   -0.01741
AFIX  23
H4N3  2    0.880895    0.461680    0.985140   -61.00000   -1.20000
H4N4  2    0.897835    0.501710    1.001208   -61.00000   -1.20000
AFIX   0
C15N  1    0.824110    0.477029    1.005151   -61.00000    0.39306    0.47935 =
         0.44417   -0.08053    0.01930   -0.00829
AFIX  23
H5N3  2    0.815105    0.453907    1.015987   -61.00000   -1.20000
H5N4  2    0.819054    0.512254    1.009680   -61.00000   -1.20000
AFIX   0
C16N  1    0.789749    0.466413    0.987321   -61.00000    0.28541    0.48548 =
         0.49396   -0.10943   -0.04089   -0.00724
AFIX  33
H6N4  2    0.754268    0.471490    0.991007   -61.00000   -1.50000
H6N5  2    0.798574    0.489614    0.976684   -61.00000   -1.50000
H6N6  2    0.794635    0.431410    0.982975   -61.00000   -1.50000
PART 1
AFIX   0
C201  1    1.033645    0.920892    1.035475    10.18000    0.21866    0.21821 =
         0.21963   -0.00403    0.01332   -0.01343
AFIX  23
H1S1  2    1.015437    0.943031    1.044789    10.18000   -1.20000
H1S2  2    1.009000    0.895032    1.031108    10.18000   -1.20000
AFIX   0
CL11  5    1.047356    0.959070    1.014564    10.18000    0.20697    0.20000 =
         0.20627   -0.02225    0.05647    0.02544
CL12  5    1.080500    0.887992    1.049383    10.18000    0.30967    0.28223 =
         0.31485    0.02598   -0.01556    0.05207
PART 2
C202  1    1.129400    0.650773    0.967728    10.09300    0.26806    0.26584 =
         0.26384    0.00082    0.00003    0.01104
AFIX  23
H2S1  2    1.134141    0.633406    0.955045    10.09300   -1.20000
H2S2  2    1.098648    0.671903    0.966394    10.09300   -1.20000
AFIX   0
CL21  5    1.181499    0.693558    0.970379    10.09300    0.18208    0.21475 =
         0.18732   -0.00288    0.00817    0.08950
CL22  5    1.114661    0.602564    0.985218    10.09300    0.30658    0.28322 =
         0.29577    0.02558    0.00342    0.00664
PART 1
C203  1    0.731762    0.704811    0.968967    10.12000    0.25592    0.25059 =
         0.25591   -0.00547   -0.00898   -0.02190
AFIX  23
H3S1  2    0.703268    0.680529    0.968351    10.12000   -1.20000
H3S2  2    0.748491    0.699201    0.981725    10.12000   -1.20000
AFIX   0
CL31  5    0.776047    0.684613    0.950864    10.12000    0.25668    0.25083 =
         0.25638   -0.00568   -0.00904   -0.02148
CL32  5    0.703719    0.766145    0.970337    10.12000    0.25522    0.25000 =
         0.25540   -0.00522   -0.00916   -0.02303
C204  1    1.112092    0.629260    0.969416    10.04000    0.26756    0.26639 =
         0.26170    0.00215    0.00095   -0.00007
AFIX  23
H4S1  2    1.132619    0.631940    0.957362    10.04000   -1.20000
H4S2  2    1.124647    0.599142    0.976526    10.04000   -1.20000
AFIX   0
CL41  5    1.048978    0.614738    0.961804    10.04000    0.26674    0.26513 =
         0.25969    0.00138    0.00214    0.00157
CL42  5    1.127950    0.683006    0.984098    10.04000    0.27108    0.26871 =
         0.26181    0.00316    0.00065   -0.00258
PART 3
C205  1    1.665306    0.786254    1.108184    10.10000    0.28257    0.27901 =
         0.27655   -0.00381    0.02128    0.00308
AFIX  23
H5S1  2    1.631005    0.788380    1.113948    10.10000   -1.20000
H5S2  2    1.671530    0.750031    1.105368    10.10000   -1.20000
AFIX   0
CL51  5    1.708748    0.803813    1.127056    10.10000    0.28248    0.27887 =
         0.27624   -0.00376    0.02145    0.00320
CL52  5    1.662244    0.817754    1.085060    10.10000    0.28313    0.27960 =
         0.27742   -0.00358    0.02162    0.00261
PART -3
C206  1    0.570486    0.554849    0.996694    10.07000    0.26132    0.26111 =
         0.25845    0.00421   -0.01269    0.00095
AFIX  23
H6S1  2    0.578464    0.519162    0.999851    10.07000   -1.20000
H6S2  2    0.540418    0.564003    1.004568    10.07000   -1.20000
AFIX   0
CL61  5    0.621972    0.592080    1.005832    10.07000    0.26158    0.26139 =
         0.25896    0.00404   -0.01286    0.00082
CL62  5    0.550873    0.555874    0.971680    10.07000    0.26113    0.26089 =
         0.25788    0.00446   -0.01291    0.00105
PART 3
C207  1    0.955999    0.598746    0.982198    10.06700    0.27890    0.27405 =
         0.27138   -0.01271    0.00106   -0.00355
AFIX  23
H7S1  2    0.976396    0.629613    0.979905    10.06700   -1.20000
H7S2  2    0.972984    0.579877    0.992834    10.06700   -1.20000
AFIX   0
CL71  5    0.961739    0.560767    0.960665    10.06700    0.28083    0.27707 =
         0.27357   -0.01666    0.00416    0.00013
CL72  5    0.896378    0.619436    0.991709    10.06700    0.28021    0.27272 =
         0.26699   -0.01724    0.00218   -0.00956
PART 2
C208  1    1.403562    0.852647    0.944910    10.08100    0.24851    0.23328 =
         0.24089   -0.00143   -0.00321   -0.00454
AFIX  23
H8S1  2    1.416669    0.887215    0.947268    10.08100   -1.20000
H8S2  2    1.420038    0.830461    0.954676    10.08100   -1.20000
AFIX   0
CL81  5    1.427565    0.833710    0.921676    10.08100    0.24294    0.19419 =
         0.22637    0.00909   -0.01597   -0.01230
CL82  5    1.337851    0.854191    0.951122    10.08100    0.26912    0.26004 =
         0.27961    0.01965    0.02847   -0.04113
PART 3
C209  1    1.198012    0.397895    0.854249    10.08600    0.26225    0.26565 =
         0.24277   -0.01469   -0.01158    0.01482
AFIX  23
H9S1  2    1.198285    0.427067    0.863325    10.08600   -1.20000
H9S2  2    1.221360    0.372379    0.859814    10.08600   -1.20000
AFIX   0
CL91  5    1.135845    0.371119    0.855515    10.08600    0.26130    0.26502 =
         0.24180   -0.01584   -0.01281    0.01557
CL92  5    1.226252    0.419395    0.832017    10.08600    0.26361    0.26686 =
         0.24361   -0.01406   -0.01112    0.01472
PART 5
C210  1    1.208378    0.702059    0.983315    10.04000    0.24113    0.24452 =
         0.24123    0.00222   -0.00301   -0.00441
AFIX  23
H0S1  2    1.197790    0.667906    0.978991    10.04000   -1.20000
H0S2  2    1.245427    0.700511    0.985397    10.04000   -1.20000
AFIX   0
CL01  5    1.180382    0.711967    1.006811    10.04000    0.24109    0.24457 =
         0.24115    0.00237   -0.00301   -0.00425
CL02  5    1.198208    0.743661    0.963043    10.04000    0.24118    0.24463 =
         0.24125    0.00216   -0.00315   -0.00470
PART 1
C211  1    1.357288    0.756579    1.032278    10.04000    0.24275    0.23900 =
         0.24320    0.00090    0.00824   -0.00510
AFIX  23
H1S3  2    1.355019    0.737355    1.044659    10.04000   -1.20000
H1S4  2    1.335431    0.786741    1.033854    10.04000   -1.20000
AFIX   0
CL13  5    1.420970    0.779370    1.030597    10.04000    0.24275    0.23900 =
         0.24320    0.00090    0.00824   -0.00510
CL14  5    1.328307    0.718094    1.013906    10.04000    0.24275    0.23900 =
         0.24320    0.00090    0.00824   -0.00510
PART 4
C212  1    1.214160    0.712643    0.971605    10.05500    0.28392    0.28561 =
         0.28096    0.01008   -0.00160   -0.00168
AFIX  23
H2S3  2    1.249690    0.718837    0.967682    10.05500   -1.20000
H2S4  2    1.210063    0.675469    0.972502    10.05500   -1.20000
AFIX   0
CL23  5    1.207637    0.736747    0.995918    10.05500    0.28392    0.28561 =
         0.28096    0.01008   -0.00160   -0.00168
CL24  5    1.175452    0.733122    0.951651    10.05500    0.28393    0.28561 =
         0.28096    0.01009   -0.00160   -0.00168
PART -1
C213  1    1.179346    0.150279    1.021724    10.04500    0.26393    0.26876 =
         0.26625    0.00401    0.00659   -0.00654
AFIX  23
H3S3  2    1.142372    0.146050    1.023412    10.04500   -1.20000
H3S4  2    1.194379    0.148706    1.034956    10.04500   -1.20000
AFIX   0
CL33  5    1.201224    0.095387    1.008926    10.04500    0.26393    0.26876 =
         0.26625    0.00401    0.00659   -0.00654
CL34  5    1.188990    0.213497    1.013088    10.04500    0.26393    0.26876 =
         0.26625    0.00401    0.00659   -0.00654
PART 2
C214  1    0.845564    0.641562    0.962474    10.04000    0.23230    0.23018 =
         0.23932   -0.00292    0.00555   -0.00697
AFIX  23
H4S3  2    0.850915    0.607430    0.956876    10.04000   -1.20000
H4S4  2    0.877933    0.660016    0.960938    10.04000   -1.20000
AFIX   0
CL43  5    0.800644    0.672662    0.947012    10.04000    0.22729    0.22564 =
         0.24025   -0.00179    0.00804   -0.01103
CL44  5    0.836393    0.632949    0.988161    10.04000    0.23646    0.23213 =
         0.24172   -0.00354    0.00728   -0.01063
C215  1    1.025998    0.898924    1.041878    10.20000    0.21576    0.22123 =
         0.22114    0.00503   -0.01460    0.00717
AFIX  23
H5S3  2    0.999685    0.900614    1.052153    10.20000   -1.20000
H5S4  2    1.012373    0.876690    1.031493    10.20000   -1.20000
AFIX   0
CL53  5    1.029654    0.960594    1.031577    10.20000    0.20038    0.24152 =
         0.19945    0.02500   -0.01058   -0.00351
CL54  5    1.077822    0.865984    1.052298    10.20000    0.22403    0.19242 =
         0.21640    0.01928   -0.03820    0.00029
PART 3
C216  1    1.234720    0.771816    0.992362    10.02500    0.22487    0.22468 =
         0.22377   -0.00234   -0.00118    0.00080
AFIX  23
H6S3  2    1.233667    0.802984    1.000379    10.02500   -1.20000
H6S4  2    1.203062    0.771310    0.984628    10.02500   -1.20000
AFIX   0
CL63  5    1.230938    0.719771    1.009043    10.02500    0.23008    0.23365 =
         0.22712    0.00237   -0.00250   -0.00829
CL64  5    1.285372    0.779928    0.975275    10.02500    0.21918    0.21939 =
         0.21168   -0.00354   -0.00920    0.00828
PART 1
C217  1    1.432441    0.930372    1.033590    10.03500    0.21346    0.21281 =
         0.21254    0.00204   -0.00215    0.00158
AFIX  23
H7S3  2    1.406686    0.936071    1.023319    10.03500   -1.20000
H7S4  2    1.459953    0.955018    1.031155    10.03500   -1.20000
AFIX   0
CL73  5    1.458608    0.868817    1.029266    10.03500    0.22790    0.21347 =
         0.21332    0.00802   -0.00169    0.00633
CL74  5    1.403717    0.948023    1.056314    10.03500    0.19776    0.19008 =
         0.19416    0.02328   -0.01287   -0.00059
PART 4
C218  1    0.763247    0.669201    1.000605    10.07500    0.27588    0.27578 =
         0.26651    0.00502   -0.00486   -0.01660
AFIX  23
H8S3  2    0.786496    0.683441    0.990684    10.07500   -1.20000
H8S4  2    0.753640    0.635029    0.995972    10.07500   -1.20000
AFIX   0
CL84  5    0.799698    0.660481    1.022445    10.07500    0.27458    0.27403 =
         0.26496    0.00554   -0.00486   -0.01800
CL83  5    0.706959    0.706959    1.000000    10.07500    0.27623    0.27623 =
         0.26685    0.00490   -0.00490   -0.01641
PART 5
C219  1    1.058257    0.889451    1.046825    10.12000    0.19842    0.19511 =
         0.20134    0.01037   -0.00812    0.00861
AFIX  23
H9S3  2    1.049267    0.859234    1.039009    10.12000   -1.20000
H9S4  2    1.041807    0.885189    1.059713    10.12000   -1.20000
AFIX   0
CL93  5    1.125313    0.886266    1.051018    10.12000    0.21417    0.24768 =
         0.29105    0.04957   -0.05050    0.00307
CL94  5    1.028129    0.942327    1.035336    10.12000    0.17033    0.16451 =
         0.15272    0.01527    0.01435   -0.00394
PART 4
C220  1    0.977706    0.468259    0.919896    10.05000    0.24517    0.24018 =
         0.24341    0.00181   -0.00401   -0.00066
AFIX  23
H0S3  2    1.004806    0.490620    0.924923    10.05000   -1.20000
H0S4  2    0.973591    0.476538    0.905882    10.05000   -1.20000
AFIX   0
CL03  5    0.920485    0.487400    0.931758    10.05000    0.25800    0.26133 =
         0.25906    0.00421    0.00534    0.00588
CL04  5    1.001903    0.404997    0.920955    10.05000    0.21839    0.21065 =
         0.20228    0.00489   -0.00631   -0.03873
C221  1    0.845823    0.612548    0.972925    10.03000    0.22611    0.22099 =
         0.22193    0.00150   -0.00009   -0.00186
AFIX  23
H1S5  2    0.826935    0.581100    0.969978    10.03000   -1.20000
H1S6  2    0.835612    0.622985    0.986243    10.03000   -1.20000
AFIX   0
CL15  5    0.822156    0.659923    0.956637    10.03000    0.21540    0.19753 =
         0.21850   -0.01014   -0.01666   -0.02240
CL16  5    0.911203    0.595292    0.974349    10.03000    0.23566    0.22335 =
         0.23724    0.01098   -0.00068    0.00759
PART 5
C222  1    0.946020    0.596915    0.968548    10.05500    0.23474    0.21987 =
         0.22151    0.00662   -0.00243    0.00855
AFIX  23
H2S5  2    0.940992    0.565656    0.976283    10.05500   -1.20000
H2S6  2    0.931750    0.590197    0.955431    10.05500   -1.20000
AFIX   0
CL25  5    0.906909    0.644489    0.979469    10.05500    0.24753    0.19930 =
         0.20981    0.03341    0.00653    0.01506
CL26  5    1.012834    0.604020    0.965383    10.05500    0.23644    0.21235 =
         0.21405    0.02345   -0.01410    0.02855
PART 4
C223  1    1.126968    0.624146    0.983134    10.04000    0.23937    0.23854 =
         0.24053   -0.00719   -0.00092   -0.00056
AFIX  23
H3S5  2    1.154655    0.600544    0.979672    10.04000   -1.20000
H3S6  2    1.142827    0.652739    0.990198    10.04000   -1.20000
AFIX   0
CL35  5    1.103283    0.649267    0.960618    10.04000    0.23910    0.23761 =
         0.24132   -0.00998   -0.00225    0.00303
CL36  5    1.087758    0.591819    1.000447    10.04000    0.23897    0.23846 =
         0.23983   -0.01090   -0.00144   -0.00451
PART 3
C224  1    1.162291    0.668942    0.989274    10.06500    0.29221    0.29869 =
         0.29113   -0.00105    0.01158    0.00322
AFIX  23
H4S5  2    1.194852    0.675218    0.996008    10.06500   -1.20000
H4S6  2    1.135275    0.679396    0.998447    10.06500   -1.20000
AFIX   0
CL45  5    1.159774    0.712080    0.969116    10.06500    0.29221    0.29869 =
         0.29113   -0.00105    0.01158    0.00323
CL46  5    1.156834    0.601799    0.986553    10.06500    0.29221    0.29869 =
         0.29113   -0.00105    0.01158    0.00322
PART -5
C225  1    0.892481    1.082270    0.871191    10.07000    0.26091    0.25880 =
         0.25520    0.00460   -0.00381    0.00175
AFIX  23
H5S5  2    0.864487    1.058172    0.873624    10.07000   -1.20000
H5S6  2    0.911937    1.068658    0.860004    10.07000   -1.20000
AFIX   0
CL55  5    0.933293    1.078894    0.891979    10.07000    0.26728    0.25674 =
         0.25299    0.00491   -0.00516    0.00966
CL56  5    0.863879    1.139907    0.862961    10.07000    0.26245    0.26150 =
         0.25982    0.00823   -0.00663   -0.00137
PART -1
C226  1    1.537933    0.527205    1.058407    10.05500    0.28421    0.27555 =
         0.28689    0.00292   -0.00127    0.00091
AFIX  23
H6S5  2    1.567836    0.505402    1.060678    10.05500   -1.20000
H6S6  2    1.509046    0.504163    1.056006    10.05500   -1.20000
AFIX   0
CL65  5    1.549230    0.559867    1.035946    10.05500    0.28421    0.27555 =
         0.28689    0.00293   -0.00127    0.00091
CL66  5    1.525187    0.558450    1.081063    10.05500    0.28421    0.27556 =
         0.28689    0.00292   -0.00127    0.00091
PART -2
C227  1    1.595851    0.573570    1.023990    10.07000    0.27677    0.27364 =
         0.26474    0.00022   -0.00407    0.00928
AFIX  23
H7S5  2    1.600407    0.537672    1.020235    10.07000   -1.20000
H7S6  2    1.598459    0.574904    1.038407    10.07000   -1.20000
AFIX   0
CL75  5    1.531895    0.589810    1.018014    10.07000    0.27677    0.27364 =
         0.26473    0.00022   -0.00406    0.00928
CL76  5    1.649492    0.607129    1.014607    10.07000    0.27677    0.27364 =
         0.26474    0.00022   -0.00407    0.00928
PART -3
C228  1    1.524119    0.552931    1.030061    10.09000    0.27540    0.27629 =
         0.27628   -0.01345    0.00416   -0.00534
AFIX  23
H8S5  2    1.517476    0.564942    1.043517    10.09000   -1.20000
H8S6  2    1.504283    0.521451    1.028349    10.09000   -1.20000
AFIX   0
CL85  5    1.497250    0.598906    1.013909    10.09000    0.27539    0.27629 =
         0.27628   -0.01346    0.00416   -0.00534
CL86  5    1.589404    0.535256    1.029152    10.09000    0.27541    0.27629 =
         0.27629   -0.01345    0.00417   -0.00534
PART -4
C229  1    0.875945    1.155590    0.880793    10.04000    0.27781    0.27783 =
         0.27901    0.00068   -0.00239    0.00021
AFIX  23
H9S5  2    0.888476    1.190539    0.878837    10.04000   -1.20000
H9S6  2    0.897220    1.133433    0.872511    10.04000   -1.20000
AFIX   0
CL95  5    0.889878    1.139272    0.905596    10.04000    0.27781    0.27783 =
         0.27901    0.00068   -0.00239    0.00021
CL96  5    0.813511    1.153548    0.870687    10.04000    0.27782    0.27783 =
         0.27901    0.00068   -0.00239    0.00021
PART 2
C230  1    1.365426    0.712786    1.033135    10.03200    0.22686    0.22706 =
         0.22846   -0.00047   -0.00275   -0.00230
AFIX  23
H0S5  2    1.361898    0.709518    1.018794    10.03200   -1.20000
H0S6  2    1.366893    0.677924    1.038407    10.03200   -1.20000
AFIX   0
CL05  5    1.426298    0.740415    1.037455    10.03200    0.22686    0.22715 =
         0.22858   -0.00051   -0.00274   -0.00226
CL06  5    1.307546    0.739837    1.041820    10.03200    0.22689    0.22695 =
         0.22838   -0.00044   -0.00287   -0.00243
PART 3
C231  1    1.397134    0.784037    1.022816    10.03000    0.25227    0.25254 =
         0.25207   -0.00114   -0.00500   -0.00160
AFIX  23
H1S7  2    1.402641    0.780272    1.008586    10.03000   -1.20000
H1S8  2    1.383402    0.818503    1.024847    10.03000   -1.20000
AFIX   0
CL17  5    1.458440    0.783083    1.033953    10.03000    0.25235    0.25260 =
         0.25210   -0.00117   -0.00511   -0.00160
CL18  5    1.347653    0.740804    1.029235    10.03000    0.25219    0.25251 =
         0.25206   -0.00114   -0.00507   -0.00166
PART -3
C232  1    1.180373    0.227671    1.023870    10.05000    0.25877    0.25864 =
         0.25838   -0.00096   -0.00084   -0.00584
AFIX  23
H2S7  2    1.149861    0.224522    1.032175    10.05000   -1.20000
H2S8  2    1.209207    0.215392    1.031797    10.05000   -1.20000
AFIX   0
CL27  5    1.172737    0.183494    1.004261    10.05000    0.25881    0.25862 =
         0.25849   -0.00087   -0.00056   -0.00580
CL28  5    1.190413    0.293960    1.020175    10.05000    0.25882    0.25873 =
         0.25831   -0.00112   -0.00112   -0.00602
PART -4
C233  1    1.176758    0.252667    1.003429    10.02400    0.21651    0.21590 =
         0.21134   -0.00343    0.00159   -0.00018
AFIX  23
H3S7  2    1.147070    0.238491    0.996506    10.02400   -1.20000
H3S8  2    1.191097    0.279086    0.994795    10.02400   -1.20000
AFIX   0
CL37  5    1.222793    0.203085    1.004645    10.02400    0.21651    0.21596 =
         0.21138   -0.00344    0.00148   -0.00017
CL38  5    1.152713    0.284708    1.024511    10.02400    0.21662    0.21591 =
         0.21121   -0.00354    0.00178   -0.00018
PART -3
C234  1    0.904386    1.119542    0.895738    10.03300    0.23526    0.23103 =
         0.23349    0.00205   -0.00112    0.00485
AFIX  23
H4S7  2    0.890849    1.089360    0.902532    10.03300   -1.20000
H4S8  2    0.931980    1.107418    0.887146    10.03300   -1.20000
AFIX   0
CL47  5    0.933454    1.158181    0.914066    10.03300    0.23545    0.23100 =
         0.23371    0.00207   -0.00125    0.00494
CL48  5    0.855059    1.141854    0.879999    10.03300    0.23514    0.23100 =
         0.23331    0.00208   -0.00102    0.00497
C235  1    0.825904    0.382466    0.958313    10.03000    0.23965    0.23555 =
         0.23439    0.00213    0.00181   -0.00008
AFIX  23
H5S7  2    0.826148    0.349040    0.951777    10.03000   -1.20000
H5S8  2    0.820835    0.408027    0.947921    10.03000   -1.20000
AFIX   0
CL57  5    0.770355    0.384044    0.973306    10.03000    0.24493    0.23887 =
         0.23272    0.00481    0.00453   -0.00465
CL58  5    0.888370    0.392221    0.967720    10.03000    0.24097    0.22881 =
         0.22548    0.00561   -0.00033    0.00729
PART -1
C236  1    0.901382    0.532102    0.926861    10.03500    0.26039    0.26213 =
         0.26455    0.00404    0.00039    0.00373
AFIX  23
H6S7  2    0.866930    0.532604    0.932544    10.03500   -1.20000
H6S8  2    0.918652    0.502084    0.932383    10.03500   -1.20000
AFIX   0
CL67  5    0.893841    0.520231    0.901277    10.03500    0.25735    0.25952 =
         0.26596    0.00671   -0.00355    0.01267
CL68  5    0.933614    0.586388    0.936326    10.03500    0.25504    0.26090 =
         0.26512    0.00879    0.00481    0.00212
PART -4
C237  1    1.668104    0.579657    1.004337    10.03500    0.23109    0.22924 =
         0.22840   -0.00120   -0.00404   -0.00352
AFIX  23
H7S7  2    1.674562    0.543877    1.007837    10.03500   -1.20000
H7S8  2    1.668864    0.599063    1.016704    10.03500   -1.20000
AFIX   0
CL77  5    1.721497    0.600239    0.990369    10.03500    0.23786    0.22789 =
         0.23584   -0.00149   -0.01203   -0.02718
CL78  5    1.604383    0.582521    0.995583    10.03500    0.23223    0.23488 =
         0.22683   -0.00155   -0.00412   -0.00225
PART 6
C238  1    1.095118    0.623748    0.971346    10.03500    0.20944    0.20937 =
         0.20766    0.00180   -0.00130    0.00758
AFIX  23
H8S7  2    1.111639    0.615837    0.958731    10.03500   -1.20000
H8S8  2    1.078982    0.657323    0.969778    10.03500   -1.20000
AFIX   0
CL87  5    1.044808    0.578953    0.974250    10.03500    0.21856    0.21558 =
         0.22262   -0.00496    0.00776    0.00493
CL88  5    1.144866    0.631623    0.988847    10.03500    0.20375    0.20420 =
         0.20382    0.01816   -0.00229    0.01996
PART 0

HKLF 4 1 1 0 0 0 1 0 0 0 1


REM  p43212 in P4(3)2(1)2
REM wR2 = 0.3357, GooF = S = 1.186, Restrained GooF = 1.212 for all data
REM R1 = 0.1367 for 23311 Fo > 4sig(Fo) and 0.1645 for all 43298 data
REM 3494 parameters refined using 2138 restraints

END

WGHT      0.2000      0.0000

REM Highest difference peak  0.619,  deepest hole -0.385,  1-sigma level  0.129
Q1    1   0.6868  0.7780  0.9768  11.00000  0.05    0.62
Q2    1   1.1448  0.6599  0.9561  11.00000  0.05    0.54
Q3    1   1.2721  0.8633  0.9713  11.00000  0.05    0.50
Q4    1   1.2132  0.7298  0.9750  11.00000  0.05    0.47
Q5    1   1.0762  0.6233  0.9629  11.00000  0.05    0.45
Q6    1   0.6568  0.6568  1.0000  10.50000  0.05    0.45
Q7    1   1.1678  0.4192  0.8523  11.00000  0.05    0.44
Q8    1   0.8013  0.3607  1.0217  11.00000  0.05    0.43
Q9    1   1.2319  0.7584  1.0153  11.00000  0.05    0.42
Q10   1   0.8297  0.3761  1.0345  11.00000  0.05    0.42
Q11   1   0.7468  0.6362  0.9830  11.00000  0.05    0.41
Q12   1   1.6511  0.7760  1.1181  11.00000  0.05    0.41
Q13   1   0.7007  0.6234  0.9921  11.00000  0.05    0.41
Q14   1   1.0819  0.5862  0.9774  11.00000  0.05    0.41
Q15   1   0.7373  0.6047  0.9806  11.00000  0.05    0.40
Q16   1   0.3380  0.6473  0.1028  11.00000  0.05    0.40
Q17   1   1.2330  0.7483  0.9962  11.00000  0.05    0.39
Q18   1   0.8014  0.3780  0.9949  11.00000  0.05    0.38
Q19   1   0.9327  0.6009  0.9885  11.00000  0.05    0.38
Q20   1   0.9250  0.6109  0.9856  11.00000  0.05    0.37
Q21   1   0.8615  0.3874  0.9724  11.00000  0.05    0.37
Q22   1   0.7624  0.3633  0.9887  11.00000  0.05    0.36
Q23   1   1.1715  0.6662  0.9944  11.00000  0.05    0.36
Q24   1   0.7398  0.3691  0.9846  11.00000  0.05    0.36
Q25   1   0.7928  0.3146  0.9593  11.00000  0.05    0.36
Q26   1   0.8728  0.6272  0.9807  11.00000  0.05    0.36
Q27   1   1.1696  0.1579  0.9812  11.00000  0.05    0.35
Q28   1   1.1589  0.1589  1.0000  10.50000  0.05    0.34
Q29   1   0.9907  0.5888  0.9592  11.00000  0.05    0.34
Q30   1   1.0214  0.5994  0.9517  11.00000  0.05    0.34
Q31   1   0.8199  0.6398  0.9471  11.00000  0.05    0.34
Q32   1   1.0102  0.9498  1.0052  11.00000  0.05    0.34
Q33   1   0.8280  0.6467  0.9609  11.00000  0.05    0.34
Q34   1   0.8358  0.6396  0.9659  11.00000  0.05    0.33
Q35   1   0.7660  0.5357  0.9814  11.00000  0.05    0.33
Q36   1   0.2107  0.8933 -0.0012  11.00000  0.05    0.32
Q37   1   1.6447  0.8057  1.1045  11.00000  0.05    0.30
Q38   1   0.5695  0.5390  0.9726  11.00000  0.05    0.30
Q39   1   0.5716  0.5139  0.9780  11.00000  0.05    0.30
Q40   1   0.8495  0.5724  1.0120  11.00000  0.05    0.28
Q41   1   1.0494  0.9838  1.0144  11.00000  0.05    0.28
Q42   1   0.9967  0.5632  0.9780  11.00000  0.05    0.27
Q43   1   0.9626  0.4693  1.0999  11.00000  0.05    0.27
Q44   1   0.9364  0.9799  0.9296  11.00000  0.05    0.27
Q45   1   0.8670  0.5854  0.9208  11.00000  0.05    0.27
Q46   1   0.2145  0.9334  0.0251  11.00000  0.05    0.26
Q47   1   1.4083  0.8517  0.9387  11.00000  0.05    0.26
Q48   1   1.3054  0.2373  0.9933  11.00000  0.05    0.26
Q49   1   0.8862  0.5686  0.9281  11.00000  0.05    0.26
Q50   1   1.1446  0.6479  0.7353  11.00000  0.05    0.25
Q51   1   0.8349  0.5679  0.9249  11.00000  0.05    0.25
Q52   1   1.2362  0.2362  1.0000  10.50000  0.05    0.25
Q53   1   0.9399  0.5421  0.9299  11.00000  0.05    0.25
Q54   1   1.1044  0.8925  1.0642  11.00000  0.05    0.25
Q55   1   1.2018  0.2707  0.9593  11.00000  0.05    0.25
Q56   1   0.9589  0.5419  0.8951  11.00000  0.05    0.24
Q57   1   0.8581  0.4417  1.1565  11.00000  0.05    0.24
Q58   1   0.9381  0.7798  1.1123  11.00000  0.05    0.23
Q59   1   0.9438  0.5412  0.9743  11.00000  0.05    0.23
Q60   1   1.1830  0.6026  0.7539  11.00000  0.05    0.23
Q61   1   1.1587  0.6642  0.7792  11.00000  0.05    0.22
Q62   1   1.5149  0.8378  1.0991  11.00000  0.05    0.22
Q63   1   1.1896  0.6507  0.7528  11.00000  0.05    0.22
Q64   1   1.5152  0.8023  1.0965  11.00000  0.05    0.22
Q65   1   0.7437  0.4392  0.9767  11.00000  0.05    0.22
Q66   1   1.2364  0.3072  0.9633  11.00000  0.05    0.21
Q67   1   0.8992  0.4930  0.9507  11.00000  0.05    0.21
Q68   1   1.4864  0.7607  1.0869  11.00000  0.05    0.21
Q69   1   1.4796  0.8596  1.1061  11.00000  0.05    0.21
Q70   1   1.4684  0.8285  0.9224  11.00000  0.05    0.21
Q71   1   1.3073  1.0540  0.9995  11.00000  0.05    0.21
Q72   1   0.9355  0.4823  0.9523  11.00000  0.05    0.20
Q73   1   1.2512  0.5194  0.8435  11.00000  0.05    0.20
Q74   1   0.6300  0.8630  0.8892  11.00000  0.05    0.20
Q75   1   1.1243  0.5606  0.8674  11.00000  0.05    0.20
Q76   1   0.8690  0.4604  1.1001  11.00000  0.05    0.19
Q77   1   0.8042  1.1339  0.8817  11.00000  0.05    0.19
Q78   1   0.8993  0.5393  0.9121  11.00000  0.05    0.19
Q79   1   1.2825  0.6136  1.0180  11.00000  0.05    0.19
Q80   1   1.3368  0.8602  1.0980  11.00000  0.05    0.18
Q81   1   0.7922  0.5306  0.9414  11.00000  0.05    0.18
Q82   1   1.5808  0.5707  1.0594  11.00000  0.05    0.17
Q83   1   0.8756  0.8642  0.8983  11.00000  0.05    0.17
Q84   1   1.0792  0.7895  0.9996  11.00000  0.05    0.17
Q85   1   1.1537  1.0703  0.9654  11.00000  0.05    0.17
Q86   1   1.0092  0.4293  0.9773  11.00000  0.05    0.17
Q87   1   0.9616  1.0349  0.8901  11.00000  0.05    0.17
Q88   1   1.0322  0.6025  1.0141  11.00000  0.05    0.16
Q89   1   1.3675  0.8373  1.0879  11.00000  0.05    0.16
Q90   1   1.3528  0.8400  1.0777  11.00000  0.05    0.16
Q91   1   0.5142  0.0498  0.0027  11.00000  0.05    0.16
Q92   1   0.8604  0.5171  1.1449  11.00000  0.05    0.15
Q93   1   1.0519  0.4204  0.9668  11.00000  0.05    0.15
Q94   1   1.6131  0.6601  0.8548  11.00000  0.05    0.15
Q95   1   1.0894  0.4159  0.9811  11.00000  0.05    0.15
Q96   1   1.1084  1.0699  0.9507  11.00000  0.05    0.15
Q97   1   1.0476  0.3136  0.9241  11.00000  0.05    0.15
Q98   1   1.0755  0.8307  1.0711  11.00000  0.05    0.14
Q99   1   0.6432  0.7196  0.9131  11.00000  0.05    0.14
Q100  1   0.1378  0.9624  0.0182  11.00000  0.05    0.14
Q101  1   1.2158  0.5628  0.8110  11.00000  0.05    0.14
Q102  1   0.5738  0.8810  0.8829  11.00000  0.05    0.14
Q103  1   1.0819  0.9007  1.1235  11.00000  0.05    0.13
Q104  1   1.2494  0.5259  0.9857  11.00000  0.05    0.13
Q105  1   1.2932  0.6537  0.9984  11.00000  0.05    0.13
Q106  1   0.5799  0.7498  0.9167  11.00000  0.05    0.13
Q107  1   1.2060  0.6225  0.7923  11.00000  0.05    0.12
Q108  1   0.8786  0.5594  1.1318  11.00000  0.05    0.12
Q109  1   0.8508  0.7762  0.9738  11.00000  0.05    0.12
Q110  1   1.4253  0.5687  1.0869  11.00000  0.05    0.12
Q111  1   1.0718  0.9132  1.1150  11.00000  0.05    0.12
Q112  1   1.2626  0.3776  0.9657  11.00000  0.05    0.12
Q113  1   0.8977  0.8294  1.1244  11.00000  0.05    0.12
Q114  1   0.5440  0.8515  0.9103  11.00000  0.05    0.12
Q115  1   0.6880  0.7468  0.9212  11.00000  0.05    0.11
Q116  1   0.6913  0.7529  0.8982  11.00000  0.05    0.11
Q117  1   1.5892  0.7069  0.9068  11.00000  0.05    0.11
Q118  1   1.1192  0.6095  0.8676  11.00000  0.05    0.11
Q119  1   1.3219  0.7853  0.9339  11.00000  0.05    0.11
Q120  1   1.0950  0.7228  0.9772  11.00000  0.05    0.11
Q121  1   1.2490  0.4720  0.8707  11.00000  0.05    0.10
Q122  1   1.3191  0.7224  0.9270  11.00000  0.05    0.10
Q123  1   1.0033  0.9221  1.1540  11.00000  0.05    0.10
Q124  1   0.9860  0.4023  1.0268  11.00000  0.05    0.10
Q125  1   1.1346  0.9075  0.8897  11.00000  0.05    0.10
Q126  1   1.6691  0.5739  0.9344  11.00000  0.05    0.09
Q127  1   0.9941  0.4572  1.0233  11.00000  0.05    0.09
Q128  1   1.2414  0.8525  0.9261  11.00000  0.05    0.09
Q129  1   1.0303  0.7866  0.9420  11.00000  0.05    0.09
Q130  1   0.9277  0.7150  0.9259  11.00000  0.05    0.08
Q131  1   1.5541  0.7066  0.8321  11.00000  0.05    0.08
Q132  1   1.5553  0.7417  0.8192  11.00000  0.05    0.08
Q133  1   1.1691  0.4759  0.9990  11.00000  0.05    0.07
Q134  1   1.0192  0.4904  1.0230  11.00000  0.05    0.07
Q135  1   1.3346  0.8451  0.9186  11.00000  0.05    0.07
Q136  1   1.1887  0.6521  0.8322  11.00000  0.05    0.07
Q137  1   0.7799  0.8617  0.9089  11.00000  0.05    0.06
Q138  1   1.1196  0.6132  0.8396  11.00000  0.05    0.06
Q139  1   0.7568  0.8249  0.9063  11.00000  0.05    0.06
Q140  1   1.1901  0.8698  0.9172  11.00000  0.05    0.06
Q141  1   1.2081  0.6661  0.8911  11.00000  0.05    0.06
Q142  1   1.1814  0.6528  0.8891  11.00000  0.05    0.06
Q143  1   0.9431  0.6370  1.0707  11.00000  0.05    0.06
Q144  1   0.2113  0.3664  0.1129  11.00000  0.05    0.05
Q145  1   0.9258  0.8996  0.9427  11.00000  0.05    0.05
Q146  1   1.4963  0.7281  0.8490  11.00000  0.05    0.05
Q147  1   1.5496  0.8504  0.8306  11.00000  0.05    0.05
Q148  1   1.0961  0.7266  0.9319  11.00000  0.05    0.05
Q149  1   1.2321  0.4268  0.9305  11.00000  0.05    0.05
Q150  1   1.0399  0.8383  1.1331  11.00000  0.05    0.04
Q151  1   1.0902  0.7477  0.9481  11.00000  0.05    0.04
Q152  1   0.9396  0.6886  0.8843  11.00000  0.05    0.04
Q153  1   1.5222  0.7398  0.9362  11.00000  0.05    0.04
Q154  1   1.2151  0.7904  1.0694  11.00000  0.05    0.04
Q155  1   0.9596  0.4878  1.0596  11.00000  0.05    0.04
Q156  1   0.8616  0.6170  1.0644  11.00000  0.05    0.04
Q157  1   1.2779  0.6515  1.0433  11.00000  0.05    0.03
Q158  1   1.2941  0.4323  0.9363  11.00000  0.05    0.03
Q159  1   1.2203  0.7955  0.9306  11.00000  0.05    0.03
Q160  1   0.7414  0.8289  0.9403  11.00000  0.05    0.03
Q161  1   1.3269  0.5474  0.8647  11.00000  0.05    0.03
Q162  1   1.0432  1.0424  0.8947  11.00000  0.05    0.03
Q163  1   1.3640  0.6635  0.9437  11.00000  0.05    0.03
Q164  1   1.2373  0.7727  0.9407  11.00000  0.05    0.03
Q165  1   1.1064  0.6092  1.1306  11.00000  0.05    0.03
Q166  1   1.2031  1.0042  0.9472  11.00000  0.05    0.03
Q167  1   0.9706  0.1792  0.1000  11.00000  0.05    0.03
Q168  1   1.3635  0.4069  0.9326  11.00000  0.05    0.03
Q169  1   1.0399  1.0965  0.9352  11.00000  0.05    0.03
Q170  1   0.9290  0.6684  1.0616  11.00000  0.05    0.02
Q171  1   1.4317  0.3761  0.9387  11.00000  0.05    0.02
Q172  1   0.8542  0.5583  1.0582  11.00000  0.05    0.02
Q173  1   1.0196  1.0802  0.9391  11.00000  0.05    0.02
Q174  1   0.9806  0.7074  0.8848  11.00000  0.05    0.02
Q175  1   0.9405  1.0669  0.8405  11.00000  0.05    0.02
Q176  1   1.1757  0.5961  0.8337  11.00000  0.05    0.02
Q177  1   1.2945  0.6211  0.8484  11.00000  0.05    0.02
Q178  1   1.4220  0.3575  0.9462  11.00000  0.05    0.01
Q179  1   1.2609  0.6506  1.0598  11.00000  0.05    0.01
Q180  1   1.3348  0.4197  0.9926  11.00000  0.05    0.01
Q181  1   1.3993  0.7505  0.8604  11.00000  0.05    0.01
Q182  1   1.0027  0.9383  0.9369  11.00000  0.05    0.01
Q183  1   1.3883  0.3883  1.0000  10.50000  0.05    0.01
Q184  1   1.2164  0.4917  1.0873  11.00000  0.05    0.01
Q185  1   1.4389  0.5315  0.9216  11.00000  0.05    0.01
Q186  1   1.3043  0.8385  0.8705  11.00000  0.05    0.00
Q187  1   0.9917  0.6895  1.0831  11.00000  0.05    0.00
Q188  1   1.4071  0.6075  0.9346  11.00000  0.05    0.00
Q189  1   1.5763  0.7259  0.8784  11.00000  0.05    0.00
Q190  1   0.9978  0.7088  1.0803  11.00000  0.05    0.00
Q191  1   1.3377  0.2931  0.9571  11.00000  0.05    0.00
Q192  1   0.9909  0.4315  1.0640  11.00000  0.05    0.00
Q193  1   1.2078  0.6272  1.0426  11.00000  0.05    0.00
;
_shelx_res_checksum   72292

_shelx_hkl_file
;
   0   0  -2    0.07    0.00
   0   0  -2    0.09    0.01
   0   0  -3    0.01    0.00
   0   0  -3    0.01    0.00
   0   0  -4    8.93    0.46
   0   0  -4   11.66    0.71
   0   0  -5    0.00    0.00
   0   0  -5    0.00    0.01
   0   0  -6    0.11    0.01
   0   0  -6    0.12    0.01
   0   0  -7    0.05    0.00
   0   0  -7    0.04    0.01
   0   0   7    0.04    0.01
   0   0  -8  145.30    7.45
   0   0  -9    0.01    0.01
   0   0  -9    0.01    0.01
   0   0  -9    0.01    0.01
   0   0   9    0.01    0.01
   0   0   9    0.01    0.01
   0   0 -10    0.06    0.01
   0   0 -10    0.08    0.01
   0   0 -10    0.08    0.01
   0   0  10    0.09    0.02
   0   0  10    0.06    0.01
   0   0 -11    0.01    0.01
   0   0 -11    0.01    0.01
   0   0 -11    0.02    0.01
   0   0  11    0.01    0.01
   0   0  11    0.00    0.02
   0   0 -12   48.11    2.47
   0   0 -12   40.68    2.48
   0   0  12   42.77    2.61
   0   0  12   39.13    2.39
   0   0 -13    0.13    0.01
   0   0 -13    0.14    0.02
   0   0 -13    0.13    0.02
   0   0  13    0.12    0.02
   0   0  13    0.09    0.02
   0   0 -14    0.30    0.02
   0   0 -14    0.26    0.02
   0   0 -14    0.30    0.02
   0   0  14    0.34    0.03
   0   0  14    0.27    0.02
   0   0 -15    0.20    0.01
   0   0 -15    0.19    0.02
   0   0 -15    0.20    0.02
   0   0  15    0.16    0.02
   0   0  15    0.13    0.03
   0   0 -16  834.80   50.93
   0   0  16  821.59   50.13
   0   0 -17    0.14    0.01
   0   0 -17    0.10    0.02
   0   0 -17    0.12    0.02
   0   0  17    0.10    0.02
   0   0  17    0.06    0.03
   0   0 -18    0.51    0.03
   0   0 -18    0.55    0.04
   0   0 -18    0.51    0.04
   0   0  18    0.52    0.04
   0   0  18    0.53    0.04
   0   0 -19    0.07    0.01
   0   0 -19    0.10    0.02
   0   0 -19    0.07    0.02
   0   0  19    0.04    0.02
   0   0  19    0.10    0.03
   0   0 -20   22.34    1.15
   0   0 -20   23.08    1.41
   0   0 -20   22.03    1.35
   0   0  20   26.65    1.63
   0   0  20   23.42    1.43
   0   0 -21    0.03    0.01
   0   0 -21    0.05    0.02
   0   0 -21    0.06    0.02
   0   0  21    0.06    0.03
   0   0  21    0.03    0.02
   0   0 -22    0.99    0.05
   0   0 -22    0.87    0.06
   0   0 -22    0.92    0.06
   0   0  22    0.82    0.06
   0   0  22    0.95    0.06
   0   0 -23    0.09    0.01
   0   0 -23    0.10    0.02
   0   0 -23    0.09    0.02
   0   0  23    0.10    0.02
   0   0  23    0.07    0.03
   0   0 -24   35.40    1.83
   0   0 -24   38.83    2.37
   0   0  24   37.50    2.29
   0   0  24   41.39    2.53
   0   0 -25    0.04    0.02
   0   0 -25    0.09    0.02
   0   0  25    0.01    0.03
   0   0  25    0.04    0.02
   0   0 -26    0.06    0.02
   0   0 -26    0.07    0.02
   0   0  26    0.04    0.02
   0   0  26    0.06    0.03
   0   0 -27   -0.02    0.02
   0   0 -27    0.01    0.02
   0   0  27   -0.03    0.03
   0   0  27    0.02    0.02
   0   0 -28    1.59    0.10
   0   0  28    1.52    0.10
   0   0 -29   -0.01    0.02
   0   0 -29    0.01    0.02
   0   0  29    0.03    0.02
   0   0  29    0.00    0.04
   0   0 -30    0.24    0.03
   0   0 -30    0.32    0.03
   0   0  30    0.29    0.04
   0   0  30    0.22    0.03
   0   0 -31    0.00    0.02
   0   0 -31    0.03    0.02
   0   0  31   -0.02    0.04
   0   0  31    0.01    0.02
   0   0 -32    3.71    0.23
   0   0  32    3.74    0.23
   0   0  32    3.45    0.21
   0   0 -33    0.03    0.03
   0   0 -33    0.01    0.02
   0   0  33    0.06    0.02
   0   0  33    0.01    0.04
   0   0 -34    0.81    0.05
   0   0 -34    0.73    0.05
   0   0  34    0.73    0.06
   0   0  34    0.77    0.05
   0   0 -35    0.03    0.03
   0   0 -35    0.04    0.02
   0   0  35    0.02    0.04
   0   0  35    0.04    0.02
   0   0 -36   20.97    1.28
   0   0 -36   23.36    1.43
   0   0  36   22.18    1.36
   0   0  36   22.45    1.37
   0   0 -37    0.00    0.02
   0   0 -37   -0.03    0.03
   0   0  37   -0.02    0.04
   0   0  37   -0.01    0.03
   0   0 -38    0.03    0.02
   0   0 -38    0.06    0.03
   0   0  38   -0.03    0.04
   0   0  38    0.00    0.03
   0   0 -39   -0.01    0.03
   0   0 -39   -0.02    0.02
   0   0  39    0.01    0.04
   0   0  39   -0.02    0.02
   0   0 -40    1.83    0.12
   0   0 -40    1.75    0.11
   0   0  40    1.71    0.11
   0   0 -41    0.01    0.02
   0   0 -41    0.04    0.03
   0   0  41   -0.01    0.03
   0   0  41   -0.01    0.04
   0   0 -42    0.14    0.02
   0   0 -42    0.16    0.03
   0   0  42    0.15    0.05
   0   0  42    0.11    0.03
   0   0 -43    0.00    0.02
   0   0 -43   -0.03    0.03
   0   0  43    0.00    0.03
   0   0  43    0.00    0.05
   0   0 -44    0.35    0.04
   0   0 -44    0.40    0.03
   0   0  44    0.42    0.06
   0   0  44    0.33    0.04
   0   0 -45   -0.08    0.03
   0   0 -45    0.01    0.02
   0   0  45    0.00    0.05
   0   0  45    0.00    0.03
   0   0 -46    0.01    0.03
   0   0 -46    0.01    0.02
   0   0  46   -0.05    0.03
   0   0  46    0.03    0.05
   0   0 -47    0.02    0.02
   0   0 -47   -0.02    0.03
   0   0  47   -0.06    0.05
   0   0  47    0.10    0.03
   0   0 -48    3.95    0.25
   0   0 -48    3.68    0.23
   0   0  48    3.46    0.22
   0   0  48    4.02    0.26
   0   0 -49   -0.01    0.02
   0   0 -49    0.01    0.03
   0   0  49   -0.05    0.05
   0   0  49    0.03    0.04
   0   0 -50    0.03    0.02
   0   0 -50    0.02    0.03
   0   0  50    0.04    0.05
   0   0  50    0.01    0.04
   0   0 -51    0.01    0.02
   0   0 -51    0.03    0.03
   0   0  51    0.03    0.04
   0   0  51    0.09    0.05
   0   0 -52    0.03    0.02
   0   0 -52    0.05    0.03
   0   0  52    0.01    0.04
   0   0  52    0.01    0.06
   0   0 -53    0.00    0.03
   0   0 -53    0.03    0.02
   0   0  53    0.08    0.06
   0   0  53   -0.02    0.04
   0   0 -54    0.07    0.03
   0   0 -54    0.07    0.02
   0   0  54   -0.04    0.04
   0   0  54    0.05    0.05
   0   0 -55    0.01    0.02
   0   0 -55    0.01    0.02
   0   0  55    0.03    0.05
   0   0  55   -0.05    0.04
   0   0 -56    1.48    0.09
   0   0 -56    1.54    0.10
   0   0  56    1.48    0.10
   0   0  56    1.37    0.10
  -1   0   0    0.17    0.01
  -1   0   0    0.15    0.01
   1   0   0    0.17    0.01
   0  -1   0    0.19    0.01
   0   1   0    0.16    0.01
   1   0   1    0.00    0.00
   0   1   1    0.00    0.00
  -1   0  -2    9.33    0.48
  -1   0  -2    9.49    0.58
   1   0  -2    9.54    0.49
   1   0  -2    9.24    0.56
   0  -1  -2    9.42    0.48
   0  -1  -2   10.44    0.64
   0   1  -2    9.46    0.58
   0   1  -2    9.32    0.48
   0   1   2   10.27    0.63
  -1   0  -3  294.27   15.07
   1   0  -3  293.03   17.88
   0  -1  -3  295.52   15.14
   0  -1  -3  278.85   17.01
  -1   0  -4  288.03   14.75
   0  -1  -4  269.75   13.82
   1   0   5   36.28    2.21
   1   0   5   35.30    2.15
  -1   0   5   34.85    1.78
  -1   0   5   39.56    2.03
  -1   0   5   35.02    2.14
  -1   0  -5   41.38    2.12
  -1   0  -5   37.20    2.27
  -1   0  -5   35.83    2.19
   1   0  -5   35.54    2.17
   1   0  -5   37.34    1.91
   1   0  -5   36.93    1.89
   0  -1  -5   36.59    2.23
   0  -1  -5   35.87    2.19
   0  -1  -5   38.05    1.95
   0   1  -5   37.47    1.92
   0   1  -5   36.86    1.89
   0   1  -5   34.38    2.10
   0  -1   5   37.94    1.94
   0  -1   5   37.23    1.91
   0   1   5   35.47    2.16
   0   1   5   35.57    2.17
   1   0   6  139.72    8.52
   1   0   6  145.82    8.89
  -1   0   6  131.57    6.74
  -1   0   6  124.60    6.38
  -1   0   6  141.19    8.61
  -1   0  -6  140.46    7.19
  -1   0  -6  140.09    8.55
  -1   0  -6  139.79    8.53
   1   0  -6  139.50    7.15
   1   0  -6  125.55    6.43
   1   0  -6  143.54    8.76
   0  -1  -6  145.74    8.89
   0  -1  -6  141.19    7.23
   0  -1  -6  146.40    8.94
   0   1  -6  136.93    7.01
   0   1  -6  135.10    6.92
   0   1  -6  141.70    8.68
   0  -1   6  136.49    6.99
   0  -1   6  128.12    6.56
   0   1   6  157.12    9.58
   0   1   6  153.23    9.35
   1   0   7   82.45    5.03
   1   0   7   82.97    5.06
  -1   0   7   82.38    4.22
  -1   0   7   82.16    4.21
  -1   0   7   82.53    5.04
  -1   0   7   84.21    5.14
  -1   0  -7   85.46    4.38
  -1   0  -7   82.45    5.03
  -1   0  -7   86.05    5.25
   1   0  -7   84.07    4.31
   1   0  -7   85.02    5.19
   1   0  -7   79.00    4.82
   1   0  -7   86.56    4.43
   0  -1  -7   86.71    4.44
   0  -1  -7   83.85    5.12
   0  -1  -7   85.61    5.22
   0   1  -7   84.73    4.34
   0   1  -7   83.11    4.26
   0   1  -7   80.98    4.97
   0  -1   7   79.96    4.10
   0  -1   7   80.25    4.11
   0   1   7   83.70    5.10
   0   1   7   84.66    5.17
   1   0   8   16.85    1.03
   1   0   8   17.24    1.05
  -1   0   8   17.53    0.90
  -1   0   8   17.28    0.89
  -1   0   8   15.90    0.97
  -1   0   8   16.48    1.01
  -1   0  -8   17.31    0.89
  -1   0  -8   16.28    0.99
  -1   0  -8   16.45    1.00
   1   0  -8   15.46    0.94
   1   0  -8   16.19    0.83
   1   0  -8   17.40    0.89
   1   0  -8   16.51    1.01
   0  -1  -8   16.70    1.02
   0  -1  -8   16.72    1.02
   0  -1  -8   17.20    0.88
   0   1  -8   17.38    0.89
   0   1  -8   17.06    0.87
   0   1  -8   19.28    1.18
   0  -1   8   18.75    0.96
   0  -1   8   17.69    0.91
   0   1   8   16.51    1.01
   0   1   8   17.25    1.05
   1   0   9   32.01    1.95
   1   0   9   30.55    1.86
  -1   0   9   32.12    1.65
  -1   0   9   31.51    1.61
  -1   0   9   33.01    2.01
  -1   0   9   33.47    2.04
  -1   0  -9   29.94    1.54
  -1   0  -9   30.93    1.89
  -1   0  -9   31.34    1.91
   1   0  -9   29.89    1.53
   1   0  -9   31.67    1.62
   1   0  -9   32.46    1.98
   1   0  -9   35.24    2.15
   0  -1  -9   31.80    1.94
   0  -1  -9   33.06    2.02
   0  -1  -9   31.65    1.62
   0   1  -9   29.04    1.77
   0   1  -9   31.56    1.62
   0   1  -9   32.04    1.64
   0  -1   9   31.04    1.59
   0  -1   9   30.24    1.55
   0   1   9   32.65    1.99
   0   1   9   33.73    2.06
   1   0  10   18.34    1.12
  -1   0  10   16.84    0.86
  -1   0  10   15.71    0.81
  -1   0  10   19.05    1.16
  -1   0  10   19.66    1.20
  -1   0 -10   15.46    0.79
  -1   0 -10   18.10    1.10
  -1   0 -10   16.95    1.03
   1   0 -10   17.51    0.90
   1   0 -10   15.88    0.81
   1   0 -10   19.08    1.16
   1   0 -10   20.37    1.24
   0  -1 -10   18.91    1.15
   0  -1 -10   20.40    1.25
   0   1 -10   16.88    0.87
   0  -1  10   16.76    0.86
   0   1  10   20.25    1.24
   0   1  10   19.29    1.18
   1   0  11    0.54    0.04
   1   0  11    0.48    0.03
  -1   0  11    0.51    0.03
  -1   0  11    0.53    0.04
  -1   0  11    0.60    0.04
  -1   0 -11    0.51    0.03
  -1   0 -11    0.49    0.03
  -1   0 -11    0.48    0.03
   1   0 -11    0.51    0.03
   1   0 -11    0.57    0.04
   1   0 -11    0.57    0.04
   0  -1 -11    0.53    0.03
   0  -1 -11    0.53    0.04
   0  -1 -11    0.49    0.03
   0   1 -11    0.54    0.03
   0   1 -11    0.58    0.04
   0   1 -11    0.51    0.03
   0  -1  11    0.63    0.04
   0   1  11    0.50    0.03
   0   1  11    0.61    0.04
   1   0  12   11.34    0.69
   1   0  12   10.40    0.64
  -1   0  12   12.39    0.64
  -1   0  12    9.96    0.61
  -1   0  12    9.53    0.58
  -1   0 -12    9.76    0.60
   1   0 -12   12.07    0.62
   1   0 -12   10.20    0.62
   1   0 -12    9.78    0.60
   0  -1 -12   11.20    0.57
   0  -1 -12   10.14    0.62
   0  -1 -12    9.82    0.60
   0   1 -12   11.44    0.59
   0   1 -12   13.11    0.67
   0  -1  12   12.64    0.65
   0   1  12    9.88    0.60
   0   1  12   10.62    0.65
   1   0  13    0.24    0.02
  -1   0  13    0.31    0.02
  -1   0  13    0.37    0.02
  -1   0 -13    0.29    0.02
   1   0 -13    0.35    0.02
   1   0 -13    0.24    0.03
   1   0 -13    0.22    0.02
   0  -1 -13    0.24    0.02
   0  -1 -13    0.33    0.03
   0   1 -13    0.30    0.02
   0  -1  13    0.32    0.02
   0  -1  13    0.30    0.02
   0   1  13    0.23    0.02
   0   1  13    0.29    0.03
   1   0  14   22.98    1.40
   1   0  14   23.00    1.40
  -1   0  14   21.84    1.12
  -1   0  14   23.40    1.20
  -1   0  14   23.05    1.41
  -1   0  14   22.54    1.38
  -1   0 -14   21.18    1.29
  -1   0 -14   20.71    1.07
  -1   0 -14   21.91    1.34
   1   0 -14   21.01    1.08
   1   0 -14   23.15    1.41
   1   0 -14   22.61    1.38
   1   0 -14   23.36    1.20
   0  -1 -14   22.60    1.16
   0  -1 -14   21.57    1.32
   0  -1 -14   21.19    1.29
   0   1 -14   20.07    1.03
   0   1 -14   21.69    1.11
   0   1 -14   22.02    1.34
   0  -1  14   21.46    1.10
   0  -1  14   21.67    1.11
   0   1  14   21.51    1.31
   0   1  14   21.42    1.31
   1   0  15   34.99    2.14
   1   0  15   33.37    2.04
  -1   0  15   28.30    1.45
  -1   0  15   28.86    1.48
  -1   0  15   35.65    2.18
  -1   0  15   33.25    2.03
  -1   0 -15   32.20    1.97
  -1   0 -15   29.47    1.52
  -1   0 -15   34.00    2.08
   1   0 -15   36.01    2.20
   1   0 -15   28.32    1.45
   1   0 -15   33.44    2.04
   1   0 -15   28.88    1.48
   0  -1 -15   36.42    2.22
   0  -1 -15   33.80    2.06
   0  -1 -15   31.48    1.62
   0   1 -15   31.42    1.61
   0   1 -15   29.45    1.51
   0   1 -15   31.92    1.95
   0  -1  15   29.13    1.49
   0  -1  15   30.69    1.57
   0  -1  15   33.25    2.03
   0   1  15   36.27    2.21
   0   1  15   34.44    2.10
   1   0  16  458.15   27.95
   1   0  16  471.22   28.75
  -1   0  16  502.94   25.77
  -1   0  16  469.02   24.02
  -1   0  16  445.08   27.15
  -1   0  16  470.26   28.69
  -1   0 -16  477.53   29.13
  -1   0 -16  488.84   29.83
   1   0 -16  493.54   25.29
   1   0 -16  434.73   26.53
   1   0 -16  450.95   27.52
   0  -1 -16  487.30   25.06
   0  -1 -16  467.99   28.55
   0  -1 -16  451.62   27.56
   0   1 -16  479.66   24.57
   0   1 -16  473.35   24.25
   0   1 -16  465.57   28.41
   0   1 -16  474.45   28.96
   0  -1  16  509.77   26.11
   0  -1  16  491.34   25.18
   0  -1  16  451.40   27.56
   0  -1  16  436.93   26.67
   0   1  16  461.45   28.16
   0   1  16  457.93   27.94
   1   0  17   17.88    1.09
   1   0  17   15.74    0.96
  -1   0  17   16.85    0.86
  -1   0  17   19.33    0.99
  -1   0  17   16.05    0.98
  -1   0  17   16.83    1.03
  -1   0 -17   16.96    1.04
  -1   0 -17   17.77    1.09
   1   0 -17   17.45    0.89
   1   0 -17   16.06    0.98
   1   0 -17   16.77    1.02
   0  -1 -17   16.15    0.99
   0  -1 -17   15.85    0.97
   0  -1 -17   16.78    0.86
   0   1 -17   16.53    0.85
   0   1 -17   16.60    0.85
   0   1 -17   16.51    1.01
   0  -1  17   17.74    0.91
   0  -1  17   17.77    0.91
   0  -1  17   18.05    1.10
   0  -1  17   16.01    0.98
   0   1  17   17.05    1.04
   0   1  17   15.45    0.94
   1   0  18    3.55    0.22
   1   0  18    3.27    0.20
  -1   0  18    3.65    0.19
  -1   0  18    3.36    0.21
  -1   0 -18    3.45    0.21
   1   0 -18    3.75    0.19
   1   0 -18    2.99    0.19
   0  -1 -18    3.60    0.19
   0  -1 -18    3.20    0.20
   0  -1 -18    3.14    0.20
   0   1 -18    4.04    0.21
   0   1 -18    3.53    0.18
   0   1 -18    3.19    0.20
   0  -1  18    3.10    0.19
   0  -1  18    4.05    0.21
   0  -1  18    3.12    0.19
   0   1  18    3.28    0.20
   0   1  18    3.31    0.20
   1   0  19   14.41    0.88
   1   0  19   15.10    0.92
  -1   0  19   14.90    0.76
  -1   0  19   16.62    0.85
  -1   0  19   14.18    0.87
  -1   0 -19   16.08    0.98
  -1   0 -19   14.47    0.88
   1   0 -19   15.41    0.79
   1   0 -19   15.59    0.80
   1   0 -19   13.05    0.80
   0  -1 -19   14.52    0.89
   0  -1 -19   15.27    0.93
   0   1 -19   15.37    0.79
   0   1 -19   14.95    0.77
   0   1 -19   15.95    0.97
   0   1 -19   14.26    0.87
   0  -1  19   17.23    0.88
   0  -1  19   16.42    0.84
   0  -1  19   14.64    0.89
   0   1  19   14.36    0.88
   0   1  19   15.07    0.92
   1   0  20  302.35   18.45
   1   0  20  318.14   19.41
  -1   0  20  290.68   14.90
  -1   0  20  310.94   15.93
  -1   0  20  310.50   18.95
  -1   0  20  297.80   18.17
  -1   0 -20  297.14   18.13
  -1   0 -20  301.47   18.40
   1   0 -20  310.79   15.93
   1   0 -20  310.87   18.97
   1   0 -20  284.14   17.34
   1   0 -20  296.55   15.20
   0  -1 -20  310.35   18.94
   0  -1 -20  310.28   18.93
   0   1 -20  298.38   15.29
   0   1 -20  306.83   15.72
   0   1 -20  300.81   18.36
   0   1 -20  307.12   18.74
   0  -1  20  301.10   15.43
   0  -1  20  294.57   15.10
   0  -1  20  301.32   18.39
   0  -1  20  300.73   18.36
   0   1  20  299.93   18.30
   0   1  20  306.17   18.68
   1   0  21   18.32    1.12
   1   0  21   17.45    1.07
  -1   0  21   14.60    0.75
  -1   0  21   14.79    0.76
  -1   0  21   18.97    1.16
  -1   0  21   17.39    1.06
  -1   0 -21   15.51    0.95
  -1   0 -21   17.02    1.04
   1   0 -21   16.22    0.83
   1   0 -21   17.39    1.06
   1   0 -21   18.50    1.13
   0  -1 -21   16.97    1.04
   0   1 -21   14.46    0.74
   0   1 -21   15.87    0.81
   0   1 -21   16.05    0.98
   0   1 -21   17.32    1.06
   0  -1  21   14.60    0.75
   0  -1  21   17.50    1.07
   0  -1  21   18.69    1.14
   0   1  21   18.63    1.14
   0   1  21   17.18    1.05
   1   0  22    0.75    0.05
   1   0  22    0.79    0.06
  -1   0  22    0.88    0.06
  -1   0 -22    0.89    0.06
   1   0 -22    0.76    0.05
   0  -1 -22    0.88    0.06
   0  -1 -22    0.79    0.05
   0   1 -22    1.01    0.05
   0   1 -22    0.80    0.05
   0  -1  22    1.09    0.06
   0  -1  22    0.73    0.05
   0  -1  22    0.80    0.05
   0   1  22    0.86    0.06
   0   1  22    0.72    0.05
   1   0  23   10.46    0.64
   1   0  23   11.34    0.69
  -1   0  23   11.11    0.57
  -1   0  23   12.09    0.62
  -1   0  23   10.90    0.67
  -1   0  23   10.32    0.63
  -1   0 -23   11.55    0.71
  -1   0 -23   10.28    0.63
   1   0 -23   12.92    0.66
   1   0 -23   11.46    0.59
   1   0 -23   10.76    0.66
   1   0 -23   10.16    0.62
   0  -1 -23   10.71    0.66
   0  -1 -23   10.35    0.63
   0   1 -23   10.92    0.56
   0   1 -23   10.77    0.66
   0   1 -23   11.63    0.71
   0   1 -23   11.61    0.60
   0  -1  23   12.07    0.62
   0  -1  23   12.21    0.63
   0  -1  23   11.13    0.68
   0  -1  23   10.08    0.62
   0   1  23   10.19    0.62
   0   1  23   10.82    0.66
   1   0  24    1.97    0.12
   1   0  24    2.09    0.13
  -1   0  24    1.70    0.09
  -1   0  24    1.76    0.09
  -1   0  24    1.78    0.11
  -1   0  24    2.07    0.13
  -1   0 -24    1.74    0.11
  -1   0 -24    1.81    0.11
   1   0 -24    1.95    0.12
   0  -1 -24    1.78    0.11
   0  -1 -24    1.84    0.12
   0   1 -24    1.72    0.09
   0   1 -24    2.02    0.13
   0   1 -24    1.86    0.12
   0  -1  24    1.89    0.10
   0  -1  24    1.70    0.09
   0  -1  24    2.03    0.13
   0   1  24    1.84    0.12
   0   1  24    2.04    0.13
   1   0  25    0.15    0.02
   1   0  25    0.21    0.03
  -1   0  25    0.13    0.01
  -1   0  25    0.22    0.03
  -1   0  25    0.17    0.02
  -1   0 -25    0.17    0.02
  -1   0 -25    0.18    0.02
   1   0 -25    0.17    0.01
   1   0 -25    0.16    0.02
   1   0 -25    0.23    0.03
   1   0 -25    0.24    0.02
   0  -1 -25    0.19    0.02
   0  -1 -25    0.19    0.03
   0   1 -25    0.15    0.02
   0   1 -25    0.17    0.02
   0   1 -25    0.14    0.01
   0   1 -25    0.18    0.02
   0  -1  25    0.18    0.02
   0  -1  25    0.14    0.01
   0  -1  25    0.22    0.03
   0   1  25    0.14    0.02
   0   1  25    0.19    0.03
   1   0  26    0.93    0.06
   1   0  26    0.84    0.06
  -1   0  26    1.06    0.06
  -1   0  26    0.97    0.05
  -1   0  26    0.82    0.05
  -1   0  26    0.74    0.05
  -1   0 -26    0.81    0.05
   1   0 -26    0.90    0.05
   1   0 -26    0.82    0.06
   1   0 -26    0.96    0.05
   0  -1 -26    0.93    0.06
   0  -1 -26    0.79    0.06
   0   1 -26    0.88    0.05
   0   1 -26    0.96    0.05
   0   1 -26    0.81    0.05
   0  -1  26    1.04    0.05
   0  -1  26    0.77    0.06
   0   1  26    0.88    0.06
   0   1  26    0.76    0.06
   1   0  27    5.83    0.36
   1   0  27    6.23    0.38
  -1   0  27    5.53    0.28
  -1   0  27    5.86    0.30
  -1   0  27    5.93    0.36
  -1   0  27    5.69    0.35
  -1   0 -27    5.51    0.34
  -1   0 -27    5.50    0.34
   1   0 -27    6.12    0.32
   1   0 -27    5.79    0.30
   1   0 -27    5.46    0.33
   1   0 -27    5.69    0.35
   0  -1 -27    5.66    0.35
   0  -1 -27    5.48    0.34
   0   1 -27    5.26    0.27
   0   1 -27    5.72    0.29
   0   1 -27    5.73    0.35
   0   1 -27    5.78    0.35
   0  -1  27    5.68    0.29
   0  -1  27    5.53    0.28
   0  -1  27    6.06    0.37
   0  -1  27    5.92    0.36
   0   1  27    6.00    0.37
   0   1  27    5.46    0.34
   1   0  28    4.30    0.26
   1   0  28    4.85    0.30
  -1   0  28    4.06    0.21
  -1   0  28    3.74    0.19
  -1   0  28    4.70    0.29
  -1   0  28    4.37    0.27
  -1   0 -28    4.05    0.25
  -1   0 -28    4.46    0.27
   1   0 -28    4.21    0.22
   1   0 -28    4.04    0.25
   1   0 -28    4.38    0.27
   0  -1 -28    4.36    0.27
   0  -1 -28    4.04    0.25
   0   1 -28    4.18    0.21
   0   1 -28    4.27    0.26
   0   1 -28    3.99    0.24
   0   1 -28    4.06    0.21
   0  -1  28    4.00    0.21
   0  -1  28    3.80    0.20
   0  -1  28    4.47    0.27
   0   1  28    4.36    0.27
   1   0  29    0.80    0.06
  -1   0  29    0.58    0.03
  -1   0  29    0.84    0.06
  -1   0 -29    0.73    0.05
   1   0 -29    0.65    0.04
   1   0 -29    0.84    0.06
   1   0 -29    0.68    0.05
   0  -1 -29    0.74    0.05
   0   1 -29    0.63    0.03
   0   1 -29    0.72    0.05
   0   1 -29    0.78    0.05
   0  -1  29    0.60    0.03
   0  -1  29    0.85    0.06
   0   1  29    0.78    0.06
   1   0  30   49.03    2.99
   1   0  30   47.39    2.89
  -1   0  30   46.42    2.38
  -1   0  30   46.95    2.41
  -1   0  30   45.49    2.78
  -1   0  30   46.40    2.83
  -1   0 -30   44.80    2.73
  -1   0 -30   46.33    2.83
   1   0 -30   47.00    2.41
   1   0 -30   43.66    2.67
   1   0 -30   42.79    2.61
   1   0 -30   47.68    2.45
   0  -1 -30   46.08    2.81
   0  -1 -30   47.92    2.93
   0   1 -30   46.56    2.39
   0   1 -30   47.78    2.45
   0   1 -30   40.43    2.47
   0   1 -30   45.37    2.77
   0  -1  30   47.11    2.42
   0  -1  30   46.54    2.39
   0  -1  30   45.28    2.77
   0  -1  30   45.15    2.76
   0   1  30   46.82    2.86
   0   1  30   45.01    2.75
   1   0  31   17.34    1.06
   1   0  31   17.00    1.04
  -1   0  31   17.64    0.91
  -1   0  31   17.73    0.91
  -1   0  31   16.75    1.02
  -1   0  31   17.04    1.04
  -1   0 -31   16.58    1.01
  -1   0 -31   17.25    1.05
   1   0 -31   17.43    0.90
   1   0 -31   17.92    0.92
   1   0 -31   16.26    0.99
   1   0 -31   16.51    1.01
   0  -1 -31   16.67    1.02
   0  -1 -31   16.54    1.01
   0   1 -31   17.14    0.88
   0   1 -31   17.39    1.06
   0   1 -31   16.35    1.00
   0   1 -31   16.73    0.86
   0  -1  31   17.17    0.88
   0  -1  31   17.50    0.90
   0  -1  31   16.42    1.00
   0  -1  31   17.27    1.06
   0   1  31   16.72    1.02
   0   1  31   16.86    1.03
   1   0  32    9.05    0.55
   1   0  32   10.51    0.65
  -1   0  32    9.37    0.48
  -1   0  32    9.24    0.48
  -1   0  32   10.39    0.64
  -1   0  32    9.48    0.58
  -1   0 -32    9.41    0.58
  -1   0 -32    9.96    0.61
   1   0 -32    9.80    0.50
   1   0 -32    9.12    0.56
   1   0 -32    9.71    0.59
   1   0 -32   10.18    0.52
   0  -1 -32    9.80    0.60
   0  -1 -32    9.24    0.57
   0   1 -32    9.37    0.57
   0   1 -32    9.83    0.51
   0   1 -32    9.18    0.56
   0  -1  32   10.13    0.62
   0  -1  32    9.91    0.51
   0  -1  32    9.19    0.56
   0   1  32    9.15    0.56
   0   1  32   10.35    0.64
   1   0  33    0.07    0.04
   1   0  33    0.02    0.03
  -1   0  33    0.05    0.02
  -1   0  33    0.04    0.04
  -1   0 -33    0.05    0.02
  -1   0 -33    0.08    0.03
   1   0 -33    0.08    0.01
   1   0 -33    0.05    0.03
   1   0 -33    0.04    0.02
   0  -1 -33    0.05    0.02
   0  -1 -33    0.11    0.03
   0   1 -33    0.08    0.01
   0   1 -33    0.10    0.02
   0   1 -33    0.08    0.02
   0  -1  33    0.01    0.02
   0  -1  33    0.12    0.03
   0   1  33    0.05    0.05
   0   1  33    0.01    0.03
   1   0  34   11.45    0.70
   1   0  34   10.95    0.67
  -1   0  34   11.08    0.68
  -1   0  34   10.57    0.65
  -1   0 -34   11.39    0.70
  -1   0 -34   10.60    0.65
   1   0 -34   11.09    0.57
   1   0 -34   10.48    0.64
   1   0 -34   10.40    0.64
   0  -1 -34   10.27    0.63
   0  -1 -34   10.97    0.67
   0   1 -34   10.58    0.65
   0   1 -34   12.17    0.74
   0  -1  34   11.97    0.73
   0  -1  34   11.26    0.69
   0   1  34   10.52    0.64
   0   1  34   11.57    0.71
   1   0  35    0.09    0.03
   1   0  35    0.12    0.05
  -1   0  35    0.05    0.02
  -1   0  35    0.14    0.04
  -1   0 -35    0.05    0.02
  -1   0 -35    0.12    0.03
   1   0 -35    0.08    0.03
   1   0 -35    0.09    0.02
   0  -1 -35    0.09    0.02
   0  -1 -35    0.08    0.03
   0   1 -35    0.14    0.02
   0   1 -35    0.06    0.02
   0  -1  35    0.08    0.03
   0  -1  35    0.08    0.03
   0   1  35    0.07    0.03
   0   1  35    0.10    0.05
   1   0  36    2.98    0.19
   1   0  36    3.23    0.20
  -1   0  36    2.99    0.19
  -1   0  36    3.14    0.19
  -1   0 -36    3.08    0.19
   1   0 -36    3.09    0.19
   1   0 -36    3.57    0.22
   0  -1 -36    3.10    0.20
   0   1 -36    3.07    0.19
   0  -1  36    3.13    0.19
   0  -1  36    2.76    0.17
   0   1  36    3.12    0.19
   0   1  36    2.83    0.18
   1   0  37    3.24    0.20
  -1   0  37    3.31    0.20
  -1   0 -37    3.23    0.20
   1   0 -37    3.49    0.22
   1   0 -37    3.14    0.19
   0  -1 -37    3.68    0.23
   0  -1 -37    3.12    0.19
   0   1 -37    3.38    0.21
   0   1 -37    3.14    0.19
   0  -1  37    3.31    0.21
   0   1  37    3.15    0.20
   1   0  38    1.50    0.10
  -1   0  38    1.45    0.09
  -1   0 -38    1.63    0.11
  -1   0 -38    1.37    0.09
   1   0 -38    1.42    0.09
   1   0 -38    1.44    0.09
   0  -1 -38    1.68    0.11
   0  -1 -38    1.41    0.09
   0   1 -38    1.49    0.09
   0  -1  38    1.51    0.10
   0   1  38    1.38    0.09
   1   0  39    0.20    0.03
   1   0  39    0.14    0.05
  -1   0  39    0.12    0.03
  -1   0  39    0.24    0.04
  -1   0 -39    0.22    0.02
  -1   0 -39    0.17    0.03
   1   0 -39    0.24    0.03
   0  -1 -39    0.20    0.03
   0  -1 -39    0.13    0.03
   0   1 -39    0.16    0.02
   0   1 -39    0.23    0.03
   0  -1  39    0.26    0.04
   0  -1  39    0.17    0.03
   0   1  39    0.24    0.03
   0   1  39    0.23    0.05
   1   0  40    2.96    0.19
   1   0  40    2.81    0.18
  -1   0  40    2.53    0.16
  -1   0  40    2.87    0.18
  -1   0 -40    2.69    0.17
  -1   0 -40    2.83    0.18
   1   0 -40    2.72    0.17
   1   0 -40    2.82    0.18
   0  -1 -40    2.70    0.17
   0  -1 -40    2.73    0.17
   0   1 -40    2.72    0.17
   0   1 -40    2.86    0.18
   0  -1  40    2.76    0.17
   0  -1  40    2.86    0.18
   0   1  40    2.60    0.16
   0   1  40    2.73    0.18
   1   0  41    2.45    0.16
   1   0  41    2.23    0.14
  -1   0  41    2.54    0.16
  -1   0  41    2.16    0.14
  -1   0 -41    2.33    0.15
  -1   0 -41    2.19    0.14
   1   0 -41    2.19    0.14
   1   0 -41    2.15    0.14
   0  -1 -41    2.29    0.15
   0  -1 -41    2.18    0.14
   0   1 -41    2.23    0.14
   0   1 -41    2.31    0.14
   0  -1  41    2.17    0.14
   0  -1  41    2.56    0.16
   0   1  41    2.15    0.14
   0   1  41    2.49    0.17
   1   0  42    0.01    0.05
   1   0  42    0.02    0.03
  -1   0  42   -0.01    0.05
  -1   0  42   -0.05    0.02
  -1   0 -42   -0.01    0.03
  -1   0 -42   -0.06    0.02
   1   0 -42    0.00    0.03
   1   0 -42   -0.06    0.02
   0  -1 -42    0.03    0.03
   0  -1 -42    0.00    0.02
   0   1 -42   -0.01    0.01
   0   1 -42    0.03    0.02
   0  -1  42    0.03    0.04
   0  -1  42   -0.02    0.03
   0   1  42    0.00    0.03
   0   1  42   -0.02    0.05
   1   0  43    0.04    0.03
   1   0  43    0.09    0.06
  -1   0  43    0.06    0.03
  -1   0  43    0.01    0.05
  -1   0 -43    0.08    0.03
  -1   0 -43    0.08    0.02
   1   0 -43    0.11    0.03
   1   0 -43    0.07    0.02
   0  -1 -43    0.03    0.02
   0  -1 -43    0.13    0.03
   0   1 -43    0.05    0.01
   0   1 -43    0.07    0.02
   0  -1  43    0.10    0.04
   0  -1  43    0.05    0.03
   0   1  43    0.06    0.06
   0   1  43    0.07    0.03
   1   0  44    0.18    0.03
   1   0  44    0.15    0.06
  -1   0  44    0.20    0.03
  -1   0  44    0.15    0.05
  -1   0 -44    0.25    0.04
  -1   0 -44    0.16    0.02
   1   0 -44    0.20    0.03
   1   0 -44    0.19    0.02
   0  -1 -44    0.19    0.03
   0  -1 -44    0.21    0.04
   0   1 -44    0.23    0.02
   0   1 -44    0.14    0.02
   0  -1  44    0.16    0.03
   0  -1  44    0.14    0.04
   0   1  44    0.14    0.03
   1   0  45    0.91    0.07
  -1   0  45    1.15    0.09
  -1   0  45    1.00    0.07
  -1   0 -45    1.13    0.08
   1   0 -45    1.05    0.07
   1   0 -45    1.00    0.07
   0  -1 -45    1.10    0.08
   0  -1 -45    1.01    0.07
   0   1 -45    0.99    0.06
   0   1 -45    0.94    0.06
   0  -1  45    1.04    0.07
   0  -1  45    0.96    0.07
   0   1  45    0.94    0.07
   1   0  46   -0.07    0.04
   1   0  46   -0.04    0.06
  -1   0  46    0.05    0.05
  -1   0  46    0.01    0.03
  -1   0 -46   -0.02    0.03
  -1   0 -46   -0.03    0.02
   1   0 -46    0.02    0.02
   1   0 -46    0.03    0.03
   0  -1 -46   -0.01    0.04
   0  -1 -46    0.02    0.02
   0   1 -46    0.06    0.02
   0   1 -46    0.01    0.02
   0  -1  46    0.02    0.03
   0  -1  46    0.05    0.04
   0   1  46    0.08    0.07
   0   1  46    0.04    0.03
   1   0  47    0.07    0.06
   1   0  47    0.04    0.04
  -1   0  47    0.05    0.05
  -1   0  47    0.04    0.03
  -1   0 -47    0.07    0.02
  -1   0 -47    0.06    0.03
   1   0 -47    0.09    0.03
   1   0 -47    0.08    0.02
   0  -1 -47    0.10    0.04
   0  -1 -47    0.01    0.02
   0   1 -47    0.08    0.02
   0   1 -47    0.07    0.02
   0  -1  47    0.01    0.03
   0  -1  47    0.08    0.03
   0   1  47   -0.02    0.03
   0   1  47    0.11    0.06
   1   0  48    0.17    0.06
   1   0  48    0.11    0.04
  -1   0  48    0.00    0.03
  -1   0  48    0.02    0.05
  -1   0 -48    0.06    0.03
  -1   0 -48    0.01    0.02
   1   0 -48    0.02    0.02
   1   0 -48    0.07    0.03
   0  -1 -48    0.04    0.04
   0  -1 -48   -0.02    0.02
   0   1 -48    0.03    0.02
   0   1 -48    0.05    0.02
   0  -1  48    0.04    0.03
   0  -1  48    0.08    0.03
   0   1  48    0.05    0.03
   0   1  48    0.09    0.07
   1   0  49    0.05    0.06
   1   0  49    0.10    0.05
  -1   0  49    0.06    0.03
  -1   0  49    0.03    0.05
  -1   0 -49    0.11    0.03
  -1   0 -49    0.08    0.02
   1   0 -49    0.05    0.03
   1   0 -49    0.03    0.02
   0  -1 -49    0.06    0.02
   0  -1 -49    0.06    0.04
   0   1 -49    0.06    0.01
   0   1  49    0.07    0.04
   0   1  49    0.14    0.07
   1   0  50    0.68    0.06
   1   0  50    0.70    0.08
  -1   0  50    0.71    0.07
  -1   0  50    0.59    0.05
  -1   0 -50    0.65    0.06
  -1   0 -50    0.73    0.05
   1   0 -50    0.75    0.05
   1   0 -50    0.75    0.05
   0  -1 -50    0.67    0.05
   0  -1 -50    0.64    0.06
   0   1  50    0.58    0.08
   0   1  50    0.58    0.05
   1   0  51    0.20    0.07
   1   0  51    0.15    0.04
  -1   0  51    0.14    0.05
  -1   0  51    0.26    0.04
  -1   0 -51    0.21    0.04
  -1   0 -51    0.17    0.02
   1   0 -51    0.21    0.02
   1   0 -51    0.22    0.03
   0  -1 -51    0.23    0.04
   0  -1 -51    0.18    0.03
   0   1  51    0.26    0.04
   0   1  51    0.19    0.07
   1   0  52    0.25    0.05
   1   0  52    0.28    0.06
  -1   0  52    0.34    0.06
  -1   0  52    0.21    0.04
  -1   0 -52    0.27    0.04
  -1   0 -52    0.31    0.03
   1   0 -52    0.28    0.02
   1   0 -52    0.26    0.03
   0  -1 -52    0.36    0.04
   0  -1 -52    0.34    0.03
   0   1  52    0.28    0.07
   1   0  53    0.00    0.05
   1   0  53    0.06    0.06
  -1   0  53    0.06    0.05
  -1   0  53    0.00    0.03
  -1   0 -53    0.03    0.03
  -1   0 -53    0.01    0.02
   1   0 -53    0.06    0.02
   1   0 -53    0.04    0.02
   0  -1 -53    0.04    0.04
   0  -1 -53    0.02    0.02
   0   1  53    0.01    0.04
   0   1  53    0.04    0.07
   1   0  54    0.55    0.06
   1   0  54    0.50    0.06
  -1   0  54    0.53    0.05
  -1   0  54    0.42    0.05
  -1   0 -54    0.58    0.04
  -1   0 -54    0.52    0.05
   1   0 -54    0.49    0.04
   1   0 -54    0.57    0.04
   0  -1 -54    0.48    0.04
   0  -1 -54    0.51    0.05
   0   1  54    0.42    0.05
   0   1  54    0.41    0.07
   1   0  55    0.13    0.05
   1   0  55    0.12    0.05
  -1   0  55    0.18    0.04
  -1   0  55    0.15    0.04
  -1   0 -55    0.12    0.03
  -1   0 -55    0.18    0.03
   1   0 -55    0.18    0.02
   1   0 -55    0.15    0.02
   0  -1 -55    0.19    0.04
   0  -1 -55    0.24    0.03
   0   1  55    0.17    0.07
   0   1  55    0.18    0.05
   1   0  56    0.10    0.05
   1   0  56    0.06    0.06
  -1   0 -56    0.08    0.03
  -1   0 -56    0.11    0.03
   0  -1 -56    0.11    0.02
   0  -1 -56    0.11    0.03
   0   1  56    0.13    0.07
   0   1  56    0.02    0.04
   1   0  57    0.15    0.05
   1   0  57    0.11    0.05
  -1   0 -57    0.12    0.02
  -1   0 -57    0.13    0.03
   0  -1 -57    0.09    0.02
   0  -1 -57    0.12    0.03
   0   1  57    0.02    0.07
   0   1  57    0.12    0.05
   1   0  58    0.07    0.04
   1   0  58    0.01    0.04
  -1   0 -58    0.11    0.02
  -1   0 -58    0.13    0.02
   0  -1 -58    0.07    0.04
   0  -1 -58    0.10    0.02
   0   1  58    0.13    0.05
   0   1  58    0.13    0.07
   0  -1 -59    0.04    0.02
   0  -1 -59    0.03    0.03
   0   1  59    0.05    0.06
   0   1  59    0.09    0.05
   0  -1 -60    0.04    0.02
   0  -1 -60    0.01    0.03
   0   1  60    0.10    0.06
   0   1  60   -0.02    0.05
   0   1  61   -0.02    0.04
   0   1  61   -0.06    0.05
   0  -1 -62    0.01    0.02
   0  -1 -62    0.01    0.02
   0   1  62    0.00    0.04
   0   1  62    0.04    0.03
  -1  -1   0  478.93   24.52
  -1   1   0  478.12   24.49
   1  -1  -1  556.61   28.51
  -1   1   1  525.55   26.92
   1   1   2   29.25    1.79
   1   1   2   29.21    1.78
  -1  -1   2   29.72    1.52
  -1  -1   2   29.30    1.79
  -1   1  -2   30.35    1.56
  -1   1  -2   27.64    1.42
  -1   1  -2   26.11    1.59
  -1   1  -2   27.68    1.69
   1  -1  -2   31.53    1.62
   1  -1  -2   28.30    1.45
   1  -1  -2   26.40    1.61
   1  -1  -2   28.14    1.72
  -1  -1  -2   28.93    1.77
  -1  -1  -2   27.72    1.42
  -1  -1  -2   29.40    1.79
   1   1  -2   28.31    1.73
   1   1  -2   29.34    1.50
  -1   1   2   27.32    1.67
  -1   1   2   27.98    1.71
   1   1   3  542.88   27.80
  -1   1  -3  488.62   25.03
   1  -1  -3  490.60   25.13
  -1  -1  -3  504.70   25.84
   1   1  -3  467.91   23.97
   1   1  -3  485.32   24.85
   1   1  -3  468.65   28.59
   1  -1   3  525.04   32.03
  -1  -1   4    0.62    0.03
   1  -1  -4    0.60    0.03
  -1  -1  -4    0.61    0.03
   1   1  -4    0.65    0.04
   1  -1   4    0.58    0.03
  -1   1   4    0.59    0.03
  -1   1   4    0.90    0.06
   1   1   5    1.41    0.07
   1   1   5    1.38    0.09
   1   1   5    1.34    0.08
  -1  -1   5    1.32    0.07
  -1   1  -5    1.35    0.07
  -1   1  -5    1.31    0.08
   1  -1  -5    1.34    0.07
   1  -1  -5    1.55    0.10
  -1  -1  -5    1.34    0.08
  -1  -1  -5    1.30    0.07
  -1  -1  -5    1.26    0.08
   1   1  -5    1.48    0.08
   1   1  -5    1.39    0.07
   1   1  -5    1.36    0.08
   1  -1   5    1.26    0.07
   1  -1   5    1.46    0.09
  -1   1   5    1.40    0.07
   1   1   6    0.43    0.03
  -1   1  -6    0.37    0.02
   1  -1  -6    0.55    0.03
   1  -1  -6    0.40    0.03
  -1  -1  -6    0.45    0.03
   1   1  -6    0.37    0.02
   1  -1   6    0.38    0.03
   1   1   7  262.41   16.01
   1   1   7  247.21   15.08
  -1  -1   7  263.66   13.50
  -1  -1   7  253.60   12.99
  -1   1  -7  262.34   13.44
  -1   1  -7  257.56   13.19
  -1   1  -7  275.33   16.80
  -1   1  -7  257.93   15.73
   1  -1  -7  261.45   13.39
   1  -1  -7  262.04   15.99
   1  -1  -7  247.87   15.13
   1  -1  -7  271.88   13.93
  -1  -1  -7  254.26   15.51
  -1  -1  -7  256.09   15.62
  -1  -1  -7  254.41   13.03
   1   1  -7  256.46   13.14
   1   1  -7  254.11   13.01
   1   1  -7  259.62   15.84
   1  -1   7  266.15   13.63
   1  -1   7  256.68   13.14
   1  -1   7  255.95   15.62
  -1   1   7  253.01   12.96
  -1   1   7  269.75   13.82
  -1   1   7  263.07   16.05
  -1   1   7  261.67   15.97
   1   1   8   22.65    1.38
   1   1   8   23.97    1.46
  -1  -1   8   23.58    1.21
  -1  -1   8   24.18    1.24
  -1   1  -8   24.35    1.25
  -1   1  -8   22.89    1.17
  -1   1  -8   23.25    1.42
  -1   1  -8   24.56    1.50
   1  -1  -8   25.43    1.55
   1  -1  -8   23.65    1.44
   1  -1  -8   23.25    1.19
   1  -1  -8   24.14    1.24
  -1  -1  -8   22.94    1.18
  -1  -1  -8   22.50    1.37
  -1  -1  -8   24.19    1.48
   1   1  -8   25.14    1.53
   1   1  -8   23.29    1.19
   1   1  -8   23.77    1.22
   1  -1   8   23.79    1.22
   1  -1   8   22.06    1.35
   1  -1   8   25.07    1.53
   1  -1   8   24.88    1.27
  -1   1   8   24.07    1.23
  -1   1   8   23.63    1.21
  -1   1   8   24.30    1.48
  -1   1   8   25.02    1.53
   1   1   9   30.69    1.87
   1   1   9   31.87    1.94
  -1  -1   9   36.05    1.85
  -1  -1   9   32.47    1.66
  -1   1  -9   33.92    1.74
  -1   1  -9   33.50    1.72
  -1   1  -9   35.65    2.18
  -1   1  -9   32.95    2.01
   1  -1  -9   31.24    1.91
   1  -1  -9   31.56    1.93
   1  -1  -9   35.75    1.83
   1  -1  -9   34.28    1.76
  -1  -1  -9   31.89    1.95
  -1  -1  -9   31.70    1.93
  -1  -1  -9   34.85    1.79
   1   1  -9   34.44    2.10
   1   1  -9   32.81    1.68
   1   1  -9   35.38    1.81
   1  -1   9   32.64    1.67
   1  -1   9   36.12    1.85
   1  -1   9   33.36    2.04
   1  -1   9   31.93    1.95
  -1   1   9   33.24    1.70
  -1   1   9   35.27    1.81
  -1   1   9   32.44    1.98
  -1   1   9   30.49    1.86
  -1  -1  10    0.57    0.03
  -1   1 -10    0.60    0.03
  -1   1 -10    0.54    0.03
   1  -1 -10    0.53    0.03
   1   1 -10    0.53    0.03
  -1   1  10    0.52    0.03
   1   1  11    1.21    0.08
  -1   1 -11    0.93    0.05
  -1   1 -11    1.16    0.07
   1  -1 -11    0.82    0.04
  -1  -1 -11    1.02    0.07
   1   1 -11    0.96    0.05
   1  -1  11    1.15    0.07
  -1   1  11    0.87    0.05
   1   1  12   65.98    4.03
   1   1  12   65.93    4.02
  -1  -1  12   70.99    3.64
  -1  -1  12   65.79    3.37
  -1   1 -12   65.87    3.38
  -1   1 -12   66.09    3.39
  -1   1 -12   63.67    3.89
  -1   1 -12   67.17    4.10
   1  -1 -12   67.28    3.45
   1  -1 -12   66.39    3.40
   1  -1 -12   65.16    3.98
   1  -1 -12   65.63    4.01
  -1  -1 -12   63.69    3.89
  -1  -1 -12   65.37    3.99
  -1  -1 -12   68.72    3.53
   1   1 -12   67.50    3.46
   1   1 -12   66.57    3.41
   1   1 -12   63.74    3.89
   1  -1  12   65.44    3.35
   1  -1  12   65.87    3.37
   1  -1  12   63.09    3.85
   1  -1  12   67.02    4.09
  -1   1  12   68.19    3.49
  -1   1  12   69.96    3.58
  -1   1  12   65.04    3.97
  -1   1  12   65.93    4.02
   1   1  13    7.40    0.45
   1   1  13    8.19    0.50
  -1  -1  13    6.72    0.35
  -1  -1  13    6.79    0.35
  -1   1 -13    6.15    0.32
  -1   1 -13    7.21    0.37
  -1   1 -13    7.71    0.47
  -1   1 -13    7.86    0.48
   1  -1 -13    6.20    0.32
   1  -1 -13    6.78    0.35
   1  -1 -13    7.92    0.49
   1  -1 -13    7.68    0.47
  -1  -1 -13    7.50    0.46
  -1  -1 -13    7.03    0.43
  -1  -1 -13    6.91    0.36
   1   1 -13    6.68    0.34
   1   1 -13    6.94    0.36
   1   1 -13    8.46    0.52
   1  -1  13    6.39    0.33
   1  -1  13    7.00    0.36
   1  -1  13    7.63    0.47
   1  -1  13    7.75    0.47
  -1   1  13    6.28    0.32
  -1   1  13    6.77    0.35
  -1   1  13    7.53    0.46
  -1   1  13    7.89    0.48
   1   1  14    0.64    0.05
   1   1  14    0.75    0.05
  -1  -1  14    0.80    0.05
  -1  -1  14    0.76    0.04
  -1  -1  14    0.63    0.04
  -1   1 -14    0.74    0.04
  -1   1 -14    0.83    0.05
  -1   1 -14    0.74    0.05
  -1   1 -14    0.63    0.04
   1  -1 -14    0.73    0.04
   1  -1 -14    0.67    0.05
   1   1 -14    0.75    0.04
   1  -1  14    0.72    0.04
   1  -1  14    0.69    0.04
   1  -1  14    0.73    0.05
   1  -1  14    0.69    0.05
  -1   1  14    0.67    0.04
  -1   1  14    0.70    0.04
  -1   1  14    0.76    0.06
  -1   1  14    0.67    0.05
   1   1  15  191.70   11.70
   1   1  15  200.88   12.25
  -1  -1  15  204.04   10.45
  -1  -1  15  203.89   10.44
  -1  -1  15  207.42   12.67
  -1   1 -15  195.23   10.00
  -1   1 -15  205.36   10.52
  -1   1 -15  201.62   12.30
  -1   1 -15  198.61   12.12
   1  -1 -15  208.44   10.68
   1  -1 -15  215.93   11.07
   1  -1 -15  197.94   12.08
   1  -1 -15  195.96   11.96
  -1  -1 -15  202.35   12.34
  -1  -1 -15  202.06   12.33
   1   1 -15  199.71   10.23
   1   1 -15  207.34   10.62
   1   1 -15  189.21   11.55
   1  -1  15  213.51   10.94
   1  -1  15  187.89    9.63
   1  -1  15  196.55   11.99
   1  -1  15  194.86   11.89
  -1   1  15  205.87   10.54
  -1   1  15  216.23   11.08
  -1   1  15  193.91   11.84
  -1   1  15  202.06   12.33
   1   1  16  151.54    9.24
   1   1  16  159.32    9.72
  -1  -1  16  137.89    7.06
  -1  -1  16  134.73    6.90
  -1  -1  16  153.82    9.39
  -1  -1  16  142.36    8.69
  -1   1 -16  145.96    7.48
  -1   1 -16  142.66    7.31
  -1   1 -16  143.83    8.77
  -1   1 -16  145.08    8.85
   1  -1 -16  150.37    9.17
   1  -1 -16  161.16    9.83
   1  -1 -16  147.72    7.57
   1  -1 -16  135.98    6.97
  -1  -1 -16  149.19    9.10
  -1  -1 -16  155.51    9.49
   1   1 -16  151.25    9.23
   1   1 -16  139.28    8.50
   1   1 -16  141.34    7.24
   1   1 -16  131.28    6.73
   1  -1  16  141.63    7.25
   1  -1  16  142.51    7.30
   1  -1  16  141.19    8.62
   1  -1  16  141.19    8.62
  -1   1  16  139.87    7.16
  -1   1  16  146.33    7.50
  -1   1  16  158.74    9.68
  -1   1  16  154.99    9.46
   1   1  17   33.82    2.06
   1   1  17   29.52    1.80
  -1  -1  17   33.11    1.70
  -1  -1  17   31.54    1.62
  -1  -1  17   33.40    2.04
  -1  -1  17   32.42    1.98
  -1   1 -17   34.08    1.75
  -1   1 -17   31.29    1.60
  -1   1 -17   36.52    2.23
  -1   1 -17   33.80    2.06
   1  -1 -17   35.03    1.80
   1  -1 -17   30.10    1.84
   1  -1 -17   32.33    1.97
   1  -1 -17   35.35    1.81
  -1  -1 -17   31.59    1.93
  -1  -1 -17   31.90    1.95
   1   1 -17   32.49    1.67
   1   1 -17   33.97    1.74
   1   1 -17   29.98    1.83
   1   1 -17   33.93    2.07
   1  -1  17   30.58    1.57
   1  -1  17   34.24    2.09
   1  -1  17   33.86    2.07
  -1   1  17   32.59    1.67
  -1   1  17   32.23    1.97
  -1   1  17   31.63    1.93
   1   1  18   43.49    2.65
   1   1  18   42.72    2.61
  -1  -1  18   38.45    1.97
  -1  -1  18   38.86    1.99
  -1  -1  18   44.85    2.74
  -1  -1  18   46.22    2.82
  -1   1 -18   38.25    1.96
  -1   1 -18   39.64    2.03
  -1   1 -18   42.99    2.62
  -1   1 -18   42.83    2.61
   1  -1 -18   42.95    2.62
   1  -1 -18   43.88    2.68
   1  -1 -18   42.06    2.16
   1  -1 -18   39.23    2.01
  -1  -1 -18   41.59    2.54
  -1  -1 -18   43.33    2.64
   1   1 -18   43.05    2.63
   1   1 -18   43.03    2.63
   1   1 -18   37.30    1.91
   1   1 -18   39.65    2.03
   1  -1  18   41.88    2.15
   1  -1  18   37.50    1.92
   1  -1  18   43.42    2.65
   1  -1  18   43.39    2.65
  -1   1  18   41.20    2.11
  -1   1  18   40.67    2.08
  -1   1  18   43.97    2.69
  -1   1  18   42.78    2.61
   1   1  19   36.45    2.22
   1   1  19   34.85    2.13
  -1  -1  19   43.50    2.23
  -1  -1  19   39.46    2.02
  -1  -1  19   37.40    2.28
  -1  -1  19   35.61    2.17
  -1   1 -19   38.26    1.96
  -1   1 -19   37.94    1.94
  -1   1 -19   34.80    2.12
  -1   1 -19   40.71    2.48
   1  -1 -19   34.55    2.11
   1  -1 -19   35.12    2.14
   1  -1 -19   38.04    1.95
   1  -1 -19   42.81    2.19
  -1  -1 -19   35.70    2.18
  -1  -1 -19   37.06    2.26
   1   1 -19   36.95    2.26
   1   1 -19   34.98    2.14
   1   1 -19   38.15    1.96
   1  -1  19   42.23    2.17
   1  -1  19   35.25    2.15
   1  -1  19   37.47    2.29
  -1   1  19   42.53    2.18
  -1   1  19   39.26    2.01
  -1   1  19   33.52    2.05
  -1   1  19   35.53    2.17
   1   1  20   28.02    1.71
   1   1  20   29.85    1.82
  -1  -1  20   29.66    1.52
  -1  -1  20   28.44    1.46
  -1  -1  20   29.54    1.80
  -1  -1  20   27.53    1.68
  -1   1 -20   27.46    1.41
  -1   1 -20   26.90    1.38
  -1   1 -20   27.14    1.66
  -1   1 -20   27.31    1.67
   1  -1 -20   28.86    1.76
   1  -1 -20   27.14    1.66
   1  -1 -20   28.36    1.45
   1  -1 -20   26.80    1.37
  -1  -1 -20   27.35    1.67
  -1  -1 -20   28.05    1.71
   1   1 -20   29.49    1.80
   1   1 -20   29.04    1.77
   1   1 -20   29.82    1.53
   1   1 -20   27.56    1.41
   1  -1  20   28.03    1.44
   1  -1  20   29.69    1.52
   1  -1  20   28.47    1.74
   1  -1  20   28.12    1.72
  -1   1  20   26.85    1.38
  -1   1  20   26.97    1.38
  -1   1  20   27.68    1.69
  -1   1  20   27.46    1.68
   1   1  21    3.03    0.19
   1   1  21    2.74    0.17
  -1  -1  21    2.84    0.15
  -1  -1  21    2.86    0.15
  -1  -1  21    3.18    0.20
  -1  -1  21    2.86    0.18
  -1   1 -21    2.61    0.13
  -1   1 -21    2.60    0.13
  -1   1 -21    2.78    0.17
  -1   1 -21    2.89    0.18
   1  -1 -21    3.06    0.19
   1  -1 -21    3.05    0.19
   1  -1 -21    2.49    0.13
   1   1 -21    2.56    0.13
   1   1 -21    3.04    0.19
   1  -1  21    3.22    0.20
   1  -1  21    2.50    0.13
   1  -1  21    2.97    0.18
  -1   1  21    2.76    0.14
  -1   1  21    3.08    0.19
  -1   1  21    3.09    0.19
   1   1  22   27.39    1.67
   1   1  22   26.44    1.61
  -1  -1  22   28.64    1.47
  -1  -1  22   27.44    1.41
  -1  -1  22   25.50    1.56
  -1  -1  22   26.10    1.59
  -1   1 -22   26.20    1.34
  -1   1 -22   27.28    1.40
  -1   1 -22   27.24    1.66
  -1   1 -22   28.03    1.71
   1  -1 -22   27.62    1.69
   1  -1 -22   26.53    1.62
   1  -1 -22   27.04    1.39
   1  -1 -22   27.39    1.40
  -1  -1 -22   26.98    1.65
  -1  -1 -22   27.00    1.65
   1   1 -22   26.12    1.59
   1   1 -22   26.56    1.36
   1   1 -22   26.53    1.36
   1   1 -22   25.73    1.57
   1  -1  22   27.18    1.39
   1  -1  22   26.87    1.38
   1  -1  22   26.26    1.60
   1  -1  22   27.32    1.67
  -1   1  22   28.07    1.44
  -1   1  22   27.79    1.43
  -1   1  22   27.34    1.67
  -1   1  22   26.62    1.63
   1   1  23   37.05    2.26
   1   1  23   34.52    2.11
  -1  -1  23   37.76    1.94
  -1  -1  23   38.17    1.96
  -1  -1  23   34.71    2.12
  -1  -1  23   35.07    2.14
  -1   1 -23   35.36    1.81
  -1   1 -23   36.03    1.85
  -1   1 -23   35.77    2.18
  -1   1 -23   34.77    2.12
   1  -1 -23   35.03    2.14
   1  -1 -23   33.61    2.05
   1  -1 -23   37.63    1.93
   1  -1 -23   36.96    1.90
  -1  -1 -23   36.46    2.23
  -1  -1 -23   35.90    2.19
   1   1 -23   35.16    2.15
   1   1 -23   36.41    2.22
   1   1 -23   36.39    1.87
   1   1 -23   36.78    1.89
   1  -1  23   34.79    2.12
   1  -1  23   35.39    2.16
   1  -1  23   37.14    1.91
   1  -1  23   37.45    1.92
  -1   1  23   37.56    1.93
  -1   1  23   35.50    1.82
  -1   1  23   35.62    2.17
  -1   1  23   34.54    2.11
   1   1  24   17.78    1.09
   1   1  24   18.50    1.13
  -1  -1  24   16.73    0.86
  -1  -1  24   16.90    0.87
  -1  -1  24   17.61    1.08
  -1  -1  24   17.34    1.06
  -1   1 -24   17.14    0.88
  -1   1 -24   16.73    0.86
  -1   1 -24   17.06    1.04
  -1   1 -24   16.92    1.03
   1  -1 -24   16.17    0.99
   1  -1 -24   17.12    0.88
   1  -1 -24   17.81    0.91
   1  -1 -24   17.54    1.07
  -1  -1 -24   17.12    1.05
  -1  -1 -24   17.81    1.09
   1   1 -24   17.57    1.07
   1   1 -24   17.41    1.06
   1   1 -24   16.86    0.87
   1   1 -24   17.50    0.90
   1  -1  24   17.06    0.88
   1  -1  24   16.84    0.86
   1  -1  24   17.79    1.09
   1  -1  24   17.23    1.05
  -1   1  24   16.91    0.87
  -1   1  24   16.01    0.82
  -1   1  24   17.17    1.05
  -1   1  24   17.31    1.06
   1   1  25    6.25    0.38
   1   1  25    6.33    0.39
  -1  -1  25    5.75    0.30
  -1  -1  25    5.75    0.30
  -1  -1  25    6.85    0.42
  -1  -1  25    6.28    0.38
  -1   1 -25    6.24    0.32
  -1   1 -25    6.01    0.37
  -1   1 -25    6.36    0.39
   1  -1 -25    6.59    0.40
   1  -1 -25    6.23    0.38
   1  -1 -25    6.29    0.32
  -1  -1 -25    5.86    0.36
  -1  -1 -25    5.84    0.36
   1   1 -25    6.07    0.37
   1   1 -25    6.23    0.32
   1   1 -25    5.74    0.30
   1   1 -25    6.49    0.40
   1  -1  25    6.48    0.40
   1  -1  25    5.55    0.29
   1  -1  25    6.22    0.32
   1  -1  25    6.92    0.42
  -1   1  25    6.17    0.32
  -1   1  25    5.77    0.30
  -1   1  25    5.97    0.37
  -1   1  25    6.74    0.41
   1   1  26    3.40    0.21
  -1  -1  26    3.13    0.16
  -1  -1  26    3.03    0.16
  -1  -1  26    3.51    0.22
  -1  -1  26    3.73    0.23
  -1   1 -26    3.42    0.18
  -1   1 -26    3.11    0.16
  -1   1 -26    3.75    0.23
   1  -1 -26    3.62    0.22
   1  -1 -26    3.22    0.17
  -1  -1 -26    3.19    0.20
  -1  -1 -26    3.67    0.23
   1   1 -26    3.37    0.17
   1   1 -26    3.28    0.20
   1   1 -26    3.33    0.20
   1  -1  26    3.07    0.16
   1  -1  26    3.36    0.21
  -1   1  26    3.07    0.16
  -1   1  26    2.97    0.15
  -1   1  26    3.77    0.23
   1   1  27    4.72    0.29
   1   1  27    5.18    0.32
  -1  -1  27    5.90    0.30
  -1  -1  27    5.79    0.30
  -1  -1  27    5.10    0.31
  -1  -1  27    4.69    0.29
  -1   1 -27    5.34    0.27
  -1   1 -27    5.15    0.32
  -1   1 -27    5.34    0.33
   1  -1 -27    5.26    0.27
   1  -1 -27    5.00    0.31
   1  -1 -27    4.96    0.31
  -1  -1 -27    4.93    0.30
  -1  -1 -27    5.03    0.31
   1   1 -27    5.03    0.31
   1   1 -27    5.07    0.31
   1   1 -27    5.07    0.26
   1   1 -27    5.47    0.28
   1  -1  27    5.50    0.28
   1  -1  27    5.00    0.31
   1  -1  27    5.10    0.31
  -1   1  27    5.77    0.30
  -1   1  27    5.44    0.28
  -1   1  27    4.81    0.30
  -1   1  27    5.15    0.32
   1   1  28   10.40    0.64
   1   1  28   10.26    0.63
  -1  -1  28   11.96    0.61
  -1  -1  28   11.65    0.60
  -1  -1  28   10.84    0.66
  -1  -1  28   11.08    0.68
  -1   1 -28   10.41    0.54
  -1   1 -28   11.18    0.68
  -1   1 -28   10.01    0.61
   1  -1 -28   11.72    0.60
   1  -1 -28   12.11    0.62
   1  -1 -28   10.34    0.63
   1  -1 -28    9.57    0.59
  -1  -1 -28    9.84    0.60
  -1  -1 -28   10.63    0.65
   1   1 -28   10.58    0.54
   1   1 -28   10.99    0.57
   1   1 -28   11.09    0.68
   1   1 -28   10.30    0.63
   1  -1  28   11.17    0.68
   1  -1  28   10.43    0.64
  -1   1  28   11.99    0.62
  -1   1  28   11.89    0.61
  -1   1  28    9.99    0.61
  -1   1  28   10.24    0.63
   1   1  29    2.58    0.16
  -1  -1  29    2.56    0.13
  -1  -1  29    2.71    0.14
  -1  -1  29    2.58    0.16
  -1   1 -29    2.45    0.13
  -1   1 -29    2.60    0.16
  -1   1 -29    2.61    0.16
   1  -1 -29    2.66    0.14
   1  -1 -29    2.74    0.17
  -1  -1 -29    2.84    0.18
   1   1 -29    2.42    0.15
   1   1 -29    2.38    0.12
   1   1 -29    2.91    0.18
   1  -1  29    2.81    0.17
  -1   1  29    2.94    0.19
  -1   1  29    2.89    0.18
   1   1  30    0.50    0.04
  -1  -1  30    0.49    0.03
  -1  -1  30    0.50    0.03
  -1  -1  30    0.51    0.04
  -1  -1  30    0.44    0.03
  -1   1 -30    0.44    0.03
  -1   1 -30    0.41    0.03
   1  -1 -30    0.48    0.03
   1  -1 -30    0.52    0.04
   1  -1 -30    0.45    0.04
  -1  -1 -30    0.51    0.04
  -1  -1 -30    0.44    0.04
   1   1 -30    0.48    0.03
   1   1 -30    0.52    0.04
   1   1 -30    0.51    0.04
   1   1 -30    0.54    0.04
   1  -1  30    0.54    0.05
   1  -1  30    0.42    0.04
  -1   1  30    0.46    0.04
  -1   1  30    0.53    0.05
   1   1  31    8.89    0.55
   1   1  31    7.52    0.46
  -1  -1  31    6.66    0.34
  -1  -1  31    6.59    0.34
  -1  -1  31    7.40    0.45
  -1  -1  31    8.22    0.50
  -1   1 -31    7.58    0.46
  -1   1 -31    7.31    0.45
   1  -1 -31    7.29    0.38
   1  -1 -31    7.43    0.46
  -1  -1 -31    7.80    0.48
  -1  -1 -31    7.26    0.45
   1   1 -31    7.21    0.37
   1   1 -31    7.04    0.36
   1   1 -31    6.84    0.42
   1   1 -31    7.58    0.46
   1  -1  31    8.12    0.50
   1  -1  31    7.71    0.47
  -1   1  31    7.51    0.46
  -1   1  31    7.74    0.48
   1   1  32    2.92    0.18
   1   1  32    3.01    0.19
  -1  -1  32    3.59    0.19
  -1  -1  32    3.09    0.16
  -1  -1  32    2.87    0.18
  -1  -1  32    2.79    0.17
  -1   1 -32    3.12    0.19
  -1   1 -32    3.33    0.21
   1  -1 -32    3.17    0.20
   1  -1 -32    2.95    0.19
  -1  -1 -32    2.95    0.18
  -1  -1 -32    3.17    0.20
   1   1 -32    3.15    0.16
   1   1 -32    3.05    0.19
   1   1 -32    2.79    0.17
   1   1 -32    3.41    0.18
   1  -1  32    2.82    0.18
   1  -1  32    2.73    0.17
  -1   1  32    3.06    0.19
  -1   1  32    2.76    0.18
   1   1  33    0.39    0.06
   1   1  33    0.38    0.04
  -1  -1  33    0.41    0.02
  -1  -1  33    0.37    0.02
  -1  -1  33    0.35    0.04
  -1  -1  33    0.41    0.03
  -1   1 -33    0.37    0.03
  -1   1 -33    0.40    0.03
   1  -1 -33    0.39    0.03
   1  -1 -33    0.35    0.04
  -1  -1 -33    0.38    0.03
  -1  -1 -33    0.34    0.04
   1   1 -33    0.41    0.02
   1   1 -33    0.42    0.03
   1   1 -33    0.39    0.03
   1   1 -33    0.36    0.03
   1  -1  33    0.38    0.04
   1  -1  33    0.33    0.04
  -1   1  33    0.43    0.04
  -1   1  33    0.44    0.05
   1   1  34    4.14    0.26
   1   1  34    3.79    0.23
  -1  -1  34    3.61    0.19
  -1  -1  34    3.58    0.18
  -1  -1  34    3.77    0.23
  -1  -1  34    4.03    0.25
  -1   1 -34    3.63    0.22
  -1   1 -34    3.81    0.23
   1  -1 -34    3.42    0.21
   1  -1 -34    3.64    0.23
  -1  -1 -34    3.95    0.25
  -1  -1 -34    3.75    0.23
   1   1 -34    3.70    0.19
   1   1 -34    3.61    0.22
   1   1 -34    3.70    0.23
   1   1 -34    3.69    0.19
   1  -1  34    3.95    0.25
   1  -1  34    3.78    0.23
  -1   1  34    3.74    0.24
  -1   1  34    3.60    0.22
   1   1  35    0.89    0.08
   1   1  35    1.06    0.07
  -1  -1  35    1.14    0.06
  -1  -1  35    1.09    0.06
  -1  -1  35    1.17    0.08
  -1  -1  35    1.02    0.07
  -1   1 -35    1.12    0.07
  -1   1 -35    0.96    0.07
   1  -1 -35    1.01    0.07
   1  -1 -35    1.01    0.07
  -1  -1 -35    0.96    0.07
  -1  -1 -35    1.06    0.07
   1   1 -35    1.05    0.07
   1   1 -35    1.09    0.06
   1   1 -35    1.07    0.07
   1  -1  35    0.99    0.07
  -1   1  35    1.02    0.08
   1   1  36    2.93    0.19
   1   1  36    2.65    0.17
  -1  -1  36    2.82    0.15
  -1  -1  36    3.04    0.16
  -1  -1  36    2.57    0.16
  -1  -1  36    2.64    0.16
  -1   1 -36    2.79    0.17
  -1   1 -36    2.77    0.17
   1  -1 -36    2.87    0.18
   1  -1 -36    2.73    0.17
  -1  -1 -36    3.01    0.19
  -1  -1 -36    2.93    0.18
   1   1 -36    2.88    0.15
   1   1 -36    2.88    0.15
   1   1 -36    2.51    0.16
   1   1 -36    2.83    0.17
   1  -1  36    2.96    0.19
   1  -1  36    2.69    0.17
  -1   1  36    2.65    0.17
  -1   1  36    2.85    0.18
   1   1  37    0.18    0.06
   1   1  37    0.07    0.03
  -1  -1  37    0.12    0.01
  -1  -1  37    0.12    0.01
  -1  -1  37    0.14    0.02
  -1  -1  37    0.07    0.03
  -1   1 -37    0.06    0.02
  -1   1 -37    0.15    0.02
   1  -1 -37    0.10    0.02
   1  -1 -37    0.11    0.03
  -1  -1 -37    0.10    0.03
  -1  -1 -37    0.12    0.02
   1   1 -37    0.12    0.01
   1   1 -37    0.10    0.02
   1   1 -37    0.09    0.02
   1   1 -37    0.11    0.01
   1  -1  37    0.14    0.03
   1  -1  37    0.17    0.05
  -1   1  37    0.07    0.03
  -1   1  37    0.15    0.05
   1   1  38    0.58    0.05
   1   1  38    0.65    0.07
  -1  -1  38    0.56    0.03
  -1  -1  38    0.51    0.05
  -1  -1  38    0.53    0.04
  -1   1 -38    0.61    0.05
  -1   1 -38    0.57    0.04
   1  -1 -38    0.59    0.05
   1  -1 -38    0.58    0.04
  -1  -1 -38    0.49    0.05
   1   1 -38    0.54    0.03
   1   1 -38    0.50    0.04
   1   1 -38    0.48    0.03
   1  -1  38    0.56    0.06
   1  -1  38    0.55    0.05
  -1   1  38    0.47    0.06
  -1   1  38    0.64    0.05
   1   1  39    0.15    0.03
   1   1  39    0.22    0.06
  -1  -1  39    0.16    0.02
  -1  -1  39    0.18    0.03
  -1   1 -39    0.19    0.03
  -1   1 -39    0.15    0.02
   1  -1 -39    0.20    0.03
   1  -1 -39    0.20    0.03
  -1  -1 -39    0.16    0.02
  -1  -1 -39    0.25    0.04
   1   1 -39    0.16    0.02
   1   1 -39    0.19    0.02
   1  -1  39    0.15    0.04
   1  -1  39    0.16    0.03
  -1   1  39    0.15    0.05
  -1   1  39    0.19    0.03
   1   1  40    0.02    0.05
   1   1  40    0.14    0.03
  -1  -1  40    0.10    0.02
  -1  -1  40    0.08    0.03
  -1   1 -40    0.17    0.02
  -1   1 -40    0.10    0.02
   1  -1 -40    0.12    0.03
   1  -1 -40    0.11    0.02
  -1  -1 -40    0.11    0.03
  -1  -1 -40    0.15    0.02
   1   1 -40    0.13    0.02
   1   1 -40    0.13    0.02
   1  -1  40    0.09    0.03
   1  -1  40    0.07    0.04
  -1   1  40    0.09    0.05
  -1   1  40    0.10    0.03
   1   1  41    0.40    0.06
   1   1  41    0.39    0.04
  -1  -1  41    0.42    0.04
  -1  -1  41    0.42    0.04
  -1   1 -41    0.38    0.04
  -1   1 -41    0.33    0.03
   1  -1 -41    0.42    0.04
   1  -1 -41    0.38    0.04
  -1  -1 -41    0.42    0.04
  -1  -1 -41    0.35    0.03
   1   1 -41    0.36    0.03
   1   1 -41    0.41    0.03
   1  -1  41    0.37    0.04
   1  -1  41    0.46    0.05
  -1   1  41    0.49    0.06
  -1   1  41    0.37    0.04
   1   1  42    0.60    0.07
   1   1  42    0.48    0.04
  -1  -1  42    0.50    0.05
  -1  -1  42    0.47    0.04
  -1   1 -42    0.55    0.04
  -1   1 -42    0.54    0.04
   1  -1 -42    0.54    0.04
   1  -1 -42    0.53    0.05
  -1  -1 -42    0.53    0.05
  -1  -1 -42    0.59    0.04
   1   1 -42    0.57    0.04
   1   1 -42    0.60    0.04
   1  -1  42    0.44    0.04
   1  -1  42    0.58    0.06
  -1   1  42    0.55    0.06
  -1   1  42    0.51    0.04
   1   1  43    0.08    0.03
   1   1  43    0.01    0.06
  -1  -1  43    0.02    0.02
  -1  -1  43    0.02    0.03
  -1   1 -43   -0.03    0.02
  -1   1 -43    0.03    0.02
   1  -1 -43    0.00    0.02
   1  -1 -43    0.03    0.03
  -1  -1 -43    0.03    0.03
  -1  -1 -43    0.01    0.02
   1   1 -43    0.02    0.01
   1   1 -43    0.04    0.02
   1  -1  43    0.06    0.05
   1  -1  43    0.08    0.03
  -1   1  43   -0.04    0.05
  -1   1  43    0.02    0.03
   1   1  44    0.33    0.07
   1   1  44    0.24    0.04
  -1  -1  44    0.35    0.04
  -1  -1  44    0.27    0.03
  -1   1 -44    0.29    0.03
  -1   1 -44    0.31    0.03
   1  -1 -44    0.31    0.04
  -1  -1 -44    0.25    0.03
  -1  -1 -44    0.35    0.04
   1   1 -44    0.24    0.02
   1   1 -44    0.30    0.03
   1  -1  44    0.30    0.04
   1  -1  44    0.36    0.05
  -1   1  44    0.26    0.03
  -1   1  44    0.32    0.06
   1   1  45   -0.03    0.03
   1   1  45    0.06    0.07
  -1  -1  45    0.01    0.03
  -1  -1  45    0.01    0.02
  -1   1 -45    0.02    0.03
  -1   1 -45    0.02    0.02
   1  -1 -45    0.04    0.03
   1  -1 -45    0.01    0.02
  -1  -1 -45   -0.01    0.02
  -1  -1 -45    0.03    0.04
   1   1 -45    0.01    0.02
   1   1 -45    0.01    0.01
   1  -1  45    0.06    0.04
   1  -1  45    0.04    0.04
  -1   1  45    0.12    0.06
  -1   1  45   -0.01    0.03
   1   1  46    0.79    0.06
  -1  -1  46    0.80    0.06
  -1  -1  46    0.74    0.05
  -1   1 -46    0.89    0.06
  -1   1 -46    0.80    0.05
   1  -1 -46    0.73    0.05
  -1  -1 -46    0.90    0.07
  -1  -1 -46    0.76    0.05
   1   1 -46    0.73    0.05
   1  -1  46    0.78    0.06
  -1   1  46    0.80    0.06
  -1   1  46    1.00    0.09
   1   1  47    0.09    0.07
   1   1  47    0.11    0.04
  -1  -1  47    0.08    0.03
  -1  -1  47    0.11    0.02
  -1   1 -47    0.11    0.02
  -1   1 -47    0.07    0.03
   1  -1 -47    0.06    0.03
   1  -1 -47    0.06    0.02
  -1  -1 -47    0.16    0.04
  -1  -1 -47    0.07    0.02
   1   1 -47    0.08    0.01
   1   1 -47    0.10    0.02
   1  -1  47    0.10    0.04
   1  -1  47    0.07    0.03
  -1   1  47    0.12    0.03
  -1   1  47   -0.03    0.06
   1   1  48    1.77    0.12
   1   1  48    2.11    0.16
  -1   1 -48    1.91    0.12
   1  -1 -48    1.82    0.12
   1  -1 -48    2.05    0.13
  -1  -1 -48    1.81    0.12
  -1  -1 -48    1.73    0.11
   1  -1  48    1.84    0.12
   1  -1  48    2.02    0.13
  -1   1  48    1.71    0.11
   1   1  49    0.41    0.08
   1   1  49    0.51    0.06
  -1   1 -49    0.52    0.04
  -1   1 -49    0.49    0.04
   1  -1 -49    0.53    0.05
   1  -1 -49    0.57    0.04
  -1  -1 -49    0.53    0.04
  -1  -1 -49    0.44    0.05
   1  -1  49    0.35    0.04
   1  -1  49    0.47    0.05
  -1   1  49    0.45    0.05
  -1   1  49    0.47    0.07
   1   1  50    2.18    0.16
   1   1  50    1.88    0.13
  -1   1 -50    1.94    0.12
  -1   1 -50    1.98    0.12
   1  -1 -50    2.03    0.13
   1  -1 -50    1.90    0.12
  -1  -1 -50    2.26    0.15
  -1  -1 -50    1.91    0.12
   1  -1  50    1.96    0.13
   1  -1  50    1.91    0.12
  -1   1  50    2.22    0.16
  -1   1  50    1.98    0.13
   1   1  51    0.06    0.05
   1   1  51   -0.02    0.07
  -1   1 -51    0.02    0.02
  -1   1 -51    0.05    0.02
   1  -1 -51    0.01    0.03
   1  -1 -51   -0.02    0.02
  -1  -1 -51    0.03    0.02
  -1  -1 -51    0.05    0.04
   1  -1  51    0.06    0.03
   1  -1  51    0.05    0.03
  -1   1  51    0.06    0.06
  -1   1  51    0.01    0.03
   1   1  52    0.04    0.07
   1   1  52    0.06    0.05
   1  -1 -52    0.03    0.02
   1  -1 -52    0.02    0.03
  -1  -1 -52   -0.09    0.04
  -1  -1 -52   -0.01    0.02
  -1   1  52   -0.02    0.06
  -1   1  52    0.03    0.04
   1   1  53   -0.04    0.07
   1   1  53    0.05    0.05
   1  -1 -53    0.03    0.03
   1  -1 -53    0.04    0.02
  -1  -1 -53    0.01    0.04
  -1  -1 -53    0.01    0.02
  -1   1  53   -0.02    0.06
  -1   1  53    0.02    0.04
   1   1  54    0.15    0.05
   1   1  54    0.12    0.07
   1  -1 -54    0.03    0.02
   1  -1 -54    0.00    0.03
  -1  -1 -54    0.02    0.02
  -1  -1 -54   -0.03    0.04
  -1   1  54    0.00    0.04
  -1   1  54   -0.09    0.06
   1   1  55    0.36    0.08
   1   1  55    0.28    0.06
   1  -1 -55    0.29    0.03
   1  -1 -55    0.35    0.04
  -1  -1 -55    0.31    0.05
  -1  -1 -55    0.31    0.03
  -1   1  55    0.27    0.04
  -1   1  55    0.17    0.07
   1   1  56   -0.05    0.05
   1   1  56   -0.08    0.08
   1  -1 -56    0.04    0.02
   1  -1 -56    0.04    0.03
  -1  -1 -56    0.09    0.04
  -1  -1 -56    0.04    0.02
  -1   1  56   -0.02    0.06
  -1   1  56    0.03    0.04
   1   1  57    0.55    0.09
   1   1  57    0.44    0.07
   1  -1 -57    0.59    0.05
   1  -1 -57    0.56    0.04
  -1  -1 -57    0.54    0.04
  -1  -1 -57    0.58    0.06
  -1   1  57    0.53    0.06
  -1   1  57    0.62    0.08
   1   1  58    0.06    0.06
   1   1  58   -0.02    0.07
   1  -1 -58    0.01    0.03
   1  -1 -58   -0.01    0.02
  -1  -1 -58   -0.02    0.04
  -1  -1 -58   -0.01    0.02
  -1   1  58    0.00    0.04
  -1   1  58   -0.06    0.06
   1   1  59    0.01    0.05
   1   1  59    0.09    0.07
   1  -1 -59   -0.01    0.03
   1  -1 -59    0.01    0.02
  -1  -1 -59    0.05    0.04
  -1  -1 -59    0.04    0.02
  -1   1  59    0.10    0.04
  -1   1  59   -0.03    0.06
   1   1  60    0.02    0.07
   1   1  60    0.03    0.05
   1  -1 -60    0.04    0.02
   1  -1 -60    0.10    0.03
  -1  -1 -60    0.10    0.04
  -1  -1 -60    0.06    0.03
  -1   1  60    0.06    0.05
  -1   1  60    0.05    0.06
   1   1  61    0.07    0.05
   1   1  61   -0.03    0.06
  -1  -1 -61   -0.06    0.04
  -1  -1 -61    0.01    0.03
  -1   1  61    0.03    0.03
  -1   1  61   -0.05    0.04
   1   1  62    0.08    0.04
   1   1  62    0.12    0.05
  -1  -1 -62    0.13    0.03
  -1  -1 -62    0.18    0.03
  -1  -1 -63    0.06    0.02
  -1  -1 -63    0.06    0.02
  -2   0   0   29.52    1.51
  -2   0   0   30.76    1.58
  -2   0   0   27.06    1.65
  -2   0   0   29.23    1.78
   2   0   0   30.23    1.55
   2   0   0   32.25    1.65
   2   0   0   27.86    1.70
   2   0   0   27.50    1.68
   0  -2   0   28.00    1.43
   0  -2   0   28.23    1.45
   0   2   0   30.99    1.59
   0   2   0   27.53    1.41
   0   2   0   27.10    1.65
   0   2   0   28.01    1.71
   2   0   1   12.17    0.74
   2   0   1   12.00    0.73
  -2   0   1   13.08    0.67
  -2   0   1   13.18    0.68
  -2   0   1   11.82    0.72
  -2   0   1   11.62    0.71
  -2   0  -1   13.09    0.67
  -2   0  -1   13.00    0.67
  -2   0  -1   11.18    0.68
  -2   0  -1   12.34    0.75
   2   0  -1   12.48    0.76
   2   0  -1   11.68    0.71
   2   0  -1   13.04    0.67
   2   0  -1   12.69    0.65
   0  -2  -1   12.58    0.65
   0  -2  -1   12.75    0.65
   0  -2  -1   13.52    0.83
   0  -2  -1   13.31    0.81
   0   2  -1   13.22    0.81
   0   2  -1   12.95    0.79
   0   2  -1   12.83    0.66
   0   2  -1   13.08    0.67
   0  -2   1   12.91    0.66
   0  -2   1   13.16    0.68
   0  -2   1   12.23    0.75
   0  -2   1   12.09    0.74
   0   2   1   11.83    0.61
   0   2   1   11.93    0.61
   0   2   1   13.47    0.82
   0   2   1   13.20    0.81
  -2   0   2   56.52    2.90
  -2   0   2   55.21    2.83
  -2   0  -2   54.14    2.77
  -2   0  -2   58.05    2.97
  -2   0  -2   53.33    3.25
  -2   0  -2   55.44    3.38
   2   0  -2   57.33    2.94
   2   0  -2   55.05    2.82
   2   0  -2   54.52    3.33
   0  -2  -2   61.67    3.76
   0  -2  -2   60.82    3.71
   0  -2  -2   57.45    2.94
   0  -2  -2   54.92    2.81
   0   2  -2   56.18    2.88
   0   2  -2   53.50    2.74
   0   2  -2   60.60    3.70
   0   2  -2   58.25    3.55
   0  -2   2   55.23    2.83
   0  -2   2   52.86    2.71
   0  -2   2   59.84    3.65
   0  -2   2   61.78    3.77
   0   2   2   60.47    3.69
   0   2   2   62.31    3.80
   2   0   3   42.55    2.18
   2   0   3   39.96    2.05
  -2   0   3   37.41    2.28
  -2   0   3   38.05    2.32
  -2   0  -3   39.53    2.02
  -2   0  -3   41.48    2.12
  -2   0  -3   39.11    2.39
  -2   0  -3   37.67    2.30
   2   0  -3   38.16    1.95
   2   0  -3   40.06    2.05
   2   0  -3   36.86    2.25
   2   0  -3   37.64    2.30
   0  -2  -3   37.49    2.29
   0  -2  -3   36.98    2.26
   0  -2  -3   41.05    2.10
   0  -2  -3   37.67    1.93
   0   2  -3   40.05    2.05
   0   2  -3   38.89    1.99
   0   2  -3   35.78    2.18
   0   2  -3   37.18    2.27
   0  -2   3   36.60    2.23
   0  -2   3   36.98    2.26
   0   2   3   40.53    2.08
   0   2   3   40.35    2.07
   0   2   3   37.86    2.31
   0   2   3   38.28    2.34
   2   0   4   56.81    2.91
   2   0   4   57.51    2.95
   2   0   4   55.87    3.41
   2   0   4   54.49    3.32
  -2   0   4   56.05    2.87
  -2   0   4   54.35    3.32
  -2   0   4   52.75    3.22
  -2   0   4   56.55    2.90
  -2   0  -4   58.58    3.00
  -2   0  -4   56.12    2.88
  -2   0  -4   54.82    3.35
  -2   0  -4   56.34    3.44
   2   0  -4   53.99    3.29
   2   0  -4   53.80    3.28
   2   0  -4   55.40    2.84
   2   0  -4   55.34    2.83
   0  -2  -4   58.58    3.00
   0  -2  -4   54.60    2.80
   0  -2  -4   54.77    3.34
   0  -2  -4   53.97    3.29
   0   2  -4   52.35    2.68
   0   2  -4   53.67    2.75
   0   2  -4   55.03    3.36
   0   2  -4   55.02    3.36
   0  -2   4   56.62    2.90
   0  -2   4   54.66    2.80
   0  -2   4   54.72    3.34
   0  -2   4   53.04    3.24
   0   2   4   57.97    2.97
   0   2   4   56.95    2.92
   2   0   5   68.03    3.48
   2   0   5   65.89    3.37
   2   0   5   70.44    4.30
   2   0   5   65.49    4.00
  -2   0   5   65.51    3.36
  -2   0   5   67.54    3.46
  -2   0   5   66.74    4.07
  -2   0   5   71.25    4.35
  -2   0  -5   67.91    4.14
  -2   0  -5   66.73    4.07
  -2   0  -5   67.03    3.43
  -2   0  -5   66.28    3.40
   2   0  -5   67.25    3.44
   2   0  -5   68.77    4.20
   2   0  -5   67.19    4.10
   2   0  -5   66.04    3.38
   0  -2  -5   69.27    3.55
   0  -2  -5   65.60    3.36
   0  -2  -5   70.53    4.30
   0  -2  -5   73.27    4.47
   0   2  -5   66.86    3.43
   0   2  -5   67.03    3.43
   0   2  -5   69.77    4.26
   0  -2   5   65.28    3.34
   0  -2   5   70.97    3.64
   0  -2   5   74.01    4.51
   0   2   5   67.62    3.46
   0   2   5   69.06    3.54
   0   2   5   71.07    4.34
   0   2   5   64.20    3.92
   2   0   6    6.24    0.32
   2   0   6    6.34    0.39
  -2   0   6    6.31    0.32
  -2   0   6    6.44    0.39
  -2   0   6    6.18    0.38
  -2   0  -6    6.30    0.32
  -2   0  -6    6.30    0.39
  -2   0  -6    5.72    0.29
   2   0  -6    6.33    0.33
   2   0  -6    6.30    0.39
   0  -2  -6    7.23    0.44
   0  -2  -6    6.77    0.41
   0  -2  -6    6.35    0.33
   0   2  -6    6.34    0.33
   0   2  -6    6.89    0.42
   0  -2   6    6.46    0.33
   0  -2   6    5.65    0.29
   0  -2   6    7.19    0.44
   0   2   6    6.35    0.33
   0   2   6    5.78    0.30
   0   2   6    6.79    0.42
   0   2   6    7.06    0.43
   2   0   7   19.61    1.01
   2   0   7   18.66    0.96
   2   0   7   18.14    1.11
   2   0   7   19.21    1.17
  -2   0   7   19.25    0.99
  -2   0   7   18.79    0.96
  -2   0   7   18.37    1.12
  -2   0   7   19.44    1.19
  -2   0  -7   18.72    1.14
  -2   0  -7   18.36    1.12
  -2   0  -7   18.37    0.94
  -2   0  -7   19.10    0.98
   2   0  -7   19.05    1.16
   2   0  -7   17.96    0.92
   2   0  -7   19.65    1.01
   2   0  -7   18.97    1.16
   0  -2  -7   18.91    0.97
   0  -2  -7   20.13    1.03
   0  -2  -7   20.03    1.22
   0  -2  -7   19.60    1.20
   0   2  -7   19.01    0.97
   0   2  -7   19.35    0.99
   0   2  -7   19.63    1.20
   0  -2   7   18.75    0.96
   0  -2   7   19.02    0.98
   0   2   7   19.34    0.99
   0   2   7   18.85    0.97
   0   2   7   19.18    1.17
   0   2   7   19.96    1.22
   2   0   8   15.04    0.77
   2   0   8   13.75    0.70
   2   0   8   13.25    0.81
   2   0   8   13.08    0.80
  -2   0   8   15.19    0.78
  -2   0   8   13.55    0.69
  -2   0   8   13.41    0.82
  -2   0   8   13.13    0.80
  -2   0  -8   15.15    0.78
  -2   0  -8   13.34    0.68
  -2   0  -8   13.76    0.84
  -2   0  -8   12.82    0.78
   2   0  -8   13.57    0.83
   2   0  -8   12.72    0.78
   2   0  -8   14.14    0.73
   2   0  -8   15.39    0.79
   0  -2  -8   13.90    0.71
   0  -2  -8   12.45    0.76
   0  -2  -8   11.78    0.72
   0  -2  -8   14.46    0.74
   0   2  -8   14.03    0.72
   0   2  -8   13.72    0.70
   0   2  -8   12.42    0.76
   0  -2   8   14.44    0.74
   0  -2   8   13.44    0.69
   0   2   8   14.82    0.76
   0   2   8   13.41    0.69
   0   2   8   12.25    0.75
   0   2   8   11.87    0.73
   2   0   9    0.26    0.02
   2   0   9    0.32    0.02
   2   0   9    0.30    0.03
  -2   0   9    0.24    0.02
  -2   0   9    0.27    0.02
  -2   0   9    0.26    0.02
  -2   0   9    0.32    0.03
  -2   0  -9    0.25    0.02
  -2   0  -9    0.29    0.02
  -2   0  -9    0.34    0.03
   2   0  -9    0.24    0.02
   2   0  -9    0.33    0.03
   0  -2  -9    0.26    0.02
   0  -2  -9    0.38    0.03
   0  -2   9    0.31    0.02
   0   2   9    0.26    0.02
   2   0  10   60.93    3.12
   2   0  10   58.95    3.02
   2   0  10   57.50    3.51
   2   0  10   62.54    3.82
  -2   0  10   59.31    3.04
  -2   0  10   59.71    3.06
  -2   0  10   61.23    3.74
  -2   0  10   58.30    3.56
  -2   0 -10   59.21    3.61
  -2   0 -10   59.60    3.64
  -2   0 -10   59.66    3.06
  -2   0 -10   58.25    2.98
   2   0 -10   58.28    2.99
   2   0 -10   59.16    3.61
   2   0 -10   66.62    4.07
   2   0 -10   58.44    2.99
   0  -2 -10   61.71    3.16
   0  -2 -10   58.11    2.98
   0  -2 -10   62.67    3.82
   0  -2 -10   62.58    3.82
   0   2 -10   57.53    2.95
   0   2 -10   60.84    3.12
   0   2 -10   58.34    3.57
   0  -2  10   57.91    2.97
   0  -2  10   58.60    3.00
   0   2  10   60.14    3.08
   0   2  10   59.27    3.04
   0   2  10   59.90    3.65
   0   2  10   65.14    3.98
   2   0  11   14.36    0.74
   2   0  11   15.76    0.81
   2   0  11   14.04    0.86
   2   0  11   15.24    0.93
  -2   0  11   14.51    0.89
  -2   0  11   14.93    0.91
  -2   0  11   14.83    0.76
  -2   0  11   15.90    0.82
  -2   0 -11   13.69    0.84
  -2   0 -11   14.78    0.90
  -2   0 -11   14.99    0.77
  -2   0 -11   14.60    0.75
   2   0 -11   15.99    0.82
   2   0 -11   14.33    0.73
   2   0 -11   14.82    0.91
   2   0 -11   14.45    0.88
   0  -2 -11   15.51    0.80
   0  -2 -11   15.46    0.79
   0  -2 -11   15.57    0.95
   0  -2 -11   14.70    0.90
   0   2 -11   15.25    0.78
   0   2 -11   15.43    0.79
   0   2 -11   13.63    0.84
   0  -2  11   16.03    0.82
   0  -2  11   15.49    0.80
   0   2  11   15.97    0.82
   0   2  11   14.81    0.76
   0   2  11   14.29    0.87
   0   2  11   15.70    0.96
   2   0  12  108.37    5.55
   2   0  12  106.83    5.47
   2   0  12  103.67    6.33
   2   0  12  103.74    6.33
  -2   0  12  105.43    5.40
  -2   0  12  103.74    5.31
  -2   0  12  100.29    6.12
  -2   0  12  100.51    6.13
  -2   0 -12  104.70    6.39
  -2   0 -12  108.52    5.56
  -2   0 -12  103.52    5.30
  -2   0 -12  104.33    6.37
   2   0 -12  102.28    6.24
   2   0 -12   99.71    6.08
   2   0 -12  105.65    5.41
   2   0 -12  106.76    5.47
   0  -2 -12  108.81    5.58
   0  -2 -12  107.93    5.53
   0  -2 -12  106.46    6.49
   0  -2 -12  103.38    6.31
   0   2 -12  105.14    5.39
   0   2 -12  104.11    5.33
   0  -2  12  104.99    5.38
   0   2  12  107.20    5.49
   0   2  12  107.86    5.52
   0   2  12  103.89    6.34
   0   2  12  104.77    6.39
   2   0  13   19.16    0.98
   2   0  13   17.96    0.92
   2   0  13   18.44    1.13
   2   0  13   17.89    1.09
  -2   0  13   19.63    1.01
  -2   0  13   19.21    0.99
  -2   0  13   17.92    1.09
  -2   0  13   17.41    1.06
  -2   0 -13   19.44    1.19
  -2   0 -13   19.96    1.02
  -2   0 -13   17.56    0.90
  -2   0 -13   18.18    1.11
   2   0 -13   17.12    1.05
   2   0 -13   17.55    1.07
   2   0 -13   19.93    1.02
   2   0 -13   18.00    0.92
   0  -2 -13   20.97    1.07
   0  -2 -13   18.01    0.92
   0  -2 -13   16.37    1.00
   0  -2 -13   16.93    1.03
   0   2 -13   18.03    0.93
   0   2 -13   17.43    0.89
   0  -2  13   18.96    0.97
   0  -2  13   19.07    0.98
   0   2  13   19.68    1.01
   0   2  13   18.77    0.96
   0   2  13   16.70    1.02
   0   2  13   16.67    1.02
   2   0  14    5.76    0.30
  -2   0  14    6.31    0.32
  -2   0  14    6.09    0.31
  -2   0  14    8.79    0.54
  -2   0 -14    5.75    0.30
  -2   0 -14    6.47    0.33
  -2   0 -14    8.41    0.51
   2   0 -14    5.94    0.31
   2   0 -14    6.44    0.33
   0  -2 -14    6.10    0.31
   0  -2 -14    8.30    0.51
   0   2 -14    6.48    0.33
   0  -2  14    6.32    0.33
   0  -2  14    6.05    0.31
   0   2  14    6.50    0.33
   2   0  15  184.95    9.48
   2   0  15  199.12   10.21
   2   0  15  216.23   13.19
   2   0  15  201.40   12.29
  -2   0  15  199.71   10.23
  -2   0  15  197.28   10.10
  -2   0  15  218.28   13.32
  -2   0  15  218.06   13.30
  -2   0 -15  205.95   12.56
  -2   0 -15  209.18   12.76
  -2   0 -15  192.00    9.84
  -2   0 -15  201.10   10.31
   2   0 -15  212.41   12.96
   2   0 -15  232.60   14.19
   2   0 -15  204.85   10.49
   2   0 -15  201.10   10.30
   0  -2 -15  197.65   10.13
   0  -2 -15  205.51   10.53
   0  -2 -15  227.68   13.89
   0  -2 -15  219.46   13.39
   0   2 -15  198.46   10.16
   0   2 -15  205.14   10.51
   0  -2  15  196.62   10.07
   0  -2  15  200.73   10.28
   0   2  15  206.46   10.58
   0   2  15  199.71   10.24
   0   2  15  217.47   13.27
   0   2  15  230.10   14.04
   2   0  16   14.40    0.74
   2   0  16   15.46    0.94
   2   0  16   15.16    0.93
  -2   0  16   15.45    0.79
  -2   0  16   14.66    0.90
  -2   0  16   14.48    0.88
  -2   0 -16   15.79    0.81
  -2   0 -16   14.63    0.89
   2   0 -16   14.89    0.76
   2   0 -16   13.76    0.84
   2   0 -16   15.32    0.94
   0  -2 -16   14.82    0.76
   0  -2 -16   16.70    0.86
   0  -2 -16   13.62    0.83
   0  -2 -16   13.56    0.83
   0   2 -16   15.43    0.79
   0   2 -16   14.91    0.77
   0  -2  16   16.24    0.83
   0   2  16   16.41    0.84
   0   2  16   14.87    0.76
   0   2  16   13.51    0.83
   0   2  16   13.97    0.85
   2   0  17   10.37    0.53
   2   0  17    9.85    0.60
   2   0  17    8.82    0.54
  -2   0  17   10.42    0.54
  -2   0  17   10.40    0.53
  -2   0  17    9.05    0.55
  -2   0  17    9.22    0.56
  -2   0 -17    9.48    0.49
  -2   0 -17    9.15    0.56
  -2   0 -17    8.56    0.52
   2   0 -17    9.57    0.59
   2   0 -17    9.44    0.58
   2   0 -17   10.08    0.52
   0  -2 -17    9.41    0.48
   0  -2 -17    9.40    0.58
   0  -2 -17    9.64    0.59
   0   2 -17    9.53    0.49
   0   2 -17   10.98    0.56
   0  -2  17    9.79    0.50
   0   2  17   10.10    0.52
   0   2  17    9.18    0.56
   0   2  17    8.91    0.55
   2   0  18   18.98    0.97
   2   0  18   19.45    1.19
   2   0  18   17.46    1.07
  -2   0  18   16.92    0.87
  -2   0  18   15.76    0.81
  -2   0  18   18.26    1.12
  -2   0  18   19.03    1.16
  -2   0 -18   16.52    0.85
  -2   0 -18   18.50    1.13
  -2   0 -18   17.46    1.07
   2   0 -18   17.45    1.07
   2   0 -18   17.03    0.87
   2   0 -18   17.02    0.87
   2   0 -18   19.18    1.17
   0  -2 -18   19.10    1.17
   0  -2 -18   18.42    0.94
   0  -2 -18   18.38    1.12
   0   2 -18   16.96    0.87
   0  -2  18   17.24    0.88
   0  -2  18   17.55    0.90
   0   2  18   17.40    0.89
   0   2  18   16.94    0.87
   0   2  18   18.18    1.11
   0   2  18   20.52    1.25
   2   0  19    1.90    0.12
   2   0  19    1.93    0.12
  -2   0  19    1.95    0.10
  -2   0  19    2.17    0.11
  -2   0  19    1.64    0.10
  -2   0  19    1.74    0.11
  -2   0 -19    1.70    0.11
  -2   0 -19    1.96    0.12
   2   0 -19    2.06    0.11
   2   0 -19    2.19    0.11
   2   0 -19    1.82    0.11
   0  -2 -19    1.85    0.10
   0  -2 -19    1.75    0.11
   0   2 -19    1.95    0.10
   0   2 -19    2.12    0.11
   0  -2  19    2.29    0.12
   0  -2  19    2.14    0.11
   0   2  19    2.04    0.11
   0   2  19    1.80    0.11
   2   0  20  146.77    8.96
   2   0  20  152.64    9.31
  -2   0  20  163.88    8.39
  -2   0  20  156.53    8.02
  -2   0  20  153.52    9.37
  -2   0  20  148.61    9.07
  -2   0 -20  162.56    8.36
  -2   0 -20  151.62    9.25
  -2   0 -20  159.91    9.76
   2   0 -20  159.10    8.15
   2   0 -20  156.39    8.01
   2   0 -20  155.14    9.46
   2   0 -20  148.09    9.04
   0  -2 -20  145.96    8.91
   0  -2 -20  156.24    8.02
   0  -2 -20  158.44    9.67
   0   2 -20  152.13    7.79
   0   2 -20  151.03    7.74
   0   2 -20  158.66    9.76
   0  -2  20  162.34    8.32
   0  -2  20  154.55    7.91
   0   2  20  158.08    8.11
   0   2  20  155.73    9.50
   0   2  20  147.21    8.99
  -2   0  21    2.19    0.14
  -2   0  21    2.15    0.13
   0  -2 -21    2.04    0.13
   0  -2 -21    2.13    0.13
   0   2  21    2.38    0.15
   2   0  22   16.30    1.00
   2   0  22   17.90    1.09
  -2   0  22   17.39    0.89
  -2   0  22   19.25    0.99
  -2   0  22   16.80    1.03
  -2   0  22   16.87    1.03
  -2   0 -22   16.84    1.03
  -2   0 -22   18.69    1.14
   2   0 -22   18.05    0.93
   2   0 -22   19.23    0.99
   2   0 -22   16.91    1.03
   2   0 -22   16.87    1.03
   0  -2 -22   16.56    1.01
   0  -2 -22   16.12    0.99
   0  -2 -22   17.06    0.88
   0   2 -22   18.22    1.12
   0   2 -22   17.07    0.88
   0   2 -22   16.72    0.86
   0  -2  22   18.50    0.95
   0  -2  22   18.77    0.96
   0   2  22   17.12    1.05
   0   2  22   16.36    1.00
   2   0  23   12.92    0.79
   2   0  23   12.97    0.79
  -2   0  23   11.51    0.59
  -2   0  23   11.83    0.61
  -2   0  23   12.58    0.77
  -2   0  23   12.81    0.78
  -2   0 -23   12.06    0.74
  -2   0 -23   12.55    0.77
   2   0 -23   12.12    0.62
   2   0 -23   12.03    0.62
   2   0 -23   12.83    0.78
   2   0 -23   11.62    0.71
   0  -2 -23   12.45    0.76
   0  -2 -23   12.61    0.77
   0   2 -23   11.75    0.60
   0   2 -23   12.25    0.63
   0   2 -23   12.62    0.77
   0  -2  23   11.74    0.60
   0  -2  23   11.56    0.59
   0   2  23   13.21    0.81
   0   2  23   12.31    0.75
   2   0  24   13.64    0.83
   2   0  24   13.53    0.83
  -2   0  24   12.94    0.66
  -2   0  24   13.20    0.68
  -2   0  24   13.11    0.80
  -2   0  24   13.31    0.81
  -2   0 -24   13.37    0.82
  -2   0 -24   13.16    0.80
   2   0 -24   12.85    0.66
   2   0 -24   13.61    0.70
   2   0 -24   12.49    0.76
   2   0 -24   13.19    0.81
   0  -2 -24   13.20    0.81
   0  -2 -24   14.06    0.86
   0   2 -24   12.58    0.65
   0   2 -24   12.99    0.67
   0   2 -24   12.85    0.79
   0  -2  24   12.92    0.66
   0  -2  24   13.31    0.68
   0   2  24   13.39    0.82
   0   2  24   13.37    0.82
   2   0  25    0.91    0.06
  -2   0  25    1.00    0.05
  -2   0  25    1.04    0.06
  -2   0  25    0.94    0.07
  -2   0  25    1.05    0.07
  -2   0 -25    1.04    0.07
  -2   0 -25    0.89    0.06
   2   0 -25    1.06    0.06
   2   0 -25    1.04    0.06
   2   0 -25    0.88    0.06
   2   0 -25    1.02    0.07
   0  -2 -25    1.01    0.07
   0  -2 -25    1.08    0.07
   0   2 -25    1.05    0.06
   0   2 -25    1.16    0.06
   0  -2  25    1.00    0.05
   0   2  25    1.08    0.08
   0   2  25    0.98    0.07
   2   0  26    4.00    0.25
   2   0  26    3.99    0.25
  -2   0  26    3.94    0.20
  -2   0  26    3.78    0.19
  -2   0  26    4.12    0.26
  -2   0  26    3.84    0.24
  -2   0 -26    3.80    0.23
  -2   0 -26    3.75    0.23
   2   0 -26    4.24    0.22
   2   0 -26    3.76    0.23
   2   0 -26    3.96    0.24
   2   0 -26    3.72    0.19
   0  -2 -26    3.94    0.24
   0  -2 -26    3.83    0.24
   0   2 -26    3.76    0.19
   0   2 -26    3.94    0.20
   0   2 -26    4.09    0.25
   0  -2  26    4.09    0.21
   0  -2  26    3.85    0.20
   0   2  26    3.75    0.23
   0   2  26    4.08    0.25
   2   0  27    0.20    0.04
   2   0  27    0.14    0.03
  -2   0  27    0.32    0.02
  -2   0  27    0.36    0.03
  -2   0  27    0.23    0.03
  -2   0  27    0.25    0.02
  -2   0 -27    0.25    0.03
  -2   0 -27    0.22    0.02
   2   0 -27    0.23    0.03
   2   0 -27    0.23    0.03
   2   0 -27    0.29    0.02
   0  -2 -27    0.24    0.03
   0  -2 -27    0.26    0.03
   0   2 -27    0.26    0.02
   0   2 -27    0.29    0.02
   0   2 -27    0.25    0.02
   0  -2  27    0.28    0.02
   0  -2  27    0.31    0.02
   0   2  27    0.18    0.03
   0   2  27    0.23    0.04
   2   0  28    2.01    0.13
   2   0  28    1.74    0.11
  -2   0  28    1.76    0.11
  -2   0 -28    1.72    0.11
   2   0 -28    1.68    0.11
   2   0 -28    1.98    0.13
   0  -2 -28    1.78    0.11
   0  -2  28    1.94    0.12
   0   2  28    1.72    0.11
   2   0  29    3.02    0.19
   2   0  29    3.22    0.20
  -2   0  29    2.90    0.15
  -2   0  29    2.99    0.15
  -2   0  29    3.02    0.19
  -2   0  29    3.33    0.21
  -2   0 -29    2.94    0.18
  -2   0 -29    3.11    0.19
   2   0 -29    2.90    0.15
   2   0 -29    3.07    0.16
   2   0 -29    3.11    0.19
   2   0 -29    3.09    0.19
   0  -2 -29    3.13    0.20
   0  -2 -29    3.10    0.19
   0   2 -29    2.93    0.18
   0   2 -29    2.99    0.16
   0   2 -29    2.84    0.15
   0  -2  29    2.91    0.15
   0  -2  29    2.97    0.15
   0  -2  29    3.18    0.20
   0   2  29    3.26    0.20
   0   2  29    3.11    0.20
   2   0  30   18.61    1.14
   2   0  30   20.62    1.26
  -2   0  30   17.50    0.90
  -2   0  30   17.61    0.90
  -2   0  30   20.08    1.23
  -2   0  30   18.69    1.14
  -2   0 -30   18.77    1.15
  -2   0 -30   18.28    1.12
   2   0 -30   18.03    0.93
   2   0 -30   19.03    0.98
   2   0 -30   19.24    1.18
   2   0 -30   19.02    1.16
   0  -2 -30   18.97    1.16
   0  -2 -30   17.42    1.07
   0   2 -30   17.70    0.91
   0   2 -30   18.24    0.94
   0   2 -30   18.79    1.15
   0  -2  30   17.56    0.90
   0  -2  30   17.81    0.91
   0  -2  30   19.02    1.16
   0   2  30   18.65    1.14
   0   2  30   19.17    1.17
   2   0  31    3.25    0.20
   2   0  31    3.79    0.24
  -2   0  31    3.03    0.16
  -2   0  31    3.02    0.16
  -2   0  31    3.30    0.21
  -2   0  31    3.31    0.20
  -2   0 -31    3.12    0.19
  -2   0 -31    3.29    0.20
   2   0 -31    3.16    0.16
   2   0 -31    3.08    0.19
   2   0 -31    3.71    0.23
   2   0 -31    2.84    0.15
   0  -2 -31    3.10    0.19
   0  -2 -31    3.34    0.21
   0   2 -31    3.22    0.17
   0   2 -31    3.11    0.16
   0   2 -31    3.15    0.19
   0  -2  31    3.02    0.16
   0  -2  31    3.03    0.16
   0  -2  31    3.36    0.21
   0   2  31    3.17    0.20
   0   2  31    3.79    0.24
   2   0  32    0.67    0.05
   2   0  32    0.75    0.07
  -2   0  32    0.56    0.03
  -2   0  32    0.70    0.06
  -2   0  32    0.68    0.05
   2   0 -32    0.52    0.03
   2   0 -32    0.60    0.05
   2   0 -32    0.79    0.06
   0  -2 -32    0.58    0.04
   0  -2 -32    0.72    0.06
   0   2 -32    0.56    0.03
   0  -2  32    0.49    0.03
   0  -2  32    0.68    0.05
   0   2  32    0.58    0.05
   0   2  32    0.76    0.07
   2   0  33    7.15    0.44
   2   0  33    7.13    0.44
  -2   0  33    6.86    0.35
  -2   0  33    7.42    0.38
  -2   0  33    6.61    0.41
  -2   0  33    6.94    0.43
  -2   0 -33    6.49    0.40
  -2   0 -33    7.24    0.44
   2   0 -33    7.39    0.38
   2   0 -33    6.84    0.42
   0  -2 -33    6.83    0.42
   0  -2 -33    6.70    0.41
   0   2 -33    7.62    0.47
   0   2 -33    6.56    0.34
   0   2 -33    7.14    0.37
   0  -2  33    7.36    0.38
   0  -2  33    7.03    0.36
   0  -2  33    7.21    0.44
   0   2  33    6.63    0.41
   0   2  33    6.76    0.42
   2   0  34    1.06    0.07
   2   0  34    1.35    0.10
  -2   0  34    1.09    0.06
  -2   0  34    1.09    0.07
  -2   0  34    1.22    0.09
  -2   0 -34    1.17    0.08
   2   0 -34    1.23    0.07
   2   0 -34    1.19    0.08
   2   0 -34    1.11    0.07
   0  -2 -34    1.16    0.08
   0  -2 -34    1.16    0.08
   0   2 -34    1.15    0.06
   0   2 -34    1.19    0.06
   0   2 -34    1.03    0.06
   0  -2  34    1.16    0.06
   0  -2  34    1.10    0.06
   0   2  34    1.15    0.08
   0   2  34    1.25    0.10
   2   0  35    0.03    0.03
   2   0  35    0.08    0.05
  -2   0  35    0.08    0.02
  -2   0  35    0.08    0.01
  -2   0  35    0.07    0.02
  -2   0  35    0.08    0.04
  -2   0 -35    0.06    0.02
  -2   0 -35    0.08    0.03
   2   0 -35    0.04    0.01
   2   0 -35    0.06    0.03
   2   0 -35    0.08    0.02
   2   0 -35    0.03    0.02
   0  -2 -35    0.03    0.02
   0  -2 -35    0.01    0.03
   0   2 -35    0.08    0.01
   0   2 -35    0.06    0.01
   0   2 -35    0.07    0.01
   0  -2  35    0.07    0.01
   0  -2  35    0.10    0.01
   0   2  35    0.04    0.03
   0   2  35    0.04    0.05
   2   0  36    0.67    0.07
   2   0  36    0.59    0.05
  -2   0  36    0.50    0.03
  -2   0  36    0.66    0.06
  -2   0  36    0.55    0.04
  -2   0 -36    0.61    0.05
  -2   0 -36    0.57    0.04
   2   0 -36    0.57    0.03
   2   0 -36    0.64    0.05
   2   0 -36    0.57    0.04
   0  -2 -36    0.60    0.05
   0  -2 -36    0.55    0.04
   0   2 -36    0.48    0.03
   0   2 -36    0.53    0.03
   0   2 -36    0.57    0.04
   0  -2  36    0.50    0.03
   0  -2  36    0.52    0.03
   0   2  36    0.60    0.05
   0   2  36    0.63    0.07
   2   0  37    1.33    0.09
  -2   0  37    1.34    0.07
  -2   0  37    1.14    0.06
  -2   0  37    1.32    0.09
  -2   0  37    1.42    0.10
  -2   0 -37    1.48    0.10
  -2   0 -37    1.20    0.08
   2   0 -37    1.27    0.07
   2   0 -37    1.26    0.08
   2   0 -37    1.35    0.09
   0  -2 -37    1.32    0.09
   0  -2 -37    1.34    0.09
   0   2 -37    1.27    0.07
   0   2 -37    1.26    0.07
   0  -2  37    1.16    0.06
   0  -2  37    1.20    0.06
   0   2  37    1.29    0.09
   2   0  38    0.82    0.08
   2   0  38    0.69    0.06
  -2   0  38    0.83    0.04
  -2   0  38    0.77    0.06
  -2   0  38    0.80    0.06
  -2   0 -38    0.73    0.05
  -2   0 -38    0.78    0.06
   2   0 -38    0.89    0.05
   2   0 -38    0.98    0.06
   2   0 -38    0.81    0.05
   2   0 -38    0.84    0.06
   0  -2 -38    0.77    0.06
   0  -2 -38    0.86    0.06
   0   2 -38    0.84    0.04
   0   2 -38    0.83    0.04
   0  -2  38    0.79    0.04
   0  -2  38    0.87    0.05
   0   2  38    0.80    0.06
   0   2  38    0.71    0.07
   2   0  39   10.37    0.64
   2   0  39    8.60    0.53
  -2   0  39    9.10    0.47
  -2   0  39    8.99    0.46
  -2   0  39    8.66    0.53
  -2   0  39    9.73    0.60
  -2   0 -39    8.92    0.55
  -2   0 -39    9.34    0.57
   2   0 -39    9.82    0.51
   2   0 -39    9.11    0.56
   2   0 -39    9.00    0.55
   2   0 -39    9.07    0.47
   0  -2 -39    9.10    0.56
   0  -2 -39    8.82    0.54
   0   2 -39    9.28    0.48
   0   2 -39    8.83    0.45
   0  -2  39    8.81    0.45
   0  -2  39   10.19    0.52
   0   2  39    8.29    0.51
   0   2  39    9.73    0.60
   2   0  40    5.52    0.34
   2   0  40    4.77    0.30
  -2   0  40    4.99    0.26
  -2   0  40    5.15    0.32
  -2   0  40    4.68    0.29
  -2   0 -40    4.93    0.30
  -2   0 -40    4.73    0.29
   2   0 -40    4.85    0.25
   2   0 -40    5.18    0.27
   2   0 -40    4.95    0.30
   2   0 -40    4.90    0.30
   0  -2 -40    4.63    0.29
   0  -2 -40    4.84    0.30
   0   2  40    5.06    0.32
   0   2  40    4.70    0.29
   2   0  41    0.30    0.06
   2   0  41    0.29    0.04
  -2   0  41    0.26    0.05
  -2   0  41    0.25    0.03
  -2   0 -41    0.30    0.04
  -2   0 -41    0.35    0.03
   2   0 -41    0.25    0.03
   2   0 -41    0.26    0.03
   0  -2 -41    0.22    0.03
   0  -2 -41    0.17    0.04
   0   2  41    0.16    0.06
   0   2  41    0.26    0.03
   2   0  42    0.38    0.06
   2   0  42    0.25    0.04
  -2   0  42    0.32    0.05
  -2   0  42    0.28    0.03
  -2   0 -42    0.29    0.03
  -2   0 -42    0.33    0.04
   2   0 -42    0.29    0.03
   2   0 -42    0.29    0.03
   0  -2 -42    0.33    0.03
   0  -2 -42    0.29    0.04
   0   2  42    0.34    0.07
   0   2  42    0.36    0.04
   2   0  43    0.02    0.06
   2   0  43    0.05    0.04
  -2   0  43    0.06    0.05
  -2   0  43    0.02    0.02
  -2   0 -43    0.05    0.03
  -2   0 -43    0.05    0.02
   2   0 -43    0.04    0.02
   2   0 -43    0.04    0.02
   0  -2 -43    0.04    0.02
   0  -2 -43    0.04    0.04
   0   2  43    0.08    0.07
   0   2  43    0.00    0.03
   2   0  44    0.30    0.04
   2   0  44    0.36    0.07
  -2   0  44    0.51    0.06
  -2   0  44    0.32    0.03
  -2   0 -44    0.31    0.04
  -2   0 -44    0.30    0.03
   2   0 -44    0.36    0.03
   2   0 -44    0.35    0.03
   0  -2 -44    0.36    0.03
   0  -2 -44    0.35    0.04
   0   2  44    0.43    0.08
   0   2  44    0.35    0.04
   2   0  45    0.10    0.07
   2   0  45    0.12    0.04
  -2   0  45    0.11    0.05
  -2   0  45    0.10    0.03
  -2   0 -45    0.12    0.04
  -2   0 -45    0.08    0.02
   2   0 -45    0.09    0.03
   2   0 -45    0.09    0.02
   0  -2 -45    0.12    0.03
   0  -2 -45    0.04    0.04
   0   2  45    0.09    0.03
   0   2  45    0.18    0.07
   2   0  46    0.06    0.04
   2   0  46    0.18    0.07
  -2   0  46    0.07    0.03
  -2   0  46    0.06    0.05
  -2   0 -46    0.07    0.04
  -2   0 -46    0.09    0.02
   2   0 -46    0.08    0.02
   2   0 -46    0.05    0.03
   0  -2 -46    0.11    0.03
   0  -2 -46    0.12    0.04
   0   2  46    0.09    0.08
   0   2  46    0.09    0.03
   2   0  47    0.44    0.08
   2   0  47    0.36    0.05
  -2   0  47    0.42    0.06
  -2   0  47    0.30    0.03
  -2   0 -47    0.39    0.05
  -2   0 -47    0.35    0.03
   2   0 -47    0.37    0.03
   2   0 -47    0.37    0.04
   0  -2 -47    0.36    0.04
   0  -2 -47    0.39    0.05
   0   2  47    0.35    0.08
   0   2  47    0.39    0.04
   2   0  48    1.14    0.09
   2   0  48    1.28    0.11
  -2   0  48    1.29    0.10
  -2   0  48    1.22    0.08
  -2   0 -48    1.27    0.09
  -2   0 -48    1.23    0.08
   2   0 -48    1.34    0.09
   2   0 -48    1.22    0.08
   0  -2 -48    1.19    0.08
   0  -2 -48    1.30    0.09
   0   2  48    1.38    0.12
   0   2  48    1.16    0.08
   2   0  49    0.30    0.08
   2   0  49    0.21    0.05
  -2   0  49    0.21    0.03
  -2   0  49    0.29    0.05
  -2   0 -49    0.20    0.03
  -2   0 -49    0.27    0.04
   2   0 -49    0.21    0.02
   2   0 -49    0.26    0.03
   0  -2 -49    0.26    0.05
   0  -2 -49    0.21    0.03
   0   2  49    0.29    0.08
   0   2  49    0.18    0.04
   2   0  50    0.40    0.06
   2   0  50    0.55    0.09
  -2   0  50    0.40    0.06
  -2   0  50    0.39    0.04
  -2   0 -50    0.45    0.05
  -2   0 -50    0.47    0.04
   2   0 -50    0.43    0.04
   2   0 -50    0.38    0.03
   0  -2 -50    0.42    0.04
   0  -2 -50    0.48    0.06
   0   2  50    0.38    0.05
   0   2  50    0.40    0.08
   2   0  51    0.32    0.08
   2   0  51    0.33    0.05
  -2   0  51    0.30    0.06
  -2   0  51    0.29    0.04
  -2   0 -51    0.23    0.03
  -2   0 -51    0.22    0.04
   2   0 -51    0.27    0.03
   2   0 -51    0.28    0.02
   0  -2 -51    0.18    0.05
   0  -2 -51    0.26    0.03
   0   2  51    0.33    0.08
   0   2  51    0.16    0.04
   2   0  52    0.06    0.06
   2   0  52    0.17    0.07
  -2   0  52    0.11    0.05
  -2   0  52    0.00    0.03
  -2   0 -52    0.00    0.04
  -2   0 -52    0.04    0.02
   2   0 -52    0.09    0.02
   2   0 -52    0.09    0.03
   0  -2 -52    0.09    0.05
   0  -2 -52    0.08    0.03
   0   2  52    0.12    0.08
   0   2  52    0.06    0.04
   2   0  53    0.24    0.06
   2   0  53    0.21    0.07
  -2   0  53    0.23    0.03
  -2   0  53    0.24    0.05
  -2   0 -53    0.18    0.03
  -2   0 -53    0.24    0.04
   2   0 -53    0.19    0.02
   2   0 -53    0.22    0.03
   0  -2 -53    0.21    0.05
   0  -2 -53    0.20    0.03
   0   2  53    0.24    0.05
   0   2  53    0.19    0.08
   2   0  54    0.08    0.06
   2   0  54    0.07    0.05
  -2   0  54    0.02    0.04
  -2   0  54    0.04    0.03
  -2   0 -54    0.02    0.04
  -2   0 -54    0.03    0.03
   2   0 -54    0.01    0.02
   2   0 -54    0.02    0.01
   0  -2 -54    0.04    0.03
   0  -2 -54    0.09    0.04
   0   2  54   -0.09    0.08
   0   2  54    0.04    0.04
   2   0  55   -0.01    0.07
   2   0  55    0.01    0.06
  -2   0  55    0.07    0.03
  -2   0  55   -0.04    0.04
  -2   0 -55    0.02    0.04
  -2   0 -55    0.00    0.03
   2   0 -55    0.00    0.01
   2   0 -55    0.01    0.02
   0  -2 -55    0.02    0.04
   0  -2 -55    0.03    0.02
   0   2  55    0.03    0.04
   0   2  55    0.10    0.08
   2   0  56    0.05    0.07
   2   0  56    0.03    0.06
  -2   0 -56    0.03    0.03
  -2   0 -56    0.03    0.03
   0  -2 -56    0.03    0.02
   0  -2 -56    0.00    0.04
   0   2  56   -0.03    0.04
   0   2  56   -0.10    0.08
   2   0  57    0.06    0.06
   2   0  57    0.02    0.06
  -2   0 -57    0.04    0.03
  -2   0 -57    0.07    0.03
   0  -2 -57    0.08    0.05
   0  -2 -57    0.03    0.02
   0   2  57    0.02    0.04
   0   2  57    0.21    0.09
   2   0  58    0.09    0.05
   2   0  58    0.15    0.06
  -2   0 -58    0.18    0.03
  -2   0 -58    0.20    0.03
   0  -2 -58    0.15    0.04
   0  -2 -58    0.14    0.03
   0   2  58    0.14    0.05
   0   2  58    0.29    0.08
   2   0  59    0.00    0.05
   2   0  59    0.09    0.05
  -2   0 -59    0.03    0.03
  -2   0 -59    0.10    0.03
   0  -2 -59    0.08    0.04
   0  -2 -59    0.04    0.02
   0   2  59    0.04    0.08
   0   2  59    0.03    0.05
   2   0  60    0.05    0.04
   2   0  60    0.03    0.04
  -2   0 -60   -0.02    0.02
  -2   0 -60   -0.01    0.02
   0  -2 -60    0.04    0.04
   0  -2 -60    0.00    0.02
   0   2  60    0.05    0.05
   0   2  60    0.06    0.08
   0  -2 -61    0.05    0.02
   0  -2 -61    0.10    0.04
   0   2  61    0.09    0.05
   0   2  61    0.08    0.07
   0  -2 -62   -0.02    0.03
   0  -2 -62    0.03    0.02
   0   2  62    0.09    0.06
   0   2  62   -0.06    0.05
   0  -2 -63    0.05    0.02
   0  -2 -63   -0.02    0.03
   0  -2 -64    0.02    0.03
   0  -2 -64    0.02    0.02
   0   2  64    0.03    0.04
   0   2  64    0.05    0.04
   0  -2 -65    0.04    0.02
   0  -2 -65    0.03    0.03
   0   2  65    0.00    0.04
   0   2  65   -0.04    0.04
   0  -2 -66    0.02    0.03
   0  -2 -66    0.00    0.02
   0   2  66    0.01    0.03
   0   2  66    0.07    0.03
   0  -2 -67    0.07    0.02
   0  -2 -67    0.05    0.02
   0   2  67    0.03    0.03
   0   2  67   -0.01    0.03
   2   1   0  126.51    6.48
   2   1   0  131.28    6.73
   2   1   0  120.04    7.32
   2   1   0  119.46    7.29
  -2  -1   0  122.54    6.28
  -2  -1   0  127.68    6.54
  -2  -1   0  118.50    7.23
  -2  -1   0  116.81    7.13
  -2   1   0  128.93    6.60
  -2   1   0  127.97    7.80
  -2   1   0  122.61    7.48
  -2   1   0  120.19    6.16
   2  -1   0  126.14    7.69
   2  -1   0  119.82    6.14
   2  -1   0  128.78    6.60
   2  -1   0  131.57    8.02
  -1  -2   0  117.92    6.04
  -1  -2   0  124.74    6.39
   1   2   0  121.95    6.25
   1   2   0  127.97    6.55
   1   2   0  127.61    7.78
   1   2   0  124.60    7.60
   1  -2   0  123.50    6.33
   1  -2   0  123.20    6.31
  -1   2   0  116.89    5.99
  -1   2   0  126.58    6.48
  -1   2   0  124.23    7.58
  -1   2   0  133.77    8.16
   1  -2  -1  213.22   10.92
   1  -2  -1  230.40   11.80
   1  -2  -1  247.06   15.07
   1  -2  -1  237.00   14.46
  -1   2  -1  214.83   11.01
  -1   2  -1  226.51   11.60
  -1   2  -1  230.40   14.05
  -1   2  -1  241.78   14.75
  -1  -2   1  225.18   11.53
  -1  -2   1  211.75   10.84
  -1  -2   1  211.31   12.89
  -1  -2   1  223.20   13.62
   1   2   1  233.48   14.24
   1   2   1  219.02   13.36
  -2   1   1  222.69   11.40
  -2   1   1  208.81   10.69
  -2   1   1  226.51   13.82
  -2   1   1  239.79   14.63
   2  -1   1  220.78   13.47
   2  -1   1  203.45   12.41
   2  -1   1  227.68   11.66
   2  -1   1  205.29   10.51
   2   1  -1  215.71   13.16
   2   1  -1  230.10   14.04
   2   1  -1  222.39   11.39
   2   1  -1  222.03   11.37
  -2  -1  -1  232.31   14.17
  -2  -1  -1  212.34   12.95
  -2  -1  -1  219.02   11.22
  -2  -1  -1  225.99   11.57
   2   1   1  216.74   13.22
   2   1   1  230.91   14.09
  -2  -1   1  227.09   11.63
  -2  -1   1  219.16   11.23
  -2   1  -1  231.35   14.11
  -2   1  -1  224.08   13.67
  -2   1  -1  213.44   10.93
  -2   1  -1  222.98   11.42
   2  -1  -1  217.33   11.13
   2  -1  -1  203.74   10.43
   2  -1  -1  224.23   13.68
   2  -1  -1  238.03   14.52
  -1  -2  -1  221.88   13.54
  -1  -2  -1  213.51   10.93
  -1  -2  -1  217.99   11.16
  -1  -2  -1  219.53   13.39
   1   2  -1  216.74   13.22
   1   2  -1  221.37   13.51
   1   2  -1  218.06   11.17
   1   2  -1  215.64   11.04
   1  -2   1  214.54   10.98
   1  -2   1  226.36   11.59
  -1   2   1  213.58   10.94
  -1   2   1  230.10   11.78
  -1   2   1  239.06   14.58
  -1   2   1  245.37   14.97
   1  -2  -2   38.51    1.97
   1  -2  -2   37.36    1.91
   1  -2  -2   36.94    2.25
   1  -2  -2   38.35    2.34
  -1   2  -2   38.69    1.98
  -1   2  -2   38.61    1.98
  -1   2  -2   37.08    2.26
  -1   2  -2   36.61    2.23
  -1  -2   2   37.94    1.94
  -1  -2   2   38.34    1.96
  -1  -2   2   35.63    2.17
  -1  -2   2   36.10    2.20
   1   2   2   33.36    1.71
   1   2   2   36.01    1.85
   1   2   2   37.74    2.30
   1   2   2   35.09    2.14
  -2   1   2   35.29    1.81
  -2   1   2   35.12    2.14
  -2   1   2   35.58    2.17
   2   1  -2   36.00    2.20
   2   1  -2   36.03    2.20
   2   1  -2   37.12    1.90
   2   1  -2   37.72    1.93
  -2  -1  -2   37.75    1.93
  -2  -1  -2   37.60    1.93
  -2  -1  -2   36.70    2.24
  -2  -1  -2   36.07    2.20
   2   1   2   36.77    1.88
   2   1   2   36.92    1.89
   2   1   2   36.42    2.22
   2   1   2   36.75    2.24
  -2  -1   2   38.47    1.97
  -2  -1   2   38.99    2.00
  -2  -1   2   37.47    2.29
  -2  -1   2   35.84    2.19
  -2   1  -2   37.11    2.26
  -2   1  -2   37.16    2.27
  -2   1  -2   38.42    1.97
  -2   1  -2   37.68    1.93
   2  -1  -2   38.55    1.98
   2  -1  -2   37.75    1.93
   2  -1  -2   36.44    2.22
   2  -1  -2   36.32    2.22
  -1  -2  -2   37.00    1.90
  -1  -2  -2   36.75    1.88
  -1  -2  -2   37.22    2.27
  -1  -2  -2   37.05    2.26
   1   2  -2   37.02    2.26
   1   2  -2   36.91    1.89
   1   2  -2   37.67    1.93
   1   2  -2   36.46    2.22
   1  -2   2   37.02    2.26
   1  -2   2   37.83    2.31
  -1   2   2   38.34    2.34
  -1   2   2   37.03    2.26
   1  -2  -3  417.69   21.40
   1  -2  -3  433.77   22.22
   1  -2  -3  455.73   27.81
   1  -2  -3  446.26   27.22
  -1   2  -3  440.01   22.53
  -1   2  -3  423.13   21.67
  -1   2  -3  440.01   26.84
  -1   2  -3  438.11   26.73
  -1  -2   3  424.23   25.88
  -1  -2   3  435.24   26.55
   1   2   3  443.61   22.72
   1   2   3  426.36   26.01
   1   2   3  451.69   27.56
   1   2   3  428.49   21.95
   2  -1   3  436.86   22.37
   2  -1   3  452.28   23.16
   2  -1   3  428.71   26.16
   2  -1   3  443.39   27.05
   2   1  -3  430.62   22.05
   2   1  -3  432.89   26.41
   2   1  -3  416.23   25.39
   2   1  -3  429.07   21.98
  -2  -1  -3  429.07   21.98
  -2  -1  -3  439.79   22.53
  -2  -1  -3  439.65   26.83
  -2  -1  -3  427.53   26.09
   2   1   3  416.15   25.39
   2   1   3  387.37   23.63
   2   1   3  440.38   22.55
   2   1   3  435.61   22.31
  -2  -1   3  432.82   26.40
  -2  -1   3  442.80   27.01
  -2   1  -3  441.63   22.61
  -2   1  -3  445.67   27.19
  -2   1  -3  426.65   26.04
  -2   1  -3  415.64   21.29
   2  -1  -3  441.12   26.91
   2  -1  -3  423.05   25.82
   2  -1  -3  430.69   22.06
   2  -1  -3  442.36   22.65
  -1  -2  -3  431.72   22.11
  -1  -2  -3  432.09   22.13
  -1  -2  -3  416.37   25.40
  -1  -2  -3  434.88   26.53
   1   2  -3  424.82   21.76
   1   2  -3  419.90   21.51
   1   2  -3  427.09   26.06
   1   2  -3  423.64   25.85
   1  -2   3  425.11   21.77
   1  -2   3  441.26   26.92
   1  -2   3  446.11   27.21
  -1   2   3  443.39   27.05
  -1   2   3  456.46   27.85
   1  -2  -4   59.88    3.07
   1  -2  -4   55.77    2.86
   1  -2  -4   58.35    3.56
   1  -2  -4   61.37    3.75
  -1   2  -4   57.73    2.96
  -1   2  -4   59.33    3.04
  -1   2  -4   62.00    3.78
  -1   2  -4   59.65    3.64
  -1  -2   4   57.89    2.97
  -1  -2   4   57.49    3.51
  -1  -2   4   59.60    3.64
  -1  -2   4   56.75    2.91
   1   2   4   57.25    3.49
   1   2   4   58.35    2.99
   1   2   4   61.03    3.13
  -2   1   4   56.37    2.89
  -2   1   4   61.41    3.15
  -2   1   4   56.98    3.48
  -2   1   4   58.78    3.59
   2  -1   4   56.71    3.46
   2  -1   4   60.19    3.67
   2  -1   4   56.90    2.91
   2  -1   4   59.24    3.03
   2   1  -4   59.21    3.61
   2   1  -4   56.40    3.44
   2   1  -4   58.40    2.99
   2   1  -4   59.21    3.03
  -2  -1  -4   58.39    3.56
  -2  -1  -4   56.02    2.87
  -2  -1  -4   59.49    3.05
  -2  -1  -4   56.89    3.47
   2   1   4   56.37    2.89
   2   1   4   57.34    2.94
  -2  -1   4   57.46    2.94
  -2  -1   4   56.63    2.90
  -2  -1   4   61.20    3.73
  -2  -1   4   56.12    3.42
  -2   1  -4   60.25    3.68
  -2   1  -4   56.73    3.46
  -2   1  -4   55.82    2.86
  -2   1  -4   58.55    3.00
   2  -1  -4   55.95    2.87
   2  -1  -4   60.18    3.08
   2  -1  -4   56.71    3.46
   2  -1  -4   60.30    3.68
  -1  -2  -4   56.55    3.45
  -1  -2  -4   59.66    3.64
  -1  -2  -4   56.81    2.91
  -1  -2  -4   57.89    2.97
   1   2  -4   56.19    2.88
   1   2  -4   55.55    2.85
   1   2  -4   57.77    3.52
   1   2  -4   58.66    3.58
   1  -2   4   58.85    3.01
   1  -2   4   58.84    3.01
   1  -2   4   58.87    3.59
   1  -2   4   60.50    3.69
  -1   2   4   59.13    3.03
  -1   2   4   55.84    2.86
   1  -2  -5  239.57   12.27
   1  -2  -5  231.50   11.86
   1  -2  -5  237.00   14.46
   1  -2  -5  248.16   15.14
  -1   2  -5  234.88   12.03
  -1   2  -5  234.14   11.99
  -1   2  -5  238.25   14.54
  -1   2  -5  234.43   14.30
  -1  -2   5  232.75   11.92
  -1  -2   5  237.45   12.16
  -1  -2   5  239.65   14.63
  -1  -2   5  219.16   13.37
   1   2   5  237.37   12.16
   1   2   5  227.39   11.65
  -2   1   5  227.31   11.65
  -2   1   5  237.08   12.14
  -2   1   5  232.31   14.17
  -2   1   5  230.76   14.08
   2  -1   5  223.35   13.63
   2  -1   5  239.94   14.64
   2  -1   5  231.87   11.87
   2  -1   5  233.19   11.94
   2   1  -5  235.10   14.35
   2   1  -5  229.74   14.02
   2   1  -5  235.10   12.04
   2   1  -5  225.48   11.55
  -2  -1  -5  225.77   11.56
  -2  -1  -5  234.88   12.03
  -2  -1  -5  234.80   14.33
  -2  -1  -5  220.63   13.46
   2   1   5  228.12   13.91
   2   1   5  224.08   13.67
   2   1   5  226.95   11.62
   2   1   5  227.24   11.64
  -2  -1   5  229.96   11.78
  -2  -1   5  227.24   11.64
  -2  -1   5  240.68   14.68
  -2  -1   5  216.30   13.19
  -2   1  -5  239.21   14.60
  -2   1  -5  228.93   11.73
  -2   1  -5  220.93   11.31
  -2   1  -5  224.52   13.70
   2  -1  -5  237.30   12.16
   2  -1  -5  223.05   11.42
   2  -1  -5  237.89   14.52
   2  -1  -5  224.82   13.72
  -1  -2  -5  236.27   14.41
  -1  -2  -5  218.58   13.33
  -1  -2  -5  225.26   11.53
  -1  -2  -5  228.34   11.70
   1   2  -5  221.51   11.34
   1   2  -5  223.42   11.45
   1   2  -5  224.60   13.70
   1   2  -5  228.12   13.92
   1  -2   5  226.21   11.59
   1  -2   5  235.02   14.34
   1  -2   5  235.32   14.35
   1  -2   5  235.39   12.06
  -1   2   5  224.01   11.47
  -1   2   5  233.33   11.95
  -1   2   5  226.87   13.84
  -1   2   5  238.25   14.54
   1  -2  -6   21.56    1.10
   1  -2  -6   22.44    1.15
   1  -2  -6   20.04    1.22
   1  -2  -6   19.87    1.21
  -1   2  -6   21.87    1.12
  -1   2  -6   22.28    1.14
  -1   2  -6   19.84    1.21
  -1   2  -6   20.48    1.25
  -1  -2   6   23.03    1.18
  -1  -2   6   20.59    1.26
  -1  -2   6   19.32    1.18
  -1  -2   6   21.94    1.12
   1   2   6   20.32    1.24
   1   2   6   20.45    1.25
   1   2   6   21.32    1.09
   1   2   6   21.59    1.11
  -2   1   6   20.16    1.23
  -2   1   6   20.18    1.23
  -2   1   6   21.51    1.10
  -2   1   6   22.62    1.16
   2  -1   6   20.88    1.07
   2  -1   6   20.99    1.28
   2  -1   6   21.26    1.30
   2  -1   6   21.63    1.11
   2   1  -6   19.90    1.22
   2   1  -6   20.86    1.27
   2   1  -6   21.77    1.12
   2   1  -6   24.83    1.27
  -2  -1  -6   20.32    1.24
  -2  -1  -6   21.03    1.28
  -2  -1  -6   21.84    1.12
  -2  -1  -6   23.41    1.20
   2   1   6   20.77    1.27
   2   1   6   20.88    1.27
   2   1   6   22.24    1.14
   2   1   6   23.69    1.21
  -2  -1   6   21.10    1.29
  -2  -1   6   22.00    1.34
  -2  -1   6   21.66    1.11
  -2  -1   6   23.46    1.20
  -2   1  -6   21.12    1.29
  -2   1  -6   20.26    1.24
  -2   1  -6   22.42    1.15
  -2   1  -6   21.62    1.11
   2  -1  -6   20.55    1.25
   2  -1  -6   20.88    1.28
   2  -1  -6   22.51    1.15
   2  -1  -6   21.58    1.11
  -1  -2  -6   20.65    1.26
  -1  -2  -6   20.54    1.25
  -1  -2  -6   21.92    1.12
  -1  -2  -6   23.61    1.21
   1   2  -6   23.62    1.21
   1   2  -6   21.42    1.10
   1   2  -6   19.69    1.20
   1   2  -6   20.09    1.23
   1  -2   6   21.24    1.09
   1  -2   6   22.34    1.15
   1  -2   6   19.99    1.22
   1  -2   6   20.20    1.23
  -1   2   6   21.56    1.10
  -1   2   6   21.75    1.11
  -1   2   6   19.60    1.20
  -1   2   6   20.70    1.26
   1  -2  -7   31.87    1.63
   1  -2  -7   30.26    1.55
   1  -2  -7   29.23    1.78
   1  -2  -7   28.79    1.76
  -1   2  -7   31.89    1.63
  -1   2  -7   31.07    1.90
  -1   2  -7   28.53    1.74
  -1   2  -7   32.62    1.67
  -1  -2   7   31.45    1.61
  -1  -2   7   30.09    1.84
  -1  -2   7   34.06    1.75
   1   2   7   30.79    1.58
   1   2   7   31.59    1.62
   1   2   7   29.24    1.78
   1   2   7   29.05    1.77
  -2   1   7   29.77    1.53
  -2   1   7   32.12    1.65
  -2   1   7   29.17    1.78
  -2   1   7   29.74    1.81
   2  -1   7   30.79    1.58
   2  -1   7   29.51    1.51
   2  -1   7   30.75    1.88
   2  -1   7   30.54    1.86
   2   1  -7   30.01    1.83
   2   1  -7   31.78    1.94
   2   1  -7   30.62    1.57
   2   1  -7   34.57    1.77
  -2  -1  -7   32.58    1.67
  -2  -1  -7   29.56    1.80
  -2  -1  -7   30.01    1.54
  -2  -1  -7   29.92    1.83
   2   1   7   33.91    1.74
   2   1   7   29.10    1.78
   2   1   7   28.37    1.73
   2   1   7   29.60    1.52
  -2  -1   7   30.70    1.87
  -2  -1   7   30.55    1.86
  -2  -1   7   29.74    1.52
  -2  -1   7   33.44    1.71
  -2   1  -7   31.34    1.91
  -2   1  -7   30.65    1.87
  -2   1  -7   30.82    1.58
  -2   1  -7   29.18    1.49
   2  -1  -7   29.28    1.50
   2  -1  -7   32.64    1.67
   2  -1  -7   28.68    1.75
   2  -1  -7   28.64    1.75
  -1  -2  -7   28.50    1.74
  -1  -2  -7   28.88    1.76
  -1  -2  -7   31.20    1.60
   1   2  -7   29.98    1.54
   1   2  -7   29.10    1.78
   1  -2   7   30.55    1.57
   1  -2   7   31.72    1.63
   1  -2   7   30.58    1.87
   1  -2   7   28.14    1.72
  -1   2   7   30.83    1.58
  -1   2   7   29.78    1.53
  -1   2   7   28.14    1.72
  -1   2   7   28.86    1.76
   1  -2  -8   87.89    4.50
   1  -2  -8   88.69    4.54
   1  -2  -8   89.21    5.44
   1  -2  -8   87.15    5.32
  -1   2  -8   83.77    4.29
  -1   2  -8   88.99    4.56
  -1   2  -8   85.83    5.24
  -1   2  -8   83.04    5.07
  -1  -2   8   81.28    4.16
  -1  -2   8   86.34    4.42
   1   2   8   88.84    4.55
   1   2   8   87.89    4.50
   1   2   8   89.79    5.48
   1   2   8   90.46    5.52
  -2   1   8   85.61    5.23
  -2   1   8   84.51    5.16
  -2   1   8   90.53    4.64
  -2   1   8   89.35    4.58
   2  -1   8   89.65    4.59
   2  -1   8   87.37    4.47
   2  -1   8   85.68    5.23
   2  -1   8   87.15    5.32
   2   1  -8   88.84    4.55
   2   1  -8   83.63    4.28
   2   1  -8   84.88    5.18
   2   1  -8   85.24    5.20
  -2  -1  -8   84.14    5.14
  -2  -1  -8   86.78    5.30
  -2  -1  -8   86.71    4.44
  -2  -1  -8   83.26    4.26
   2   1   8   83.33    5.09
   2   1   8   86.42    4.43
   2   1   8   90.09    4.62
   2   1   8   85.10    5.19
  -2  -1   8   87.30    5.33
  -2  -1   8   85.02    4.35
  -2  -1   8   87.30    4.47
  -2  -1   8   83.11    5.07
  -2   1  -8   88.47    4.53
  -2   1  -8   89.72    4.60
  -2   1  -8   85.17    5.20
  -2   1  -8   85.83    5.24
   2  -1  -8   83.26    5.08
   2  -1  -8   86.42    5.27
   2  -1  -8   86.93    4.45
   2  -1  -8   90.31    4.63
  -1  -2  -8   83.19    4.26
  -1  -2  -8   86.42    4.43
  -1  -2  -8   89.13    5.44
  -1  -2  -8   84.51    5.16
   1   2  -8   85.98    4.40
   1   2  -8   86.05    4.41
   1   2  -8   86.71    5.29
   1  -2   8   88.77    4.55
   1  -2   8   86.93    4.45
   1  -2   8   83.70    5.11
   1  -2   8   81.72    4.99
  -1   2   8   90.09    4.61
  -1   2   8   89.06    4.56
  -1   2   8   88.77    5.42
  -1   2   8   84.73    5.17
   1  -2  -9    9.30    0.48
   1  -2  -9   10.53    0.54
   1  -2  -9   12.72    0.78
   1  -2  -9   11.87    0.73
  -1   2  -9    9.79    0.50
  -1   2  -9   12.17    0.74
  -1   2  -9   10.91    0.67
  -1  -2   9   10.30    0.53
   1   2   9   10.24    0.52
   1   2   9   13.08    0.80
   1   2   9   11.78    0.72
  -2   1   9   12.83    0.78
  -2   1   9   11.56    0.71
  -2   1   9   10.35    0.53
   2  -1   9   10.61    0.54
   2  -1   9   11.96    0.73
   2   1  -9    9.29    0.48
   2   1  -9   10.55    0.54
   2   1  -9   11.98    0.73
  -2  -1  -9   10.47    0.54
  -2  -1  -9   11.54    0.71
   2   1   9   11.62    0.71
   2   1   9   10.71    0.65
   2   1   9   10.72    0.55
   2   1   9    9.44    0.48
  -2  -1   9   12.20    0.75
  -2  -1   9   10.99    0.67
  -2  -1   9    9.61    0.49
  -2  -1   9   10.43    0.54
  -2   1  -9    9.42    0.48
  -2   1  -9   11.75    0.72
   2  -1  -9   10.57    0.54
   2  -1  -9   11.64    0.71
   2  -1  -9    9.56    0.49
  -1  -2  -9   10.77    0.66
  -1  -2  -9   10.73    0.55
  -1  -2  -9   11.95    0.73
   1   2  -9   10.26    0.53
   1   2  -9    9.48    0.49
   1   2  -9   12.62    0.77
   1  -2   9    9.79    0.50
   1  -2   9   12.47    0.76
   1  -2   9   10.92    0.67
  -1   2   9   10.49    0.54
  -1   2   9    9.74    0.50
  -1   2   9   11.76    0.72
   1  -2 -10    0.70    0.04
   1  -2 -10    0.97    0.06
  -1   2 -10    0.68    0.04
  -1  -2  10    0.71    0.04
  -1  -2  10    0.64    0.04
   1   2  10    0.68    0.04
   2  -1  10    0.66    0.04
   2   1 -10    0.66    0.04
  -2  -1 -10    0.60    0.03
  -2  -1 -10    0.61    0.03
   2   1  10    0.57    0.03
   2   1  10    0.68    0.04
  -2  -1  10    0.59    0.04
  -2   1 -10    0.59    0.03
   2  -1 -10    0.60    0.03
  -1  -2 -10    0.67    0.04
   1   2 -10    0.66    0.04
  -1   2  10    0.58    0.03
  -1   2  10    0.88    0.06
   1  -2 -11    4.28    0.22
   1  -2 -11    4.59    0.24
   1  -2 -11    4.96    0.31
   1  -2 -11    4.64    0.29
  -1   2 -11    4.40    0.23
  -1   2 -11    4.15    0.21
  -1   2 -11    4.35    0.27
  -1   2 -11    4.92    0.30
  -1  -2  11    4.41    0.23
   1   2  11    4.69    0.24
   1   2  11    4.61    0.24
  -2   1  11    4.01    0.21
  -2   1  11    4.41    0.23
  -2   1  11    4.38    0.27
  -2   1  11    4.89    0.30
   2  -1  11    4.23    0.22
   2  -1  11    4.82    0.30
   2  -1  11    4.36    0.27
   2  -1  11    4.58    0.24
   2   1 -11    4.35    0.27
   2   1 -11    4.54    0.28
   2   1 -11    4.57    0.24
  -2  -1 -11    4.47    0.23
  -2  -1 -11    5.08    0.31
  -2  -1 -11    4.65    0.29
   2   1  11    4.59    0.24
   2   1  11    5.08    0.31
   2   1  11    4.90    0.30
  -2  -1  11    4.59    0.24
  -2  -1  11    4.51    0.28
  -2  -1  11    4.79    0.29
  -2  -1  11    4.11    0.21
  -2   1 -11    4.85    0.30
  -2   1 -11    4.74    0.29
  -2   1 -11    4.84    0.25
  -2   1 -11    4.54    0.23
   2  -1 -11    4.81    0.25
   2  -1 -11    4.96    0.31
   2  -1 -11    4.43    0.27
  -1  -2 -11    4.39    0.23
  -1  -2 -11    5.19    0.32
  -1  -2 -11    4.68    0.29
   1   2 -11    5.08    0.31
   1   2 -11    4.56    0.24
   1  -2  11    4.65    0.29
   1  -2  11    4.44    0.23
   1  -2  11    4.79    0.25
   1  -2  11    4.51    0.28
  -1   2  11    4.79    0.25
  -1   2  11    4.58    0.24
  -1   2  11    4.70    0.29
  -1   2  11    5.01    0.31
   1  -2 -12   94.79    4.86
   1  -2 -12   92.14    4.72
   1  -2 -12   93.32    5.69
   1  -2 -12   93.47    5.70
  -1   2 -12   93.54    4.79
  -1   2 -12   92.58    4.74
  -1   2 -12   90.90    5.55
  -1   2 -12   94.35    5.76
  -1  -2  12   95.67    4.90
  -1  -2  12   93.03    4.77
   1   2  12   87.59    4.49
   1   2  12   92.58    5.65
   1   2  12   95.52    5.83
   1   2  12   92.22    4.72
  -2   1  12   95.45    5.83
  -2   1  12   92.29    5.63
  -2   1  12   93.17    4.77
  -2   1  12   93.17    4.77
   2  -1  12   92.58    4.74
   2  -1  12   92.81    5.66
   2  -1  12   95.15    5.81
   2  -1  12   93.10    4.77
   2   1 -12   93.69    4.80
   2   1 -12   93.25    4.78
   2   1 -12   91.92    5.61
   2   1 -12   92.95    5.67
  -2  -1 -12   94.71    4.85
  -2  -1 -12   89.87    5.48
  -2  -1 -12   95.30    5.81
  -2  -1 -12   92.88    4.76
   2   1  12   91.34    5.57
   2   1  12   94.20    4.82
   2   1  12   92.51    4.74
   2   1  12   92.88    5.67
  -2  -1  12   95.23    4.88
  -2  -1  12   90.46    4.63
  -2  -1  12   96.62    5.90
  -2  -1  12   93.25    5.69
  -2   1 -12   95.82    5.85
  -2   1 -12   92.51    4.74
  -2   1 -12   90.82    4.65
  -2   1 -12   93.10    5.68
   2  -1 -12   93.69    4.80
   2  -1 -12   93.91    4.81
   2  -1 -12   94.93    5.79
   2  -1 -12   92.58    5.65
  -1  -2 -12   91.56    5.59
  -1  -2 -12   94.64    4.85
  -1  -2 -12   93.83    4.81
  -1  -2 -12   90.60    5.53
   1   2 -12   90.97    4.66
   1   2 -12   93.39    4.78
   1   2 -12   90.24    5.52
   1  -2  12   93.61    4.80
   1  -2  12   94.20    4.83
   1  -2  12   93.10    5.68
   1  -2  12   90.02    5.49
  -1   2  12   91.56    4.69
  -1   2  12   92.00    4.71
  -1   2  12   94.13    5.74
  -1   2  12   92.51    5.64
   1  -2 -13    9.53    0.49
   1  -2 -13    9.58    0.49
   1  -2 -13    9.22    0.56
   1  -2 -13    9.13    0.56
  -1   2 -13   10.26    0.53
  -1   2 -13    9.71    0.50
  -1   2 -13    9.53    0.58
  -1   2 -13    9.47    0.58
  -1  -2  13   10.57    0.54
  -1  -2  13    9.24    0.47
   1   2  13   10.53    0.54
   1   2  13    9.46    0.49
   1   2  13    9.68    0.59
   1   2  13    9.19    0.56
  -2   1  13    8.66    0.53
  -2   1  13    8.76    0.54
  -2   1  13    9.65    0.50
   2  -1  13    9.17    0.56
   2  -1  13    9.95    0.61
   2  -1  13    9.76    0.50
   2  -1  13    9.46    0.49
   2   1 -13    9.27    0.48
   2   1 -13    9.68    0.50
   2   1 -13    9.07    0.56
   2   1 -13    9.66    0.59
  -2  -1 -13    9.55    0.49
  -2  -1 -13    9.67    0.59
  -2  -1 -13    9.53    0.58
  -2  -1 -13    9.04    0.46
   2   1  13    9.57    0.59
   2   1  13    9.63    0.59
   2   1  13    9.44    0.48
   2   1  13    8.63    0.44
  -2  -1  13   10.24    0.63
  -2  -1  13    8.68    0.53
  -2  -1  13   10.07    0.52
  -2  -1  13    8.66    0.45
  -2   1 -13    8.99    0.46
  -2   1 -13    9.40    0.48
  -2   1 -13    9.54    0.58
  -2   1 -13    9.54    0.58
   2  -1 -13    8.66    0.53
   2  -1 -13    8.96    0.55
   2  -1 -13    9.10    0.47
   2  -1 -13    9.02    0.46
  -1  -2 -13    8.86    0.54
  -1  -2 -13    9.66    0.50
  -1  -2 -13    8.94    0.55
   1   2 -13    9.05    0.46
   1   2 -13    9.49    0.58
   1  -2  13    9.58    0.49
   1  -2  13    9.49    0.49
   1  -2  13    9.20    0.56
   1  -2  13    9.42    0.58
  -1   2  13    9.40    0.48
  -1   2  13    9.24    0.47
  -1   2  13    8.55    0.52
  -1   2  13    9.36    0.57
   1  -2 -14  136.49    6.99
   1  -2 -14  132.31    6.78
   1  -2 -14  125.26    7.64
   1  -2 -14  121.22    7.39
  -1   2 -14  136.42    6.99
  -1   2 -14  127.97    6.56
  -1   2 -14  124.01    7.57
  -1   2 -14  121.51    7.42
  -1  -2  14  135.46    6.94
  -1  -2  14  143.98    7.37
   1   2  14  128.49    7.84
   1   2  14  124.89    7.62
   1   2  14  132.97    6.82
  -2   1  14  144.20    7.39
  -2   1  14  132.31    6.78
  -2   1  14  124.52    7.60
  -2   1  14  118.36    7.22
   2  -1  14  139.43    7.14
   2  -1  14  134.44    6.89
   2  -1  14  127.31    7.77
   2  -1  14  134.80    8.22
   2   1 -14  137.45    7.04
   2   1 -14  118.87    7.25
   2   1 -14  128.63    7.85
   2   1 -14  136.12    6.97
  -2  -1 -14  134.80    8.23
  -2  -1 -14  125.11    7.64
  -2  -1 -14  123.86    6.35
  -2  -1 -14  137.89    7.07
   2   1  14  133.41    6.84
   2   1  14  131.87    8.05
   2   1  14  131.06    6.72
   2   1  14  122.98    7.50
  -2  -1  14  130.10    6.66
  -2  -1  14  140.16    7.18
  -2  -1  14  122.03    7.44
  -2  -1  14  122.61    7.48
  -2   1 -14  124.01    7.57
  -2   1 -14  136.34    8.32
  -2   1 -14  135.98    6.96
  -2   1 -14  132.38    6.78
   2  -1 -14  136.34    6.98
   2  -1 -14  137.96    7.07
   2  -1 -14  121.07    7.39
   2  -1 -14  123.27    7.53
  -1  -2 -14  132.38    6.78
  -1  -2 -14  136.86    7.01
  -1  -2 -14  130.84    7.98
  -1  -2 -14  129.00    7.87
   1   2 -14  130.25    6.67
   1   2 -14  135.83    6.96
   1  -2  14  130.98    8.00
   1  -2  14  136.34    6.98
   1  -2  14  127.75    6.54
   1  -2  14  122.61    7.48
  -1   2  14  133.19    6.82
  -1   2  14  134.73    6.90
  -1   2  14  126.87    7.74
  -1   2  14  121.37    7.41
   1  -2 -15  234.80   12.03
   1  -2 -15  246.04   12.61
   1  -2 -15  240.75   14.69
   1  -2 -15  236.86   14.45
  -1   2 -15  237.45   12.17
  -1   2 -15  231.57   11.86
  -1   2 -15  242.66   14.81
  -1   2 -15  238.03   14.53
  -1  -2  15  254.99   13.06
  -1  -2  15  236.34   12.11
   1   2  15  223.57   11.46
   1   2  15  237.22   14.47
   1   2  15  231.42   14.12
  -2   1  15  231.64   14.13
  -2   1  15  252.42   12.93
  -2   1  15  229.88   11.78
  -2   1  15  236.34   14.42
   2  -1  15  231.87   11.88
   2  -1  15  239.87   14.64
   2  -1  15  237.89   14.52
   2  -1  15  238.77   12.23
   2   1 -15  259.84   15.85
   2   1 -15  236.56   14.44
   2   1 -15  251.47   12.88
   2   1 -15  234.73   12.02
  -2  -1 -15  230.40   14.06
  -2  -1 -15  244.35   12.53
  -2  -1 -15  235.76   14.38
   2   1  15  238.33   12.22
   2   1  15  236.20   14.41
   2   1  15  233.26   14.24
  -2  -1  15  241.26   14.72
  -2  -1  15  232.75   14.20
  -2  -1  15  230.47   11.81
  -2  -1  15  238.99   12.24
  -2   1 -15  255.65   15.60
  -2   1 -15  235.54   12.06
  -2   1 -15  237.59   12.17
  -2   1 -15  237.74   14.50
   2  -1 -15  235.61   14.38
   2  -1 -15  226.80   13.84
   2  -1 -15  236.34   12.11
   2  -1 -15  243.69   12.48
  -1  -2 -15  233.48   14.24
  -1  -2 -15  238.11   14.53
  -1  -2 -15  243.83   12.50
  -1  -2 -15  234.14   12.00
   1   2 -15  228.71   11.71
   1   2 -15  234.88   12.03
   1  -2  15  238.91   14.58
   1  -2  15  230.32   11.80
   1  -2  15  237.15   12.15
   1  -2  15  233.11   14.23
  -1   2  15  234.95   12.03
  -1   2  15  233.63   11.97
  -1   2  15  239.87   14.63
  -1   2  15  239.79   14.63
   1  -2 -16   36.65    1.88
   1  -2 -16   34.51    1.77
   1  -2 -16   33.15    2.02
   1  -2 -16   33.86    2.07
  -1   2 -16   33.75    2.06
  -1   2 -16   36.07    2.20
  -1   2 -16   35.71    1.83
  -1   2 -16   34.97    1.79
  -1  -2  16   36.42    1.87
  -1  -2  16   33.99    1.74
   1   2  16   32.96    2.01
   1   2  16   35.60    2.17
   1   2  16   34.65    1.78
  -2   1  16   33.33    1.71
  -2   1  16   37.27    1.91
  -2   1  16   34.49    2.11
  -2   1  16   33.76    2.06
   2  -1  16   34.99    1.79
   2  -1  16   35.85    2.19
   2  -1  16   34.06    2.08
   2  -1  16   37.47    1.92
   2   1 -16   37.20    2.27
   2   1 -16   33.55    2.05
   2   1 -16   36.15    1.85
   2   1 -16   34.83    1.78
  -2  -1 -16   34.36    2.10
  -2  -1 -16   36.17    2.21
  -2  -1 -16   35.62    1.83
   2   1  16   34.91    2.13
   2   1  16   34.21    2.09
  -2  -1  16   34.68    1.78
  -2  -1  16   36.01    1.85
  -2  -1  16   31.93    1.95
  -2  -1  16   36.26    2.21
  -2   1 -16   36.51    2.23
  -2   1 -16   33.83    2.06
  -2   1 -16   35.70    1.83
  -2   1 -16   36.11    1.85
   2  -1 -16   36.25    1.86
   2  -1 -16   35.84    1.84
   2  -1 -16   34.14    2.08
   2  -1 -16   34.02    2.08
  -1  -2 -16   34.43    1.77
  -1  -2 -16   34.20    2.09
  -1  -2 -16   35.21    2.15
   1   2 -16   34.79    1.78
   1   2 -16   32.51    1.67
   1  -2  16   35.24    2.15
   1  -2  16   33.08    1.70
   1  -2  16   37.17    1.91
   1  -2  16   34.25    2.09
  -1   2  16   34.95    1.79
  -1   2  16   37.26    1.91
  -1   2  16   33.52    2.05
  -1   2  16   33.50    2.05
   1  -2 -17   91.63    4.70
   1  -2 -17   84.14    4.31
   1  -2 -17   72.11    4.40
   1  -2 -17   77.09    4.70
  -1   2 -17   83.48    4.28
  -1   2 -17   82.67    4.24
  -1   2 -17   86.49    5.28
  -1   2 -17   80.40    4.91
  -1  -2  17   85.54    4.38
  -1  -2  17   82.01    4.20
   1   2  17   74.52    4.55
   1   2  17   76.65    4.68
  -2   1  17   74.45    4.55
  -2   1  17   77.39    4.72
  -2   1  17   91.12    4.67
  -2   1  17   82.67    4.23
   2  -1  17   90.02    4.61
   2  -1  17   80.98    4.15
   2  -1  17   84.44    5.15
   2  -1  17   81.94    5.00
   2   1 -17   76.65    4.68
   2   1 -17   82.23    5.02
   2   1 -17   80.18    4.11
   2   1 -17   88.77    4.55
  -2  -1 -17   78.49    4.79
  -2  -1 -17   81.79    4.99
  -2  -1 -17   87.00    4.46
   2   1  17   78.56    4.79
   2   1  17   77.97    4.76
  -2  -1  17   87.00    4.46
  -2  -1  17   81.79    4.19
  -2  -1  17   76.51    4.67
  -2  -1  17   78.12    4.77
  -2   1 -17   77.83    4.75
  -2   1 -17   89.87    5.49
  -2   1 -17   89.57    4.59
  -2   1 -17   84.14    4.31
   2  -1 -17   89.35    4.58
   2  -1 -17   84.07    4.31
   2  -1 -17   77.68    4.74
   2  -1 -17   71.65    4.37
  -1  -2 -17   85.02    4.36
  -1  -2 -17   76.21    4.65
  -1  -2 -17   78.56    4.80
   1   2 -17   81.65    4.18
   1  -2  17   80.47    4.91
   1  -2  17   84.21    5.14
   1  -2  17   89.87    4.60
   1  -2  17   77.17    3.95
  -1   2  17   81.79    4.19
  -1   2  17   90.82    4.65
  -1   2  17   73.08    4.46
  -1   2  17   80.32    4.90
   1  -2 -18   21.39    1.10
   1  -2 -18   20.21    1.04
   1  -2 -18   19.99    1.22
   1  -2 -18   20.16    1.23
  -1   2 -18   20.61    1.06
  -1   2 -18   21.78    1.12
  -1   2 -18   22.45    1.37
  -1   2 -18   20.79    1.27
  -1  -2  18   20.44    1.05
  -1  -2  18   20.07    1.03
   1   2  18   20.72    1.27
   1   2  18   19.93    1.22
  -2   1  18   19.21    0.98
  -2   1  18   21.66    1.11
  -2   1  18   21.18    1.29
  -2   1  18   20.57    1.26
   2  -1  18   22.01    1.34
   2  -1  18   19.22    1.17
   2  -1  18   19.21    0.99
   2  -1  18   20.73    1.06
   2   1 -18   23.09    1.18
   2   1 -18   19.99    1.02
   2   1 -18   19.85    1.21
   2   1 -18   19.91    1.22
  -2  -1 -18   20.06    1.23
  -2  -1 -18   20.15    1.23
  -2  -1 -18   20.03    1.03
   2   1  18   20.42    1.25
  -2  -1  18   21.15    1.29
  -2  -1  18   20.49    1.25
  -2  -1  18   19.33    0.99
  -2  -1  18   21.49    1.10
  -2   1 -18   19.37    0.99
  -2   1 -18   19.70    1.01
  -2   1 -18   19.87    1.21
  -2   1 -18   20.99    1.28
   2  -1 -18   19.96    1.02
   2  -1 -18   21.00    1.28
   2  -1 -18   21.20    1.30
   2  -1 -18   20.94    1.07
  -1  -2 -18   19.63    1.20
  -1  -2 -18   20.96    1.08
  -1  -2 -18   19.29    1.18
   1   2 -18   19.05    0.98
   1   2 -18   20.26    1.04
   1  -2  18   19.87    1.21
   1  -2  18   20.06    1.03
   1  -2  18   20.95    1.07
   1  -2  18   22.45    1.37
  -1   2  18   20.76    1.06
  -1   2  18   20.46    1.05
  -1   2  18   19.09    1.17
  -1   2  18   20.46    1.25
   1  -2 -19  218.58   11.20
   1  -2 -19  229.52   11.76
   1  -2 -19  227.53   13.88
   1  -2 -19  237.81   14.51
  -1   2 -19  227.46   13.88
  -1   2 -19  216.23   11.08
  -1   2 -19  208.08   10.66
  -1   2 -19  222.03   13.55
  -1  -2  19  216.08   11.07
  -1  -2  19  214.76   11.00
   1   2  19  225.77   13.77
   1   2  19  232.23   14.17
  -2   1  19  222.25   11.38
  -2   1  19  224.67   11.51
  -2   1  19  218.14   13.31
  -2   1  19  231.13   14.10
   2  -1  19  230.25   11.80
   2  -1  19  225.11   11.53
   2  -1  19  215.27   13.14
   2  -1  19  237.81   14.52
   2   1 -19  240.38   14.67
   2   1 -19  229.96   14.03
   2   1 -19  220.48   11.29
   2   1 -19  214.61   10.99
  -2  -1 -19  226.65   13.83
  -2  -1 -19  217.55   13.28
   2   1  19  221.88   13.54
   2   1  19  231.50   14.12
  -2  -1  19  216.81   11.11
  -2  -1  19  213.88   10.95
  -2  -1  19  240.31   14.67
  -2  -1  19  230.25   14.05
  -2   1 -19  225.18   13.74
  -2   1 -19  232.38   14.18
  -2   1 -19  225.92   11.57
  -2   1 -19  209.62   10.74
   2  -1 -19  215.20   11.02
   2  -1 -19  237.08   14.46
   2  -1 -19  231.50   11.86
   2  -1 -19  217.11   13.25
  -1  -2 -19  212.78   10.95
  -1  -2 -19  215.27   13.14
  -1  -2 -19  228.41   13.94
   1   2 -19  216.96   11.12
   1   2 -19  222.25   11.39
   1  -2  19  215.42   11.04
   1  -2  19  221.81   11.36
   1  -2  19  214.54   13.10
   1  -2  19  234.66   14.33
  -1   2  19  220.56   11.30
  -1   2  19  224.82   11.52
  -1   2  19  232.89   14.21
  -1   2  19  228.41   13.94
   1  -2 -20   10.72    0.55
   1  -2 -20   14.71    0.90
  -1   2 -20   12.14    0.62
  -1   2 -20   14.02    0.86
  -1  -2  20   11.19    0.58
  -1  -2  20   11.88    0.61
   1   2  20   13.97    0.85
  -2   1  20   14.85    0.91
  -2   1  20   14.59    0.89
  -2   1  20   12.18    0.63
  -2   1  20   11.10    0.57
   2  -1  20   11.44    0.59
   2  -1  20   14.55    0.89
   2   1 -20   13.31    0.81
  -2  -1 -20   14.78    0.90
  -2  -1 -20   13.14    0.80
   2   1  20   13.97    0.85
   2   1  20   16.43    1.00
  -2  -1  20   14.79    0.90
  -2  -1  20   12.52    0.64
  -2  -1  20   15.51    0.95
  -2   1 -20   12.39    0.64
  -2   1 -20   13.41    0.69
  -2   1 -20   14.38    0.88
   2  -1 -20   13.14    0.67
   2  -1 -20   16.63    1.02
  -1  -2 -20   14.92    0.91
   1   2 -20   13.00    0.67
   1  -2  20   11.52    0.59
   1  -2  20   14.59    0.89
  -1   2  20   12.51    0.64
  -1   2  20   16.59    1.01
  -1   2  20   14.32    0.88
   1  -2 -21   11.44    0.59
   1  -2 -21   13.37    0.82
   1  -2 -21   13.11    0.80
  -1   2 -21   11.56    0.59
  -1   2 -21   12.67    0.65
  -1   2 -21   12.53    0.77
  -1   2 -21   12.64    0.77
  -1  -2  21   11.05    0.57
   1   2  21   13.38    0.82
   1   2  21   12.45    0.76
  -2   1  21   12.92    0.79
  -2   1  21   13.00    0.79
  -2   1  21   11.44    0.59
  -2   1  21   11.81    0.61
   2  -1  21   12.42    0.64
   2  -1  21   11.71    0.72
   2  -1  21   13.37    0.82
   2  -1  21   11.86    0.61
   2   1 -21   12.05    0.74
   2   1 -21   13.39    0.82
   2   1 -21   10.87    0.56
   2   1 -21   11.91    0.61
  -2  -1 -21   11.89    0.73
  -2  -1 -21   12.83    0.78
   2   1  21   12.51    0.77
   2   1  21   13.57    0.83
  -2  -1  21   12.36    0.75
  -2  -1  21   13.30    0.81
  -2  -1  21   11.35    0.58
  -2  -1  21   11.13    0.57
  -2   1 -21   12.29    0.63
  -2   1 -21   12.21    0.63
  -2   1 -21   12.43    0.76
  -2   1 -21   12.71    0.78
   2  -1 -21   10.95    0.56
   2  -1 -21   12.53    0.64
   2  -1 -21   12.30    0.75
   2  -1 -21   13.84    0.85
  -1  -2 -21   12.50    0.76
  -1  -2 -21   11.37    0.70
   1   2 -21   11.98    0.62
   1   2 -21   11.24    0.58
   1  -2  21   11.37    0.58
   1  -2  21   12.33    0.63
   1  -2  21   13.67    0.84
   1  -2  21   14.03    0.86
  -1   2  21   11.99    0.62
  -1   2  21   12.04    0.62
  -1   2  21   12.45    0.76
  -1   2  21   13.52    0.83
   1  -2 -22    7.19    0.37
   1  -2 -22    7.15    0.37
   1  -2 -22    6.97    0.43
   1  -2 -22    7.03    0.43
  -1   2 -22    7.14    0.37
  -1   2 -22    7.19    0.37
  -1   2 -22    6.96    0.43
  -1   2 -22    6.99    0.43
  -1  -2  22    7.18    0.37
  -1  -2  22    7.11    0.37
   1   2  22    7.23    0.45
   1   2  22    6.82    0.42
  -2   1  22    7.13    0.37
  -2   1  22    6.99    0.36
  -2   1  22    6.87    0.42
  -2   1  22    6.87    0.42
   2  -1  22    7.10    0.44
   2  -1  22    6.73    0.41
   2  -1  22    6.91    0.35
   2  -1  22    7.21    0.37
   2   1 -22    7.36    0.38
   2   1 -22    7.25    0.37
   2   1 -22    7.10    0.43
   2   1 -22    6.88    0.42
  -2  -1 -22    6.87    0.42
  -2  -1 -22    6.90    0.42
   2   1  22    6.93    0.43
   2   1  22    7.10    0.44
  -2  -1  22    6.91    0.36
  -2  -1  22    7.06    0.43
  -2  -1  22    6.83    0.42
  -2  -1  22    6.93    0.36
  -2   1 -22    6.93    0.36
  -2   1 -22    7.03    0.36
  -2   1 -22    6.52    0.40
  -2   1 -22    7.01    0.43
   2  -1 -22    6.92    0.36
   2  -1 -22    7.13    0.37
   2  -1 -22    6.64    0.41
   2  -1 -22    7.11    0.44
  -1  -2 -22    7.11    0.44
  -1  -2 -22    6.65    0.41
   1   2 -22    6.97    0.36
   1   2 -22    7.17    0.37
   1  -2  22    6.99    0.36
   1  -2  22    7.12    0.44
   1  -2  22    6.87    0.42
   1  -2  22    7.05    0.36
  -1   2  22    7.04    0.36
  -1   2  22    7.00    0.36
  -1   2  22    6.81    0.42
  -1   2  22    6.88    0.42
   1  -2 -23    7.14    0.37
   1  -2 -23    5.72    0.35
   1  -2 -23    5.62    0.35
  -1   2 -23    7.24    0.37
  -1   2 -23    7.06    0.36
  -1   2 -23    6.00    0.37
  -1  -2  23    7.09    0.36
  -1  -2  23    7.82    0.40
   1   2  23    5.81    0.36
   1   2  23    6.43    0.40
  -2   1  23    5.41    0.33
  -2   1  23    5.96    0.37
   2  -1  23    6.51    0.40
   2   1 -23    7.29    0.37
   2   1 -23    5.70    0.35
  -2  -1 -23    6.05    0.37
   2   1  23    5.86    0.36
   2   1  23    6.87    0.42
  -2  -1  23    6.20    0.38
  -2  -1  23    6.35    0.39
  -2  -1  23    7.36    0.38
  -2   1 -23    7.38    0.38
  -2   1 -23    6.42    0.39
   2  -1 -23    6.08    0.37
   2  -1 -23    7.39    0.38
   2  -1 -23    7.96    0.41
  -1  -2 -23    6.24    0.38
  -1  -2 -23    6.91    0.42
   1  -2  23    6.62    0.41
   1  -2  23    8.27    0.42
   1  -2  23    6.01    0.37
  -1   2  23    7.97    0.41
  -1   2  23    7.24    0.37
  -1   2  23    6.18    0.38
   1  -2 -24    8.56    0.44
   1  -2 -24    8.66    0.44
   1  -2 -24    7.67    0.47
   1  -2 -24    7.76    0.48
  -1   2 -24    8.04    0.49
  -1   2 -24    8.05    0.41
  -1   2 -24    8.40    0.43
  -1   2 -24    8.74    0.53
  -1  -2  24    8.66    0.45
  -1  -2  24    8.26    0.42
   1   2  24    8.30    0.51
   1   2  24    8.24    0.51
  -2   1  24    9.34    0.48
  -2   1  24    8.28    0.43
  -2   1  24    8.14    0.50
  -2   1  24    7.45    0.46
   2  -1  24    7.93    0.49
   2  -1  24    8.41    0.52
   2  -1  24    9.17    0.47
   2   1 -24    8.02    0.49
   2   1 -24    9.07    0.47
   2   1 -24    8.88    0.46
   2   1 -24    8.00    0.49
  -2  -1 -24    8.57    0.53
  -2  -1 -24    8.12    0.50
   2   1  24    8.02    0.49
   2   1  24    8.14    0.50
  -2  -1  24    7.92    0.49
  -2  -1  24    8.02    0.49
  -2  -1  24    8.66    0.45
  -2  -1  24    9.19    0.47
  -2   1 -24    8.60    0.53
  -2   1 -24    7.69    0.47
  -2   1 -24    8.41    0.43
  -2   1 -24    8.93    0.46
   2  -1 -24    8.81    0.45
   2  -1 -24    8.36    0.43
   2  -1 -24    8.00    0.49
   2  -1 -24    7.66    0.47
  -1  -2 -24    8.30    0.51
  -1  -2 -24    8.22    0.50
   1   2 -24    8.00    0.41
   1   2 -24    8.48    0.44
   1  -2  24    9.01    0.46
   1  -2  24    9.03    0.46
   1  -2  24    8.19    0.50
   1  -2  24    8.26    0.51
  -1   2  24    8.88    0.46
  -1   2  24    7.99    0.41
  -1   2  24    7.48    0.46
  -1   2  24    8.44    0.52
   1  -2 -25    6.64    0.34
   1  -2 -25    6.99    0.36
   1  -2 -25    6.72    0.41
   1  -2 -25    6.78    0.42
  -1   2 -25    6.88    0.35
  -1   2 -25    6.70    0.34
  -1   2 -25    7.13    0.44
  -1   2 -25    7.47    0.46
  -1  -2  25    6.94    0.36
  -1  -2  25    7.10    0.37
   1   2  25    7.04    0.43
   1   2  25    7.09    0.44
  -2   1  25    6.67    0.34
  -2   1  25    7.13    0.37
  -2   1  25    6.72    0.41
  -2   1  25    6.94    0.43
   2  -1  25    6.66    0.41
   2  -1  25    7.21    0.44
   2  -1  25    6.77    0.35
   2  -1  25    7.31    0.38
   2   1 -25    6.79    0.42
   2   1 -25    6.89    0.42
   2   1 -25    6.92    0.36
   2   1 -25    6.75    0.35
  -2  -1 -25    6.74    0.41
  -2  -1 -25    6.92    0.42
   2   1  25    7.14    0.44
   2   1  25    7.36    0.45
  -2  -1  25    6.99    0.36
  -2  -1  25    7.04    0.43
  -2  -1  25    6.86    0.42
  -2  -1  25    6.69    0.34
  -2   1 -25    7.13    0.37
  -2   1 -25    6.95    0.36
  -2   1 -25    7.47    0.46
  -2   1 -25    7.08    0.43
   2  -1 -25    6.77    0.35
   2  -1 -25    7.01    0.36
   2  -1 -25    6.67    0.41
   2  -1 -25    6.93    0.43
  -1  -2 -25    6.78    0.42
  -1  -2 -25    6.74    0.41
   1   2 -25    6.84    0.35
   1   2 -25    6.87    0.35
   1  -2  25    7.24    0.37
   1  -2  25    7.14    0.44
   1  -2  25    7.44    0.46
   1  -2  25    6.66    0.34
  -1   2  25    6.88    0.35
  -1   2  25    7.45    0.38
  -1   2  25    7.12    0.44
  -1   2  25    7.02    0.43
   1  -2 -26    2.88    0.15
   1  -2 -26    3.03    0.16
   1  -2 -26    3.06    0.19
   1  -2 -26    2.99    0.19
  -1   2 -26    2.88    0.15
  -1   2 -26    2.60    0.14
  -1   2 -26    3.24    0.20
  -1   2 -26    2.90    0.18
  -1  -2  26    2.69    0.14
  -1  -2  26    2.85    0.15
   1   2  26    3.11    0.20
   1   2  26    2.91    0.18
  -2   1  26    2.85    0.15
  -2   1  26    2.85    0.15
  -2   1  26    3.17    0.20
  -2   1  26    3.07    0.19
   2  -1  26    3.13    0.19
   2  -1  26    2.68    0.14
   2  -1  26    2.96    0.15
   2  -1  26    3.00    0.19
   2   1 -26    2.98    0.16
   2   1 -26    2.89    0.15
   2   1 -26    3.27    0.20
   2   1 -26    2.98    0.18
  -2  -1 -26    2.92    0.18
  -2  -1 -26    2.82    0.18
   2   1  26    2.90    0.18
   2   1  26    3.01    0.19
  -2  -1  26    3.08    0.19
  -2  -1  26    3.10    0.19
  -2  -1  26    2.78    0.14
  -2  -1  26    2.89    0.15
  -2   1 -26    2.99    0.18
  -2   1 -26    2.85    0.15
  -2   1 -26    2.55    0.13
  -2   1 -26    2.85    0.18
   2  -1 -26    2.89    0.18
   2  -1 -26    3.24    0.20
   2  -1 -26    2.88    0.15
   2  -1 -26    2.91    0.15
  -1  -2 -26    2.87    0.18
  -1  -2 -26    2.74    0.17
   1   2 -26    2.71    0.14
   1   2 -26    2.88    0.15
   1  -2  26    3.28    0.20
   1  -2  26    2.88    0.15
   1  -2  26    2.58    0.13
   1  -2  26    3.23    0.20
  -1   2  26    2.76    0.14
  -1   2  26    2.85    0.15
  -1   2  26    2.95    0.18
  -1   2  26    3.22    0.20
   1  -2 -27    0.86    0.05
   1  -2 -27    0.77    0.06
   1  -2 -27    0.90    0.07
  -1   2 -27    0.81    0.04
  -1   2 -27    0.77    0.04
  -1   2 -27    0.82    0.05
  -1  -2  27    0.92    0.05
  -1  -2  27    0.89    0.05
   1   2  27    0.70    0.06
   1   2  27    0.85    0.06
  -2   1  27    0.80    0.04
  -2   1  27    0.79    0.05
  -2   1  27    0.71    0.06
   2  -1  27    0.87    0.06
   2  -1  27    0.90    0.06
   2   1 -27    0.84    0.05
   2   1 -27    0.86    0.05
   2   1 -27    0.74    0.05
   2   1 -27    0.85    0.06
  -2  -1 -27    0.81    0.06
  -2  -1 -27    0.89    0.06
   2   1  27    0.83    0.07
   2   1  27    0.83    0.06
  -2  -1  27    0.83    0.06
  -2  -1  27    0.84    0.05
  -2  -1  27    0.88    0.05
  -2  -1  27    0.90    0.05
  -2   1 -27    0.89    0.05
  -2   1 -27    0.77    0.05
   2  -1 -27    1.01    0.06
   2  -1 -27    0.80    0.06
   2  -1 -27    0.67    0.05
   2  -1 -27    0.92    0.05
  -1  -2 -27    0.86    0.06
  -1  -2 -27    0.82    0.06
   1   2 -27    0.82    0.05
   1   2 -27    0.83    0.05
   1  -2  27    0.93    0.05
   1  -2  27    0.98    0.05
   1  -2  27    0.78    0.05
   1  -2  27    0.85    0.06
  -1   2  27    0.97    0.05
  -1   2  27    0.86    0.06
  -1   2  27    0.73    0.06
   1  -2 -28    1.06    0.06
   1  -2 -28    1.12    0.06
   1  -2 -28    0.93    0.07
   1  -2 -28    1.00    0.07
  -1   2 -28    0.90    0.06
  -1   2 -28    0.93    0.05
  -1   2 -28    1.03    0.06
  -1   2 -28    0.91    0.06
  -1  -2  28    1.12    0.06
  -1  -2  28    1.03    0.06
   1   2  28    0.88    0.06
   1   2  28    0.81    0.07
  -2   1  28    1.08    0.06
  -2   1  28    1.06    0.06
  -2   1  28    0.99    0.07
  -2   1  28    0.79    0.06
   2  -1  28    0.89    0.06
   2  -1  28    1.01    0.07
   2   1 -28    0.83    0.05
   2   1 -28    0.99    0.05
   2   1 -28    1.01    0.06
   2   1 -28    0.97    0.07
  -2  -1 -28    0.91    0.06
  -2  -1 -28    0.94    0.06
   2   1  28    0.97    0.07
   2   1  28    0.85    0.06
  -2  -1  28    0.94    0.06
  -2  -1  28    1.07    0.06
  -2  -1  28    1.02    0.06
  -2   1 -28    0.91    0.06
  -2   1 -28    1.02    0.07
  -2   1 -28    1.07    0.06
   2  -1 -28    1.01    0.05
   2  -1 -28    1.17    0.06
   2  -1 -28    0.92    0.07
   2  -1 -28    0.82    0.06
  -1  -2 -28    0.91    0.06
  -1  -2 -28    0.98    0.07
   1   2 -28    1.02    0.06
   1   2 -28    0.96    0.06
   1  -2  28    1.16    0.06
   1  -2  28    1.08    0.06
   1  -2  28    0.83    0.06
   1  -2  28    0.98    0.07
  -1   2  28    1.11    0.06
  -1   2  28    1.04    0.06
  -1   2  28    0.84    0.07
  -1   2  28    0.93    0.06
   1  -2 -29    3.00    0.16
   1  -2 -29    2.82    0.15
   1  -2 -29    2.87    0.18
   1  -2 -29    3.09    0.19
  -1   2 -29    2.91    0.15
  -1   2 -29    2.89    0.15
  -1   2 -29    2.91    0.18
  -1   2 -29    2.97    0.18
  -1  -2  29    2.90    0.15
  -1  -2  29    2.92    0.15
   1   2  29    3.20    0.20
   1   2  29    2.91    0.18
  -2   1  29    2.75    0.14
  -2   1  29    2.96    0.15
  -2   1  29    2.99    0.19
  -2   1  29    3.09    0.20
   2  -1  29    3.27    0.20
   2  -1  29    3.05    0.19
   2   1 -29    2.86    0.15
   2   1 -29    2.90    0.15
   2   1 -29    3.10    0.19
   2   1 -29    2.93    0.18
  -2  -1 -29    2.91    0.18
  -2  -1 -29    2.89    0.18
   2   1  29    3.37    0.21
   2   1  29    2.93    0.18
  -2  -1  29    3.19    0.20
  -2  -1  29    2.91    0.15
  -2  -1  29    2.91    0.15
  -2  -1  29    3.11    0.19
  -2   1 -29    2.82    0.15
  -2   1 -29    2.98    0.18
  -2   1 -29    2.84    0.18
   2  -1 -29    3.30    0.21
   2  -1 -29    2.83    0.18
   2  -1 -29    2.84    0.15
   2  -1 -29    2.96    0.15
  -1  -2 -29    2.95    0.18
  -1  -2 -29    2.99    0.19
   1   2 -29    3.15    0.17
   1   2 -29    2.84    0.15
   1  -2  29    2.95    0.15
   1  -2  29    3.17    0.16
   1  -2  29    3.17    0.20
   1  -2  29    3.06    0.19
  -1   2  29    2.94    0.15
  -1   2  29    2.98    0.19
  -1   2  29    3.06    0.19
   1  -2 -30   13.63    0.70
   1  -2 -30   12.89    0.79
   1  -2 -30   12.44    0.76
  -1   2 -30   12.82    0.66
  -1   2 -30   13.04    0.67
  -1   2 -30   13.03    0.80
  -1   2 -30   13.57    0.83
  -1  -2  30   13.58    0.70
  -1  -2  30   13.24    0.68
   1   2  30   13.03    0.80
   1   2  30   12.83    0.79
  -2   1  30   12.56    0.77
  -2   1  30   12.82    0.78
  -2   1  30   12.69    0.65
  -2   1  30   13.52    0.69
   2  -1  30   13.04    0.80
   2  -1  30   13.26    0.81
   2   1 -30   14.45    0.74
   2   1 -30   12.95    0.66
   2   1 -30   12.72    0.78
   2   1 -30   14.27    0.87
  -2  -1 -30   12.59    0.77
  -2  -1 -30   12.60    0.77
   2   1  30   12.67    0.78
   2   1  30   13.16    0.81
  -2  -1  30   12.92    0.79
  -2  -1  30   13.19    0.81
  -2  -1  30   13.55    0.70
  -2  -1  30   12.55    0.64
  -2   1 -30   13.56    0.83
  -2   1 -30   12.06    0.74
   2  -1 -30   12.98    0.80
   2  -1 -30   11.98    0.73
   2  -1 -30   13.82    0.71
   2  -1 -30   12.86    0.66
  -1  -2 -30   13.04    0.80
  -1  -2 -30   11.98    0.73
   1   2 -30   12.97    0.67
   1   2 -30   13.16    0.68
   1  -2  30   13.52    0.83
   1  -2  30   13.51    0.69
   1  -2  30   13.47    0.69
   1  -2  30   12.64    0.77
  -1   2  30   12.88    0.79
  -1   2  30   12.35    0.76
   1  -2 -31   28.32    1.46
   1  -2 -31   26.93    1.65
   1  -2 -31   29.58    1.81
  -1   2 -31   28.61    1.47
  -1   2 -31   28.36    1.45
  -1   2 -31   29.77    1.82
  -1   2 -31   29.16    1.78
  -1  -2  31   28.65    1.47
  -1  -2  31   29.10    1.49
   1   2  31   27.67    1.69
   1   2  31   31.33    1.92
  -2   1  31   27.55    1.41
  -2   1  31   28.54    1.46
  -2   1  31   29.17    1.78
  -2   1  31   29.51    1.80
   2  -1  31   30.00    1.83
   2  -1  31   28.69    1.75
   2   1 -31   29.78    1.53
   2   1 -31   29.97    1.54
   2   1 -31   28.90    1.77
   2   1 -31   27.90    1.70
  -2  -1 -31   29.19    1.78
  -2  -1 -31   28.15    1.72
   2   1  31   32.12    1.96
   2   1  31   29.27    1.79
  -2  -1  31   29.54    1.80
  -2  -1  31   27.94    1.71
  -2  -1  31   29.36    1.51
  -2  -1  31   28.73    1.47
  -2   1 -31   28.18    1.72
  -2   1 -31   30.15    1.84
   2  -1 -31   29.30    1.79
   2  -1 -31   27.91    1.70
   2  -1 -31   28.94    1.48
   2  -1 -31   28.91    1.48
  -1  -2 -31   29.37    1.79
  -1  -2 -31   27.44    1.68
   1   2 -31   28.22    1.45
   1   2 -31   29.17    1.50
   1  -2  31   29.90    1.83
   1  -2  31   27.98    1.44
   1  -2  31   29.02    1.49
   1  -2  31   29.22    1.79
  -1   2  31   29.13    1.78
  -1   2  31   28.15    1.72
   1  -2 -32    7.62    0.47
   1  -2 -32    6.83    0.42
  -1   2 -32    6.48    0.33
  -1   2 -32    6.78    0.35
  -1   2 -32    6.85    0.42
  -1   2 -32    7.28    0.45
  -1  -2  32    6.69    0.34
  -1  -2  32    6.78    0.35
   1   2  32    7.23    0.45
   1   2  32    6.64    0.41
  -2   1  32    6.75    0.35
  -2   1  32    6.58    0.34
  -2   1  32    6.60    0.41
  -2   1  32    6.80    0.42
   2  -1  32    6.97    0.43
   2  -1  32    7.63    0.47
   2   1 -32    7.18    0.37
   2   1 -32    6.69    0.34
   2   1 -32    6.73    0.41
   2   1 -32    7.06    0.43
  -2  -1 -32    6.90    0.42
  -2  -1 -32    6.67    0.41
   2   1  32    7.39    0.46
   2   1  32    6.64    0.41
  -2  -1  32    7.54    0.46
  -2  -1  32    6.80    0.42
  -2  -1  32    6.69    0.34
  -2  -1  32    6.51    0.34
  -2   1 -32    7.09    0.43
  -2   1 -32    6.56    0.40
   2  -1 -32    6.53    0.40
   2  -1 -32    7.15    0.44
   2  -1 -32    7.19    0.37
   2  -1 -32    6.86    0.35
  -1  -2 -32    6.64    0.41
  -1  -2 -32    6.52    0.40
   1   2 -32    7.11    0.37
   1   2 -32    6.83    0.35
   1  -2  32    6.67    0.34
   1  -2  32    6.85    0.35
   1  -2  32    7.08    0.43
   1  -2  32    7.09    0.44
  -1   2  32    7.21    0.45
  -1   2  32    6.71    0.41
   1  -2 -33   10.27    0.63
   1  -2 -33    9.48    0.58
  -1   2 -33   10.56    0.54
  -1   2 -33   10.76    0.55
  -1   2 -33    9.88    0.60
  -1   2 -33   10.76    0.66
  -1  -2  33   11.15    0.57
  -1  -2  33   10.98    0.56
   1   2  33   10.00    0.61
   1   2  33   10.53    0.65
  -2   1  33   10.29    0.63
  -2   1  33   10.24    0.63
  -2   1  33   10.70    0.55
  -2   1  33   10.50    0.54
   2  -1  33   10.93    0.67
   2  -1  33   10.18    0.62
   2   1 -33   10.15    0.62
   2   1 -33   10.13    0.62
   2   1 -33   11.18    0.57
   2   1 -33   10.64    0.55
  -2  -1 -33   10.29    0.63
  -2  -1 -33   10.38    0.64
   2   1  33   10.20    0.63
   2   1  33   10.95    0.67
  -2  -1  33   10.81    0.66
  -2  -1  33    9.98    0.61
  -2  -1  33   10.75    0.55
  -2  -1  33   11.09    0.57
  -2   1 -33   10.87    0.66
  -2   1 -33   10.57    0.65
   2  -1 -33   10.88    0.67
   2  -1 -33    9.92    0.61
   2  -1 -33   10.49    0.54
   2  -1 -33   11.45    0.59
  -1  -2 -33   10.24    0.63
  -1  -2 -33   10.18    0.62
   1   2 -33   10.65    0.55
   1   2 -33   10.68    0.55
   1  -2  33   10.54    0.65
   1  -2  33   10.32    0.63
   1  -2  33   11.22    0.58
   1  -2  33   11.15    0.57
  -1   2  33   10.20    0.63
  -1   2  33   10.12    0.62
   1  -2 -34    8.60    0.53
   1  -2 -34    8.57    0.53
  -1   2 -34    8.94    0.46
  -1   2 -34    8.39    0.43
  -1   2 -34    9.22    0.56
  -1   2 -34    9.19    0.56
  -1  -2  34    8.97    0.46
  -1  -2  34    8.20    0.42
   1   2  34   10.10    0.62
   1   2  34    8.96    0.55
  -2   1  34    8.65    0.44
  -2   1  34    9.79    0.60
  -2   1  34    9.24    0.57
  -2   1  34    8.50    0.44
   2  -1  34   10.19    0.63
   2  -1  34    9.41    0.58
   2   1 -34    8.99    0.46
   2   1 -34    9.61    0.50
   2   1 -34    8.36    0.51
   2   1 -34    9.22    0.56
  -2  -1 -34    9.31    0.57
  -2  -1 -34    8.74    0.54
   2   1  34    9.16    0.56
   2   1  34   10.49    0.65
  -2  -1  34    8.56    0.44
  -2  -1  34    8.11    0.42
  -2  -1  34   10.24    0.63
  -2  -1  34    9.07    0.56
  -2   1 -34    8.92    0.55
  -2   1 -34    9.05    0.55
   2  -1 -34   10.04    0.62
   2  -1 -34    8.89    0.55
   2  -1 -34    8.91    0.46
   2  -1 -34    7.93    0.41
  -1  -2 -34    9.35    0.57
  -1  -2 -34    8.66    0.53
   1   2 -34    8.95    0.46
   1  -2  34   10.40    0.64
   1  -2  34    8.49    0.44
   1  -2  34    7.80    0.40
   1  -2  34    9.68    0.59
  -1   2  34    9.82    0.61
  -1   2  34    9.19    0.56
   1  -2 -35   11.40    0.70
   1  -2 -35   11.36    0.70
  -1   2 -35   11.79    0.61
  -1   2 -35   11.53    0.59
  -1   2 -35   11.98    0.73
  -1   2 -35   11.99    0.73
  -1  -2  35   11.14    0.57
  -1  -2  35   11.69    0.60
   1   2  35   11.26    0.69
   1   2  35   12.43    0.77
  -2   1  35   11.94    0.61
  -2   1  35   11.19    0.57
  -2   1  35   12.39    0.76
  -2   1  35   11.62    0.71
   2  -1  35   11.43    0.70
   2  -1  35   12.53    0.77
   2   1 -35   12.57    0.65
   2   1 -35   11.78    0.61
   2   1 -35   11.48    0.70
   2   1 -35   11.43    0.70
  -2  -1 -35   12.03    0.74
  -2  -1 -35   11.82    0.72
   2   1  35   11.69    0.72
   2   1  35   12.64    0.78
  -2  -1  35   12.63    0.77
  -2  -1  35   11.45    0.70
  -2  -1  35   12.29    0.63
  -2  -1  35   12.24    0.63
  -2   1 -35   11.83    0.72
  -2   1 -35   11.98    0.73
   2  -1 -35   12.58    0.77
   2  -1 -35   10.98    0.67
   2  -1 -35   13.02    0.67
   2  -1 -35   11.95    0.61
  -1  -2 -35   11.74    0.72
  -1  -2 -35   11.29    0.69
   1   2 -35   11.45    0.59
   1   2 -35   11.44    0.59
   1  -2  35   12.02    0.74
   1  -2  35   11.73    0.60
   1  -2  35   11.80    0.61
   1  -2  35   12.67    0.78
  -1   2  35   11.40    0.70
  -1   2  35   11.67    0.72
   1  -2 -36    4.99    0.31
   1  -2 -36    5.30    0.33
  -1   2 -36    4.86    0.25
  -1   2 -36    4.97    0.26
  -1   2 -36    4.76    0.29
  -1   2 -36    5.06    0.31
  -1  -2  36    5.03    0.26
  -1  -2  36    4.89    0.25
   1   2  36    5.03    0.31
   1   2  36    5.36    0.34
  -2   1  36    5.23    0.27
  -2   1  36    5.07    0.26
  -2   1  36    5.05    0.31
  -2   1  36    5.35    0.33
   2  -1  36    5.13    0.32
   2  -1  36    6.26    0.39
   2   1 -36    5.38    0.28
   2   1 -36    5.08    0.26
   2   1 -36    5.23    0.32
   2   1 -36    5.08    0.31
  -2  -1 -36    5.08    0.31
  -2  -1 -36    5.32    0.33
   2   1  36    6.00    0.37
   2   1  36    4.93    0.30
  -2  -1  36    4.87    0.25
  -2  -1  36    4.77    0.25
  -2  -1  36    5.56    0.34
  -2  -1  36    5.03    0.31
  -2   1 -36    5.06    0.31
  -2   1 -36    5.19    0.32
   2  -1 -36    4.94    0.31
   2  -1 -36    5.15    0.32
   2  -1 -36    5.11    0.26
   2  -1 -36    5.70    0.29
  -1  -2 -36    4.82    0.30
  -1  -2 -36    5.28    0.33
   1   2 -36    5.15    0.27
   1   2 -36    5.09    0.26
   1  -2  36    5.01    0.26
   1  -2  36    4.90    0.25
   1  -2  36    5.17    0.32
   1  -2  36    5.31    0.33
  -1   2  36    5.78    0.36
  -1   2  36    5.11    0.32
   1  -2 -37    2.09    0.13
   1  -2 -37    2.46    0.16
  -1   2 -37    2.24    0.12
  -1   2 -37    2.42    0.15
  -1   2 -37    2.47    0.15
  -1  -2  37    2.11    0.11
  -1  -2  37    2.02    0.11
   1   2  37    2.29    0.15
  -2   1  37    2.29    0.12
  -2   1  37    2.15    0.11
  -2   1  37    2.43    0.15
  -2   1  37    2.59    0.17
   2  -1  37    2.33    0.15
   2   1 -37    2.40    0.13
   2   1 -37    2.19    0.11
   2   1 -37    2.25    0.14
   2   1 -37    2.33    0.14
  -2  -1 -37    2.41    0.15
  -2  -1 -37    2.18    0.14
   2   1  37    2.26    0.14
  -2  -1  37    2.18    0.11
  -2  -1  37    2.11    0.11
  -2  -1  37    2.62    0.17
  -2  -1  37    2.37    0.15
  -2   1 -37    2.56    0.16
   2  -1 -37    2.23    0.14
   2  -1 -37    2.33    0.12
   2  -1 -37    2.32    0.12
   2  -1 -37    2.30    0.15
  -1  -2 -37    2.27    0.14
  -1  -2 -37    2.38    0.15
   1   2 -37    2.34    0.12
   1   2 -37    2.29    0.12
   1  -2  37    2.64    0.16
   1  -2  37    2.52    0.16
  -1   2  37    2.29    0.15
   1  -2 -38    2.19    0.14
   1  -2 -38    2.22    0.14
  -1   2 -38    2.34    0.14
  -1   2 -38    2.12    0.13
  -1  -2  38    2.37    0.12
  -1  -2  38    2.33    0.12
   1   2  38    2.02    0.13
   1   2  38    2.04    0.14
  -2   1  38    2.03    0.14
  -2   1  38    2.05    0.13
   2  -1  38    2.10    0.14
   2  -1  38    1.95    0.13
   2   1 -38    2.26    0.12
   2   1 -38    2.20    0.12
   2   1 -38    2.11    0.13
   2   1 -38    2.35    0.15
  -2  -1 -38    2.09    0.13
  -2  -1 -38    2.22    0.14
   2   1  38    2.28    0.16
   2   1  38    1.88    0.12
  -2  -1  38    2.31    0.12
  -2  -1  38    2.33    0.12
  -2  -1  38    1.92    0.12
  -2  -1  38    2.17    0.14
  -2   1 -38    2.39    0.15
  -2   1 -38    2.20    0.14
   2  -1 -38    2.16    0.14
   2  -1 -38    2.30    0.12
   2  -1 -38    2.10    0.13
  -1  -2 -38    2.08    0.14
  -1  -2 -38    2.16    0.14
   1   2 -38    2.37    0.12
   1   2 -38    2.27    0.12
   1  -2  38    1.93    0.12
   1  -2  38    2.06    0.13
  -1   2  38    2.19    0.15
  -1   2  38    2.04    0.13
   1  -2 -39    0.61    0.05
  -1   2 -39    0.52    0.04
  -1   2 -39    0.56    0.04
  -1  -2  39    0.44    0.03
  -1  -2  39    0.42    0.02
   1   2  39    0.46    0.04
   1   2  39    0.65    0.07
  -2   1  39    0.59    0.06
  -2   1  39    0.44    0.04
   2  -1  39    0.56    0.06
   2  -1  39    0.53    0.05
   2   1 -39    0.39    0.02
   2   1 -39    0.54    0.04
   2   1 -39    0.48    0.03
  -2  -1 -39    0.45    0.04
   2   1  39    0.47    0.04
   2   1  39    0.62    0.07
  -2  -1  39    0.39    0.02
  -2  -1  39    0.46    0.03
  -2  -1  39    0.55    0.05
  -2   1 -39    0.48    0.04
  -2   1 -39    0.47    0.04
   2  -1 -39    0.48    0.04
   2  -1 -39    0.56    0.05
  -1  -2 -39    0.42    0.04
  -1  -2 -39    0.50    0.05
   1   2 -39    0.47    0.03
   1   2 -39    0.39    0.02
   1  -2  39    0.53    0.04
   1  -2  39    0.50    0.04
  -1   2  39    0.54    0.05
  -1   2  39    0.58    0.06
   1  -2 -40    0.38    0.03
   1  -2 -40    0.43    0.04
  -1   2 -40    0.42    0.03
  -1   2 -40    0.40    0.03
  -1  -2  40    0.37    0.02
   1   2  40    0.45    0.04
   1   2  40    0.55    0.07
  -2   1  40    0.52    0.06
  -2   1  40    0.41    0.04
   2  -1  40    0.48    0.06
   2  -1  40    0.43    0.04
   2   1 -40    0.39    0.02
   2   1 -40    0.52    0.04
  -2  -1 -40    0.44    0.04
  -2  -1 -40    0.43    0.04
   2   1  40    0.59    0.07
   2   1  40    0.44    0.04
  -2  -1  40    0.38    0.02
  -2  -1  40    0.43    0.04
  -2   1 -40    0.43    0.03
  -2   1 -40    0.36    0.04
   2  -1 -40    0.33    0.03
   2  -1 -40    0.44    0.04
  -1  -2 -40    0.42    0.04
   1   2 -40    0.38    0.02
   1   2 -40    0.45    0.03
   1  -2  40    0.42    0.04
   1  -2  40    0.41    0.04
  -1   2  40    0.36    0.04
  -1   2  40    0.43    0.06
   1  -2 -41    0.89    0.06
   1  -2 -41    0.85    0.07
  -1   2 -41    0.90    0.06
  -1   2 -41    0.90    0.06
  -1  -2  41    0.87    0.05
  -1  -2  41    0.88    0.05
   1   2  41    0.93    0.09
   1   2  41    0.83    0.06
  -2   1  41    0.98    0.08
  -2   1  41    0.87    0.06
   2  -1  41    1.04    0.08
   2  -1  41    0.77    0.06
   2   1 -41    0.94    0.05
   2   1 -41    0.89    0.06
   2   1 -41    0.87    0.06
   2   1 -41    0.87    0.05
  -2  -1 -41    0.82    0.06
  -2  -1 -41    0.86    0.06
   2   1  41    1.04    0.09
   2   1  41    1.02    0.07
  -2  -1  41    0.87    0.05
  -2  -1  41    0.88    0.05
  -2  -1  41    0.83    0.06
  -2  -1  41    0.87    0.06
  -2   1 -41    0.92    0.06
  -2   1 -41    0.82    0.05
   2  -1 -41    0.88    0.06
   2  -1 -41    0.96    0.07
  -1  -2 -41    0.92    0.06
  -1  -2 -41    0.99    0.07
   1   2 -41    0.83    0.05
   1   2 -41    0.94    0.05
   1  -2  41    0.96    0.07
  -1   2  41    0.88    0.08
  -1   2  41    0.85    0.06
   1  -2 -42    0.25    0.03
   1  -2 -42    0.26    0.04
  -1   2 -42    0.21    0.02
  -1  -2  42    0.26    0.02
  -1  -2  42    0.25    0.01
   1   2  42    0.19    0.03
   1   2  42    0.27    0.07
  -2   1  42    0.24    0.03
  -2   1  42    0.25    0.05
   2  -1  42    0.34    0.06
   2  -1  42    0.19    0.04
   2   1 -42    0.29    0.02
   2   1 -42    0.23    0.02
   2   1 -42    0.21    0.02
   2   1 -42    0.24    0.02
  -2  -1 -42    0.16    0.03
  -2  -1 -42    0.28    0.04
   2   1  42    0.18    0.03
   2   1  42    0.34    0.07
  -2  -1  42    0.28    0.02
  -2  -1  42    0.25    0.03
  -2  -1  42    0.27    0.04
  -2   1 -42    0.24    0.02
  -2   1 -42    0.31    0.04
   2  -1 -42    0.24    0.03
   2  -1 -42    0.18    0.03
  -1  -2 -42    0.25    0.04
  -1  -2 -42    0.20    0.03
   1   2 -42    0.25    0.02
   1   2 -42    0.30    0.02
   1  -2  42    0.31    0.03
  -1   2  42    0.29    0.03
  -1   2  42    0.26    0.06
   1  -2 -43    2.22    0.14
   1  -2 -43    2.39    0.15
  -1  -2  43    2.40    0.12
   1   2  43    2.18    0.14
  -2   1  43    2.20    0.14
  -2   1  43    2.63    0.17
   2  -1  43    2.35    0.15
   2  -1  43    2.52    0.17
   2   1 -43    2.23    0.12
   2   1 -43    2.26    0.12
   2   1 -43    2.34    0.15
   2   1 -43    2.15    0.13
  -2  -1 -43    2.44    0.16
  -2  -1 -43    2.18    0.14
   2   1  43    2.79    0.19
   2   1  43    2.19    0.14
  -2  -1  43    2.11    0.11
  -2  -1  43    2.24    0.12
  -2  -1  43    2.39    0.15
  -2  -1  43    2.19    0.14
  -2   1 -43    2.44    0.15
  -2   1 -43    2.41    0.15
   2  -1 -43    2.38    0.15
   2  -1 -43    2.34    0.15
  -1  -2 -43    2.18    0.14
  -1  -2 -43    2.42    0.16
   1   2 -43    2.38    0.12
   1   2 -43    2.35    0.12
  -1   2  43    2.70    0.18
  -1   2  43    2.31    0.15
   1  -2 -44    0.10    0.04
   1  -2 -44    0.09    0.03
   1   2  44    0.07    0.03
   1   2  44   -0.04    0.07
  -2   1  44    0.08    0.03
  -2   1  44    0.07    0.05
   2  -1  44    0.06    0.04
   2  -1  44    0.11    0.06
   2   1 -44    0.09    0.02
   2   1 -44    0.11    0.02
  -2  -1 -44    0.13    0.04
  -2  -1 -44    0.10    0.02
   2   1  44    0.13    0.04
   2   1  44    0.18    0.07
  -2  -1  44    0.12    0.03
  -2  -1  44    0.07    0.02
  -2   1 -44    0.07    0.02
  -2   1 -44    0.15    0.03
   2  -1 -44    0.09    0.02
   2  -1 -44    0.10    0.03
  -1  -2 -44    0.17    0.04
  -1  -2 -44    0.04    0.03
  -1   2  44    0.03    0.03
  -1   2  44    0.20    0.06
   1  -2 -45    0.51    0.04
   1  -2 -45    0.49    0.05
   1   2  45    0.65    0.09
   1   2  45    0.55    0.05
  -2   1  45    0.49    0.04
  -2   1  45    0.51    0.07
   2  -1  45    0.41    0.05
   2   1 -45    0.53    0.04
   2   1 -45    0.52    0.04
  -2  -1 -45    0.62    0.06
  -2  -1 -45    0.46    0.04
   2   1  45    0.58    0.08
   2   1  45    0.47    0.05
  -2  -1  45    0.46    0.04
  -2  -1  45    0.53    0.04
  -2   1 -45    0.50    0.04
  -2   1 -45    0.61    0.05
   2  -1 -45    0.50    0.05
   2  -1 -45    0.55    0.04
  -1  -2 -45    0.58    0.06
  -1  -2 -45    0.56    0.04
  -1   2  45    0.48    0.04
  -1   2  45    0.61    0.08
   1  -2 -46    1.00    0.07
   1  -2 -46    0.89    0.06
   1   2  46    1.19    0.11
   1   2  46    0.88    0.07
  -2   1  46    0.97    0.08
  -2   1  46    0.85    0.06
   2  -1  46    0.81    0.07
   2   1 -46    0.84    0.05
   2   1 -46    0.93    0.06
  -2  -1 -46    0.90    0.06
  -2  -1 -46    1.03    0.08
   2   1  46    0.91    0.07
  -2  -1  46    0.77    0.05
  -2  -1  46    0.87    0.06
  -2   1 -46    0.92    0.06
   2  -1 -46    0.92    0.07
   2  -1 -46    0.86    0.06
  -1  -2 -46    0.99    0.08
  -1  -2 -46    0.86    0.06
  -1   2  46    1.06    0.10
  -1   2  46    0.87    0.06
   1  -2 -47    0.30    0.03
   1  -2 -47    0.30    0.04
   1   2  47    0.24    0.04
   1   2  47    0.40    0.09
  -2   1  47    0.28    0.03
  -2   1  47    0.24    0.06
   2  -1  47    0.36    0.06
   2  -1  47    0.27    0.05
   2   1 -47    0.35    0.03
   2   1 -47    0.30    0.02
  -2  -1 -47    0.35    0.03
  -2  -1 -47    0.35    0.05
   2   1  47    0.41    0.09
   2   1  47    0.29    0.04
  -2  -1  47    0.28    0.03
  -2   1 -47    0.34    0.04
  -2   1 -47    0.30    0.03
   2  -1 -47    0.31    0.03
   2  -1 -47    0.29    0.04
  -1  -2 -47    0.34    0.05
  -1  -2 -47    0.31    0.03
  -1   2  47    0.26    0.04
  -1   2  47    0.34    0.07
   1  -2 -48    0.66    0.05
   1  -2 -48    0.80    0.07
   1   2  48    0.78    0.10
   1   2  48    0.74    0.06
  -2   1  48    0.64    0.05
  -2   1  48    0.77    0.08
   2  -1  48    0.64    0.06
   2  -1  48    0.81    0.08
  -2  -1 -48    0.74    0.05
  -2  -1 -48    0.79    0.07
   2   1  48    0.66    0.06
   2   1  48    0.87    0.10
  -2   1 -48    0.76    0.05
  -2   1 -48    0.80    0.06
   2  -1 -48    0.74    0.05
   2  -1 -48    0.70    0.05
  -1  -2 -48    0.73    0.05
  -1  -2 -48    0.83    0.07
  -1   2  48    0.65    0.05
  -1   2  48    0.73    0.09
   1  -2 -49    0.13    0.04
   1  -2 -49    0.05    0.03
   1   2  49    0.04    0.08
   1   2  49    0.15    0.04
  -2   1  49    0.08    0.07
  -2   1  49    0.07    0.03
   2  -1  49    0.13    0.05
   2  -1  49    0.10    0.05
  -2  -1 -49    0.06    0.02
  -2  -1 -49    0.04    0.05
   2   1  49    0.08    0.05
   2   1  49    0.21    0.08
  -2   1 -49    0.11    0.02
  -2   1 -49    0.15    0.03
   2  -1 -49    0.10    0.03
   2  -1 -49    0.08    0.03
  -1  -2 -49    0.13    0.05
  -1  -2 -49    0.15    0.03
  -1   2  49    0.05    0.07
  -1   2  49    0.09    0.03
   1  -2 -50    0.06    0.04
   1  -2 -50    0.01    0.03
   1   2  50    0.01    0.04
   1   2  50    0.02    0.09
  -2   1  50    0.00    0.03
  -2   1  50   -0.01    0.07
   2  -1  50   -0.02    0.05
   2  -1  50   -0.04    0.05
  -2  -1 -50    0.01    0.02
  -2  -1 -50    0.05    0.05
   2   1  50    0.01    0.08
   2   1  50    0.04    0.05
  -2   1 -50    0.00    0.02
  -2   1 -50    0.02    0.03
   2  -1 -50    0.05    0.03
   2  -1 -50    0.04    0.02
  -1  -2 -50    0.04    0.05
  -1  -2 -50    0.01    0.03
  -1   2  50    0.04    0.03
  -1   2  50    0.10    0.07
   1  -2 -51    0.06    0.04
   1  -2 -51    0.06    0.03
   1   2  51    0.12    0.09
   1   2  51    0.12    0.04
  -2   1  51    0.15    0.04
  -2   1  51    0.14    0.06
   2  -1  51    0.06    0.05
   2  -1  51    0.14    0.06
  -2  -1 -51    0.19    0.05
  -2  -1 -51    0.11    0.02
   2   1  51    0.12    0.09
   2   1  51    0.08    0.05
  -2   1 -51    0.10    0.02
  -2   1 -51    0.08    0.03
   2  -1 -51    0.10    0.03
   2  -1 -51    0.11    0.02
  -1  -2 -51    0.09    0.03
  -1  -2 -51    0.08    0.05
  -1   2  51    0.07    0.04
  -1   2  51    0.08    0.07
   1  -2 -52    0.03    0.04
   1  -2 -52   -0.02    0.03
   1   2  52   -0.02    0.09
   1   2  52    0.01    0.05
  -2   1  52    0.03    0.04
  -2   1  52   -0.05    0.06
   2  -1  52    0.01    0.04
   2  -1  52    0.02    0.05
  -2  -1 -52    0.03    0.04
  -2  -1 -52    0.05    0.02
   2   1  52    0.06    0.09
   2   1  52    0.07    0.05
  -2   1 -52    0.02    0.02
  -2   1 -52    0.06    0.03
   2  -1 -52    0.03    0.03
   2  -1 -52    0.04    0.02
  -1  -2 -52   -0.01    0.03
  -1  -2 -52    0.04    0.05
  -1   2  52    0.04    0.08
  -1   2  52    0.12    0.04
   1  -2 -53    0.25    0.04
   1  -2 -53    0.20    0.03
   1   2  53    0.11    0.05
   1   2  53    0.23    0.10
  -2   1  53    0.08    0.06
  -2   1  53    0.09    0.04
   2  -1  53    0.19    0.04
   2  -1  53    0.13    0.05
  -2  -1 -53    0.25    0.05
  -2  -1 -53    0.18    0.03
   2   1  53    0.21    0.09
   2   1  53    0.16    0.06
  -2   1 -53    0.25    0.03
  -2   1 -53    0.26    0.03
   2  -1 -53    0.19    0.03
   2  -1 -53    0.23    0.04
  -1  -2 -53    0.16    0.03
  -1  -2 -53    0.21    0.05
  -1   2  53    0.25    0.08
  -1   2  53    0.20    0.05
   1  -2 -54    0.19    0.03
   1  -2 -54    0.33    0.05
   1   2  54    0.38    0.10
   1   2  54    0.31    0.05
  -2   1  54    0.26    0.04
  -2   1  54    0.29    0.06
   2  -1  54    0.26    0.04
   2  -1  54    0.27    0.04
  -2  -1 -54    0.38    0.05
  -2  -1 -54    0.25    0.03
   2   1  54    0.37    0.09
   2   1  54    0.27    0.06
  -2   1 -54    0.25    0.03
  -2   1 -54    0.29    0.03
   2  -1 -54    0.24    0.03
   2  -1 -54    0.24    0.04
  -1  -2 -54    0.19    0.05
  -1  -2 -54    0.25    0.03
  -1   2  54    0.23    0.04
  -1   2  54    0.30    0.07
   1  -2 -55    0.54    0.05
   1  -2 -55    0.55    0.04
   1   2  55    0.46    0.06
   1   2  55    0.45    0.09
  -2   1  55    0.60    0.08
  -2   1  55    0.42    0.05
  -2  -1 -55    0.45    0.06
  -2  -1 -55    0.46    0.04
   2   1  55    0.43    0.07
   2   1  55    0.51    0.10
   2  -1 -55    0.51    0.04
   2  -1 -55    0.53    0.05
  -1  -2 -55    0.48    0.04
  -1  -2 -55    0.54    0.06
  -1   2  55    0.61    0.09
  -1   2  55    0.55    0.05
   1  -2 -56    0.09    0.03
   1  -2 -56    0.10    0.04
   1   2  56    0.13    0.05
   1   2  56    0.09    0.10
  -2   1  56    0.08    0.04
  -2   1  56    0.02    0.06
  -2  -1 -56    0.10    0.02
  -2  -1 -56    0.24    0.05
   2   1  56    0.01    0.10
   2   1  56    0.07    0.06
   2  -1 -56    0.09    0.03
   2  -1 -56    0.11    0.02
  -1  -2 -56    0.20    0.05
  -1  -2 -56    0.09    0.03
  -1   2  56    0.14    0.08
  -1   2  56    0.13    0.04
   1  -2 -57    0.06    0.04
   1  -2 -57    0.10    0.03
   1   2  57    0.06    0.10
   1   2  57    0.12    0.05
  -2   1  57    0.12    0.04
  -2   1  57    0.01    0.06
  -2  -1 -57    0.16    0.05
  -2  -1 -57    0.12    0.03
   2   1  57    0.14    0.09
   2   1  57    0.09    0.06
   2  -1 -57    0.05    0.03
   2  -1 -57    0.12    0.02
  -1  -2 -57    0.07    0.05
  -1  -2 -57    0.10    0.03
  -1   2  57    0.14    0.04
  -1   2  57    0.25    0.08
   1  -2 -58    0.23    0.04
   1  -2 -58    0.17    0.03
   1   2  58    0.17    0.05
   1   2  58    0.10    0.09
  -2   1  58    0.18    0.06
  -2   1  58    0.12    0.04
  -2  -1 -58    0.10    0.05
  -2  -1 -58    0.16    0.03
   2   1  58    0.10    0.09
   2   1  58    0.06    0.06
   2  -1 -58    0.21    0.03
   2  -1 -58    0.16    0.02
  -1  -2 -58    0.18    0.05
  -1  -2 -58    0.13    0.03
  -1   2  58    0.16    0.08
  -1   2  58    0.10    0.04
   1  -2 -59    0.32    0.05
   1  -2 -59    0.22    0.03
   1   2  59    0.25    0.09
   1   2  59    0.19    0.06
  -2   1  59    0.27    0.06
  -2   1  59    0.16    0.04
  -2  -1 -59    0.26    0.03
  -2  -1 -59    0.28    0.05
   2   1  59    0.23    0.08
   2   1  59    0.09    0.06
   2  -1 -59    0.26    0.03
   2  -1 -59    0.18    0.02
  -1  -2 -59    0.15    0.05
  -1  -2 -59    0.20    0.03
  -1   2  59    0.14    0.08
  -1   2  59    0.20    0.04
   1  -2 -60    0.17    0.04
   1  -2 -60    0.19    0.03
   1   2  60    0.23    0.09
   1   2  60    0.14    0.06
  -2   1  60    0.18    0.04
  -2   1  60    0.18    0.05
  -2  -1 -60    0.19    0.03
  -2  -1 -60    0.18    0.04
   2   1  60    0.07    0.06
   2   1  60    0.38    0.08
   2  -1 -60    0.17    0.03
   2  -1 -60    0.19    0.02
  -1  -2 -60    0.19    0.03
  -1  -2 -60    0.26    0.05
  -1   2  60    0.12    0.04
  -1   2  60    0.21    0.08
   1  -2 -61    0.04    0.03
   1  -2 -61    0.05    0.02
   1   2  61    0.04    0.07
   1   2  61    0.07    0.06
  -2   1  61    0.00    0.03
  -2   1  61    0.06    0.03
  -2  -1 -61    0.09    0.04
  -2  -1 -61    0.06    0.03
   2   1  61    0.02    0.06
   2   1  61    0.02    0.05
  -1  -2 -61    0.15    0.04
  -1  -2 -61    0.05    0.02
  -1   2  61    0.07    0.05
  -1   2  61    0.03    0.06
   1  -2 -62    0.00    0.02
   1  -2 -62    0.06    0.03
   1   2  62    0.08    0.06
   1   2  62    0.03    0.05
  -2  -1 -62   -0.03    0.03
  -2  -1 -62    0.02    0.03
   2   1  62    0.01    0.05
   2   1  62    0.03    0.05
  -1  -2 -62    0.01    0.04
  -1  -2 -62   -0.04    0.02
  -1   2  62    0.05    0.05
  -1   2  62    0.06    0.05
   1  -2 -63   -0.01    0.03
   1  -2 -63    0.04    0.02
   1   2  63    0.01    0.05
  -2  -1 -63   -0.01    0.03
  -2  -1 -63    0.04    0.03
  -1  -2 -63    0.02    0.03
  -1  -2 -63   -0.01    0.02
   1  -2 -64    0.01    0.02
   1  -2 -64    0.01    0.03
   1   2  64    0.00    0.04
   1   2  64   -0.03    0.04
  -2  -1 -64    0.01    0.02
  -2  -1 -64    0.02    0.02
   2   1  64   -0.02    0.03
   2   1  64    0.03    0.03
  -1  -2 -64   -0.02    0.02
  -1  -2 -64    0.05    0.03
  -1   2  64   -0.01    0.04
  -1   2  64    0.02    0.04
   1  -2 -65   -0.01    0.02
   1  -2 -65   -0.01    0.03
   1   2  65   -0.05    0.04
[truncated: 31,817,846 more chars]
